# Supplementary material for: A Complex In Vitro Degradation Study on Polydioxanone Biliary Stents during a Clinically Relevant Period with the Focus on Raman Spectroscopy Validation
Source: Polymers (Basel). 2022 Feb 26;14(5):938. doi: 10.3390/polym14050938 (PMC8912347; doi:10.3390/polym14050938)
Supplement: Supplementary file 1 [file polymers-14-00938-s001.zip]

Archive with 6 entries (6 files):
- Dataset-S1.zip
- Dataset-S2.zip
- Dataset-S3.zip
- Spreadsheet S1.xlsx
- Spreadsheet-S2.xlsx
- Text S1.pdf
