# Supplementary material for: A Complex In Vitro Degradation Study on Polydioxanone Biliary Stents during a Clinically Relevant Period with the Focus on Raman Spectroscopy Validation
Source: Polymers (Basel). 2022 Feb 26;14(5):938. doi: 10.3390/polym14050938 (PMC8912347; doi:10.3390/polym14050938)
Supplement: Supplementary file 1 [file polymers-14-00938-s001.zip › Spreadsheet S1.xlsx]

## Sheet: List1
Mean	Weighed quantity	1st heating			Crystallinity	Cooling				2nd heating
Std. dev.		Melting			1st heating	Crystallization				Glass transition		Crystallization				Crystallization (premelting)				Melting
Sample	m	Tm (onset)	Peak	DHm1	Xc	Tc (onset)	Peak	DHc	DHc/Hm1	Tg	DCp	Tc(onset)	Peak	DHc	DHc/Hm1	Tc(onset)	Peak	DHc	DHc/Hm1	Tm (onset)	Peak 1	DHm2
	mg	°C	°C	J/g	%	°C	°C	J/g	%	°C	J/g °C	°C	°C	J/g	%	°C	°C	J/g	%	°C	°C	J/g
0W	7.7025	97.6062	99.825	65.5613	46.4381	62.035	48.7925	18.4262	28.1252	-10.7212	0.244888	25.28	31.1075	16.7638	25.5762	73.3812	82.0213	3.84163	5.87369	98.1225	106.836	54.945
	1.60135	0.178561	0.267368	1.63741	1.15981	0.350265	1.18435	2.38651	3.735	0.149708	0.0362551	3.328	4.40224	1.88014	2.9004	2.11078	1.4794	0.445816	0.789629	0.281412	0.130048	1.00483
3W	7.645	100.145	102.879	68.6538	48.6285	60.775	47.1012	24.1	35.2396	-10.0625	0.139019	25.1712	32.0613	14.02	20.2997	74.37	83.99	4.8165	7.0121	99.6925	107.278	58.2712
	0.695166	0.161422	0.33607	2.75214	1.94938	0.8364	0.614956	3.12037	4.67525	0.343126	0.0569794	0.607981	0.749513	2.86583	3.94089	0.967359	0.813226	0.465824	0.540563	0.160262	0.150564	1.33169
6W	8.28375	102.59	106.63	72.4937	51.3485	63.2025	49.59	33.4688	46.2219	-10.9825	0.141092	26.9287	34.1562	9.30562	12.8177	75.5613	86.9425	6.68862	9.22664	100.944	108.749	66.225
	0.695166	0.161422	0.33607	2.75214	1.94938	0.8364	0.614956	3.12037	4.67525	0.343126	0.0569794	0.607981	0.749513	2.86583	3.94089	0.967359	0.813226	0.465824	0.540563	0.160262	0.150564	1.33169
9W	8.5675	103.861	109.914	77.9575	55.2185	61.975	51.73	46.7313	59.8892	-11.9275	0.0572	20.2163	25.9525	2.15698	2.80656	78.2913	85.765	8.46275	10.8558	99.8525	108.412	74.185
	0.98282	0.273205	0.329586	6.12478	4.33828	0.489927	0.684126	4.84128	2.64604	1.68781	0.0200286	0.929192	1.34087	1.17971	1.6272	0.794039	0.451822	0.7559	0.443243	0.263479	0.824478	5.598
				DHm (100%)	141.18
0W	Weighed quantity	1st heating			Crystallinity	Cooling				2nd heating
		Melting			1st heating	Crystallization				Glass transition		Crystallization				Crystallization (premelting)				Melting
Sample no.	m	Tm (onset)	Peak	DHm1	Xc	Tc (onset)	Peak	DHc	DHc/Hm1	Tg	DCp	Tc(onset)	Peak	DHc	DHc/Hm1	Tc(onset)	Peak	DHc	DHc/Hm1	Tm (onset)	Peak 1	DHm2
	mg	°C	°C	J/g	%	°C	°C	J/g	%	°C	J/g °C	°C	°C	J/g	%	°C	°C	J/g	%	°C	°C	J/g
0-1-2	6.28	97.62	99.61	64.53	45.7076	61.87	48.89	16.1	24.9496	-10.65	0.2268	21.11	26.35	16.11	24.9651	70.38	80.32	3.947	6.11653	98.01	106.64	54.73
0-2-2	11.44	97.55	100.11	68.77	48.7109	61.96	48.25	15.97	23.2223	-10.84	0.313	22.45	27.07	18.29	26.5959	71.64	79.99	3.315	4.82042	97.73	107.05	54.54
0-3-2	7.56	97.88	100.23	65.05	46.0759	61.91	48.75	17.21	26.4566	-10.9	0.2689	24.35	29.41	18.33	28.1783	72.98	81.43	4.103	6.30746	98.2	106.79	55.11
0-4-2	6.65	97.82	99.83	63.51	44.9851	62.25	50.82	16.32	25.6967	-10.6	0.2284	30.93	38	19.38	30.5149	76.21	83.85	4.323	6.8068	98.65	106.93	53.43
0-5-2	6.82	97.51	99.58	65.09	46.1043	62.29	47.42	21.58	33.1541	-10.54	0.1896	28.56	35.68	14.56	22.369	75.52	83.73	3.961	6.08542	98.37	106.91	55.36
0-6-2	7.6	97.42	99.46	64.64	45.7855	62.44	47.54	20.29	31.3892	-10.66	0.2314	23.31	28.1	14.54	22.4938	71.94	82.13	4.241	6.56095	98.04	106.8	53.94
0-7-2	7.51	97.38	99.95	66.83	47.3367	61.33	48.51	18.5	27.6822	-10.94	0.257	24.31	29.45	17.61	26.3504	72.96	81.51	3.793	5.67559	97.98	106.71	56.03
0-8-2	7.76	97.67	99.83	66.07	46.7984	62.23	50.16	21.44	32.4504	-10.64	0.244	27.22	34.8	15.29	23.1421	75.42	83.21	3.05	4.61632	98	106.86	56.42
Mean	7.7025	97.6062	99.825	65.5613	46.4381	62.035	48.7925	18.4262	28.1252	-10.7212	0.244888	25.28	31.1075	16.7638	25.5762	73.3812	82.0213	3.84163	5.87369	98.1225	106.836	54.945
SD	1.60135	0.178561	0.267368	1.63741	1.15981	0.350265	1.18435	2.38651	3.735	0.149708	0.0362551	3.328	4.40224	1.88014	2.9004	2.11078	1.4794	0.445816	0.789629	0.281412	0.130048	1.00483
3W	Weighed quantity	1st heating			Crystallinity	Cooling				2nd heating
		Melting			1st heating	Crystallization				Glass transition		Crystallization				Crystallization (premelting)				Melting
Sample no.	m	Tm (onset)	Peak	DHm1	Xc	Tc (onset)	Peak	DHc	DHc/Hm1	Tg	DCp	Tc(onset)	Peak	DHc	DHc/Hm1	Tc(onset)	Peak	DHc	DHc/Hm1	Tm (onset)	Peak 1	DHm2
	mg	°C	°C	J/g	%	°C	°C	J/g	%	°C	J/g °C	°C	°C	J/g	%	°C	°C	J/g	%	°C	°C	J/g
3t-1-2	7.68	100.11	102.93	64.29	45.5376	62.1	42.44	30.56	47.5346	-9.42	0.08752	22.66	28.28	6.26	9.73713	73.58	86.14	4.336	6.74444	99.97	108.14	55.52
3t-2-2	7.65	100.3	102.99	67.82	48.038	60.21	48.3	26.02	38.3663	-10.08	0.117	24.03	30.95	12.43	18.3279	74.17	84.32	4.654	6.86228	99.62	102.99	58.43
3t-3-2	7.59	99.84	102.9	67.65	47.9176	60.31	47.66	22.03	32.5647	-10.22	0.1388	24.04	29.5	15.07	22.2764	73.11	83.02	5.222	7.71914	99.54	107.78	57.19
3t-4-2	7.93	100.55	103.16	69.13	48.9659	61.16	49.41	19.75	28.5694	-10.39	0.1706	26.11	33.14	17.16	24.8228	74.47	82.83	4.837	6.99696	99.71	107.86	57.76
3t-5-2	7.55	99.77	102.91	68.01	48.1725	60.34	48.81	19.07	28.04	-10.4	0.1832	25.74	32.16	17.61	25.8933	74.48	82.52	4.533	6.6652	99.58	107.73	58
3t-6-2	7.67	100.13	102.71	75.15	53.2299	60.5	48.72	23.37	31.0978	-10.25	0.1748	26.57	34.73	18.53	24.6574	75.06	83.76	5.459	7.26414	99.72	107.87	63.05
3t-7-2	7.62	100.47	102.88	69.54	49.2563	61.37	44.21	28.06	40.3509	-9.59	0.09793	25.32	33.43	10.53	15.1424	74.85	84.86	4.63	6.65804	99.66	107.99	58.46
3t-8-2	7.47	99.99	102.55	67.64	47.9105	60.21	47.26	23.94	35.3933	-10.15	0.1423	26.9	34.3	14.57	21.5405	75.24	84.47	4.861	7.18658	99.74	107.86	57.76
Mean	7.645	100.145	102.879	68.6538	48.6285	60.775	47.1012	24.1	35.2396	-10.0625	0.139019	25.1712	32.0613	14.02	20.2997	74.37	83.99	4.8165	7.0121	99.6925	107.278	58.2712
SD	0.134377	0.281019	0.182086	3.05662	2.16505	0.694612	2.47073	3.96712	6.63032	0.363544	0.0359875	1.4668	2.30756	4.13035	5.5836	0.730675	1.20825	0.368797	0.365258	0.132315	1.73704	2.14583
6W	Weighed quantity	1st heating			Crystallinity	Cooling				2nd heating
		Melting			1st heating	Crystallization				Glass transition		Crystallization				Crystallization (premelting)				Melting
Sample no.	m	Tm (onset)	Peak	DHm1	Xc	Tc (onset)	Peak	DHc	DHc/Hm1	Tg	DCp	Tc(onset)	Peak	DHc	DHc/Hm1	Tc(onset)	Peak	DHc	DHc/Hm1	Tm (onset)	Peak 1	DHm2
	mg	°C	°C	J/g	%	°C	°C	J/g	%	°C	J/g °C	°C	°C	J/g	%	°C	°C	J/g	%	°C	°C	J/g
6t-1-2	7.16	102.64	106.69	67.7	47.953	63.37	49.07	35.22	52.0236	-10.91	0.08894	26.6	34.15	5.81	8.58198	76.05	87.35	5.913	8.73412	100.96	108.59	64.53
6t-2-2	8.91	102.3	106.12	70.51	49.9433	62.21	49.09	28.15	39.9234	-11	0.2032	27.82	34.97	13.48	19.1179	75.23	85.43	6.821	9.67381	100.81	108.95	65.62
6t-3-2	8.17	102.71	106.94	71.81	50.8641	63.49	50.43	33.58	46.7623	-10.42	0.07947	27.13	34.52	8.625	12.0109	75.43	87.65	6.788	9.45272	100.89	108.96	65.59
6t-4-2	8.47	102.57	106.39	72.26	51.1829	62.99	49.3	31.41	43.468	-11.16	0.1888	27.68	34.73	11.85	16.3991	75.4	86.42	6.437	8.90811	100.76	108.71	67.63
6t-5-2	8.2	102.86	106.81	75.97	53.8107	63.37	50.6	35.7	46.9922	-11.18	0.1244	26.11	33.15	8.413	11.0741	75.23	87.51	6.512	8.5718	101.05	108.64	68.06
6t-6-2	8.57	102.58	106.91	74.88	53.0387	63.17	49.14	31.5	42.0673	-11.35	0.2066	26.29	32.97	11.55	15.4247	74.53	86.25	6.584	8.79274	100.78	108.71	67.48
6t-7-2	9.28	102.51	106.95	75.16	53.237	64.84	49.31	33.87	45.0639	-11.3	0.1661	26.89	34	9.294	12.3656	74.92	87.3	7.547	10.0412	101.18	108.84	66.01
6t-8-2	7.51	102.55	106.23	71.66	50.7579	62.18	49.78	38.32	53.4747	-10.54	0.07123	26.91	34.76	5.423	7.56768	77.7	87.63	6.907	9.63857	101.12	108.59	64.88
Mean	8.28375	102.59	106.63	72.4937	51.3485	63.2025	49.59	33.4688	46.2219	-10.9825	0.141092	26.9287	34.1562	9.30562	12.8177	75.5613	86.9425	6.68862	9.22664	100.944	108.749	66.225
SD	0.695166	0.161422	0.33607	2.75214	1.94938	0.8364	0.614956	3.12037	4.67525	0.343126	0.0569794	0.607981	0.749513	2.86583	3.94089	0.967359	0.813226	0.465824	0.540563	0.160262	0.150564	1.33169
9W	Weighed quantity	1st heating			Crystallinity	Cooling				2nd heating
		Melting			1st heating	Crystallization				Glass transition		Crystallization				Crystallization (premelting)				Melting
Sample no.	m	Tm (onset)	Peak	DHm1	Xc	Tc (onset)	Peak	DHc	DHc/Hm1	Tg	DCp	Tc(onset)	Peak	DHc	DHc/Hm1	Tc(onset)	Peak	DHc	DHc/Hm1	Tm (onset)	Peak 1	DHm2
	mg	°C	°C	J/g	%	°C	°C	J/g	%	°C	J/g °C	°C	°C	J/g	%	°C	°C	J/g	%	°C	°C	J/g
9t-1-2	7.16	103.66	110.35	73.53	52.0824	62.62	52.21	42.28	57.5003	-13.21	0.06054	18.58	25.27	4.155	5.65075	77.19	85.74	8.108	11.0268	99.67	110.35	72.24
9t-2-2	8.86	104.47	110.27	74.66	52.8828	62.05	52.02	46.09	61.7332	-9.39	0.05513	20.39	24.9	0.9028	1.20922	79.14	85.69	7.777	10.4166	99.91	107.98	73.34
9t-3-2	7.4	103.81	109.33	75.53	53.4991	61.7	51.3	43.13	57.1031	-11.97	0.04191	21.45	27.47	3.548	4.69747	77.78	85.85	8.112	10.7401	99.76	108.27	72.47
9t-4-2	8.19	103.73	109.91	91.69	64.9455	61.92	52.08	57.77	63.0058	-13.04	0.05805	20.04	24.85	1.478	1.61195	78.89	85.91	10.18	11.1026	100.04	108.15	87.21
9t-5-2	10.26	103.93	109.88	78.24	55.4186	62.41	51.79	45.89	58.6529	-13.95	0.08349	19.74	25.02	2.698	3.44836	77.94	86.02	8.108	10.363	99.81	108.32	73.58
9t-6-2	8.89	103.94	110.09	75.71	53.6266	62.35	52.72	48.1	63.5319	-10.05	0.08561	20.48	27.31	1.168	1.54273	79.51	86.56	8.796	11.618	100.38	108.57	71.22
9t-7-2	8.81	103.6	109.67	81.1	57.4444	61.63	51.14	46.37	57.1763	-13.13	0.04637	19.72	24.92	1.686	2.07891	77.89	85.2	8.466	10.439	99.52	107.74	74.94
9t-8-2	8.97	103.75	109.81	73.2	51.8487	61.12	50.58	44.22	60.4098	-10.68	0.0265	21.33	27.88	1.62	2.21311	77.99	85.15	8.155	11.1407	99.73	107.92	68.48
Mean	8.5675	103.861	109.914	77.9575	55.2185	61.975	51.73	46.7313	59.8892	-11.9275	0.0572	20.2163	25.9525	2.15698	2.80656	78.2913	85.765	8.46275	10.8558	99.8525	108.412	74.185
SD	0.98282	0.273205	0.329586	6.12478	4.33828	0.489927	0.684126	4.84128	2.64604	1.68781	0.0200286	0.929192	1.34087	1.17971	1.6272	0.794039	0.451822	0.7559	0.443243	0.263479	0.824478	5.598
