# Supplementary material for: A Complex In Vitro Degradation Study on Polydioxanone Biliary Stents during a Clinically Relevant Period with the Focus on Raman Spectroscopy Validation
Source: Polymers (Basel). 2022 Feb 26;14(5):938. doi: 10.3390/polym14050938 (PMC8912347; doi:10.3390/polym14050938)
Supplement: Supplementary file 1 [file polymers-14-00938-s001.zip › Spreadsheet-S2.xlsx]

## Sheet: non-degraded
wavenm		stent 1			stent 2			stent 3			stent 4			stent 5			stent 6			stent 7			stent 8
3996.66	0.00053	0.00098	0.00157	0.00178	0.00168	0.00222	0.00218	0.00207	0.00374	0.0023	0.00332	0.00411	0.00369	0.00337	0.00355	0.00342	0.00389	0.00328	0.00334	0.00291	0.00373	0.00295	0.00399	0.00496
3994.59	0.00061	0.00098	0.00148	0.00181	0.00171	0.00236	0.00225	0.00196	0.0037	0.0023	0.00333	0.00403	0.00363	0.00335	0.00357	0.00357	0.00391	0.00336	0.00344	0.00291	0.00366	0.0029	0.00402	0.00499
3992.53	0.0007	0.0009	0.00147	0.00187	0.00165	0.00233	0.00227	0.00193	0.00368	0.00217	0.00327	0.00387	0.00348	0.00339	0.00352	0.00364	0.00388	0.00342	0.0034	0.00275	0.0036	0.00285	0.0039	0.00501
3990.47	0.00088	0.00092	0.00163	0.00198	0.0017	0.00231	0.0023	0.00217	0.00382	0.00215	0.00326	0.00392	0.00349	0.00347	0.00358	0.00379	0.00395	0.00348	0.00342	0.00273	0.00364	0.00298	0.00395	0.00507
3988.4	0.00106	0.001	0.00178	0.00199	0.00175	0.00239	0.00243	0.00236	0.00407	0.00235	0.00332	0.00409	0.00362	0.00349	0.00362	0.00388	0.004	0.00344	0.0035	0.00286	0.00358	0.00306	0.00414	0.00509
3986.34	0.00113	0.00103	0.00182	0.00178	0.0018	0.00245	0.00253	0.00234	0.00416	0.00255	0.00341	0.00416	0.00366	0.00346	0.0036	0.00384	0.00399	0.00332	0.00355	0.00299	0.00348	0.00304	0.00415	0.00512
3984.28	0.00111	0.00102	0.00186	0.00165	0.00191	0.00247	0.00251	0.00237	0.00418	0.00254	0.00347	0.00413	0.00365	0.00344	0.00363	0.00382	0.00398	0.00334	0.00362	0.00308	0.00358	0.00307	0.00405	0.00522
3982.21	0.00097	0.00097	0.0019	0.00166	0.00185	0.0024	0.00238	0.00237	0.00418	0.00239	0.00337	0.00398	0.00359	0.0034	0.00354	0.00377	0.00382	0.00347	0.00349	0.00303	0.00369	0.00303	0.00398	0.0052
3980.15	0.00081	0.00095	0.00187	0.00167	0.00165	0.00224	0.00227	0.00225	0.00409	0.00234	0.00318	0.00383	0.00346	0.00335	0.00337	0.00361	0.00363	0.00348	0.00319	0.00283	0.00361	0.00291	0.00392	0.00506
3978.09	0.00078	0.00102	0.00179	0.00174	0.00164	0.00221	0.00242	0.00222	0.00407	0.00249	0.00321	0.0039	0.0035	0.00345	0.00343	0.00353	0.00377	0.00348	0.00315	0.0028	0.00363	0.00298	0.00396	0.00509
3976.02	0.00083	0.0011	0.00169	0.00192	0.00179	0.00235	0.00267	0.00238	0.00407	0.00271	0.00335	0.00408	0.00368	0.00364	0.00368	0.00362	0.00399	0.0036	0.00332	0.00298	0.00379	0.00318	0.0041	0.00529
3973.96	0.00082	0.00103	0.0016	0.00196	0.00177	0.00242	0.00265	0.00244	0.0039	0.00269	0.00326	0.00405	0.00367	0.00371	0.00365	0.00364	0.00389	0.0036	0.00325	0.00296	0.00377	0.00324	0.00409	0.00535
3971.9	0.00063	0.00087	0.00151	0.00177	0.00156	0.00227	0.00241	0.00227	0.00364	0.00243	0.00305	0.00377	0.00344	0.00354	0.00335	0.0035	0.00368	0.00342	0.00295	0.00272	0.00348	0.00315	0.00379	0.00509
3969.83	0.00036	0.00077	0.0014	0.00156	0.0014	0.00202	0.00223	0.00211	0.00352	0.00218	0.00305	0.00353	0.00327	0.00328	0.00319	0.00339	0.00359	0.00324	0.00282	0.00261	0.00323	0.00299	0.00352	0.00476
3967.77	0.00036	0.0008	0.00142	0.00156	0.00149	0.00204	0.00226	0.00217	0.00367	0.00213	0.00318	0.00358	0.00329	0.0032	0.00325	0.0035	0.00354	0.0032	0.003	0.00279	0.0033	0.00292	0.00354	0.00471
3965.71	0.00066	0.00095	0.00153	0.00168	0.0017	0.00226	0.00246	0.00232	0.00393	0.00223	0.00329	0.00388	0.00343	0.00328	0.00336	0.00374	0.00352	0.00335	0.00323	0.00307	0.00357	0.00298	0.00368	0.00492
3963.64	0.00094	0.00117	0.00167	0.0019	0.00185	0.00241	0.00271	0.0025	0.00409	0.00243	0.00339	0.00421	0.00366	0.00343	0.00349	0.00399	0.0037	0.00361	0.00345	0.00324	0.00378	0.00311	0.00386	0.00513
3961.58	0.00105	0.00133	0.0018	0.0022	0.00201	0.00251	0.00291	0.00268	0.00418	0.00268	0.00344	0.00445	0.00381	0.0036	0.00365	0.00416	0.004	0.00379	0.00368	0.00335	0.00386	0.00321	0.00417	0.00521
3959.52	0.00107	0.00137	0.00183	0.00226	0.00214	0.00249	0.00291	0.00269	0.00417	0.00273	0.00343	0.00453	0.00379	0.00371	0.00383	0.00408	0.00412	0.00376	0.00373	0.00338	0.00388	0.0032	0.00439	0.00519
3957.45	0.00102	0.00134	0.0018	0.00205	0.00212	0.00242	0.00278	0.00256	0.00406	0.00256	0.0034	0.00447	0.0037	0.00372	0.00396	0.00389	0.00404	0.00361	0.00361	0.00321	0.00389	0.00314	0.00431	0.00516
3955.39	0.00086	0.00125	0.00178	0.00178	0.00196	0.00236	0.00265	0.00243	0.00401	0.00245	0.00332	0.00441	0.0036	0.00358	0.00388	0.0037	0.00391	0.00348	0.00346	0.00295	0.00377	0.00311	0.00415	0.00511
3953.33	0.00065	0.00109	0.00167	0.00159	0.00171	0.00223	0.00242	0.00219	0.00396	0.00252	0.00324	0.00432	0.00345	0.00337	0.00358	0.00359	0.0037	0.00339	0.00331	0.00272	0.00352	0.00307	0.00404	0.00502
3951.26	0.00058	0.00093	0.0015	0.0016	0.00152	0.00214	0.00223	0.00199	0.0039	0.00268	0.00327	0.00419	0.0034	0.00336	0.0034	0.00363	0.00354	0.00341	0.00327	0.00271	0.00339	0.00305	0.00404	0.00501
3949.2	0.00067	0.00088	0.00144	0.00182	0.00158	0.00223	0.00232	0.00209	0.00387	0.00272	0.0033	0.00411	0.00356	0.0035	0.00351	0.00375	0.0036	0.00354	0.0034	0.00293	0.00346	0.00323	0.00418	0.0052
3947.14	0.00077	0.00096	0.00151	0.00193	0.00175	0.00228	0.0025	0.00231	0.00387	0.00254	0.00327	0.00399	0.00368	0.00358	0.0036	0.00378	0.00375	0.00352	0.00343	0.00304	0.00354	0.0034	0.00421	0.00536
3945.08	0.00072	0.00103	0.00154	0.00179	0.00182	0.0022	0.00261	0.00242	0.00388	0.00238	0.00327	0.00399	0.00365	0.00359	0.00357	0.00377	0.00389	0.0034	0.00331	0.00299	0.00363	0.00335	0.00409	0.00529
3943.01	0.00062	0.00103	0.00144	0.00163	0.0018	0.00217	0.00262	0.00235	0.00394	0.00232	0.00328	0.00416	0.0036	0.00353	0.0036	0.0038	0.00396	0.00338	0.0033	0.00299	0.00369	0.00322	0.004	0.00519
3940.95	0.00071	0.00106	0.00136	0.0017	0.00173	0.00225	0.0025	0.00223	0.00402	0.00233	0.0032	0.00427	0.00353	0.00338	0.00367	0.0038	0.00392	0.00338	0.00343	0.00306	0.00367	0.00316	0.00392	0.00519
3938.89	0.00084	0.00112	0.00146	0.00187	0.00166	0.00234	0.00246	0.00223	0.004	0.00242	0.00315	0.00418	0.00348	0.00336	0.00363	0.00372	0.00381	0.00342	0.00347	0.00316	0.00358	0.00317	0.0039	0.00511
3936.82	0.00087	0.00117	0.00163	0.0019	0.00165	0.00243	0.00252	0.00232	0.00396	0.00251	0.00322	0.00406	0.00351	0.00346	0.00359	0.00357	0.00377	0.00347	0.00339	0.00323	0.00348	0.00327	0.00395	0.00499
3934.76	0.00095	0.00126	0.00176	0.00186	0.0018	0.00258	0.00263	0.00253	0.00404	0.00255	0.00341	0.00419	0.00374	0.0036	0.00377	0.00362	0.004	0.00361	0.00348	0.00333	0.00361	0.00356	0.00416	0.00517
3932.7	0.00113	0.00132	0.00188	0.00198	0.00209	0.00272	0.0028	0.00275	0.00425	0.00257	0.00373	0.00444	0.00403	0.00388	0.00403	0.00394	0.00431	0.0039	0.00372	0.00348	0.00392	0.00388	0.0045	0.0056
3930.63	0.0012	0.00119	0.00196	0.00216	0.00226	0.00266	0.00279	0.00258	0.0043	0.00263	0.00384	0.0043	0.00402	0.00404	0.00398	0.00406	0.00424	0.004	0.00369	0.00344	0.00395	0.00381	0.00458	0.00568
3928.57	0.00109	0.00107	0.00197	0.0022	0.00218	0.00247	0.00255	0.00224	0.00408	0.00262	0.00356	0.00395	0.00376	0.00388	0.00373	0.00389	0.00392	0.00376	0.00348	0.00326	0.00372	0.00348	0.00439	0.00544
3926.51	0.0011	0.00114	0.00199	0.00229	0.0022	0.00243	0.00253	0.00226	0.00395	0.00262	0.00337	0.00397	0.00374	0.00376	0.00365	0.00388	0.00386	0.00353	0.00349	0.00326	0.0037	0.00347	0.0044	0.00553
3924.44	0.00123	0.00126	0.00198	0.00236	0.00232	0.00255	0.00279	0.00258	0.00402	0.00278	0.00352	0.00426	0.004	0.00382	0.00374	0.00398	0.00408	0.00354	0.00361	0.00342	0.00395	0.0037	0.00461	0.00578
3922.38	0.00119	0.00127	0.00185	0.00225	0.00219	0.00254	0.00294	0.00286	0.00408	0.00282	0.00364	0.00437	0.00413	0.00392	0.00382	0.00394	0.00414	0.00365	0.00356	0.00352	0.00406	0.00367	0.00464	0.00571
3920.32	0.00101	0.00118	0.00166	0.00205	0.00198	0.00243	0.00283	0.00287	0.00402	0.00265	0.00356	0.00431	0.00399	0.00399	0.00385	0.00393	0.00409	0.00365	0.00349	0.00352	0.0039	0.00346	0.00446	0.00548
3918.25	0.0009	0.00118	0.00161	0.00195	0.00193	0.00247	0.0026	0.00272	0.00403	0.00253	0.00353	0.00429	0.00382	0.00396	0.00392	0.00409	0.00427	0.00366	0.00354	0.0035	0.0036	0.00338	0.00431	0.00544
3916.19	0.00087	0.00128	0.00179	0.00201	0.00197	0.00261	0.00243	0.0026	0.00418	0.00245	0.00356	0.00433	0.00375	0.00379	0.00401	0.00419	0.00446	0.00375	0.00357	0.00344	0.00344	0.00339	0.00422	0.00548
3914.13	0.00081	0.00127	0.00188	0.00208	0.00191	0.00255	0.00236	0.00244	0.00416	0.00236	0.00346	0.00426	0.00372	0.00367	0.00391	0.00404	0.00431	0.00365	0.00346	0.00325	0.00343	0.00327	0.00406	0.0054
3912.06	0.00078	0.00119	0.00175	0.00208	0.00179	0.00238	0.00237	0.0023	0.00395	0.00241	0.00338	0.0041	0.00371	0.00365	0.00362	0.00384	0.00405	0.00342	0.00335	0.00308	0.00351	0.00308	0.00392	0.0053
3910	0.00092	0.00119	0.00163	0.00206	0.00181	0.00236	0.00247	0.00234	0.00385	0.00253	0.00345	0.00404	0.00373	0.00363	0.00342	0.00375	0.00395	0.0034	0.00339	0.00303	0.00363	0.00307	0.00391	0.0053
3907.94	0.00107	0.00131	0.00159	0.00204	0.00193	0.00243	0.00264	0.00251	0.00391	0.0026	0.00354	0.00417	0.00372	0.0037	0.00356	0.00383	0.00406	0.0037	0.00353	0.00321	0.00375	0.00332	0.00413	0.00543
3905.87	0.00104	0.00133	0.00157	0.00199	0.00202	0.00244	0.00279	0.00263	0.00398	0.00271	0.00354	0.0044	0.00374	0.00391	0.00398	0.00407	0.00435	0.00407	0.00365	0.00364	0.00393	0.00364	0.00456	0.00562
3903.81	0.00096	0.00115	0.00165	0.002	0.00214	0.00254	0.00283	0.00265	0.00411	0.00285	0.00354	0.00461	0.0039	0.00422	0.00429	0.00436	0.00458	0.00425	0.00379	0.00402	0.0041	0.00383	0.00487	0.00578
3901.75	0.00099	0.001	0.00199	0.00211	0.00221	0.00273	0.00279	0.00272	0.00432	0.00294	0.00354	0.00474	0.00405	0.00448	0.00419	0.00447	0.00451	0.00421	0.00393	0.00403	0.00408	0.0038	0.00487	0.0059
3899.68	0.00096	0.00091	0.00212	0.00209	0.00211	0.00266	0.00257	0.00276	0.00434	0.00293	0.00342	0.0046	0.00392	0.00438	0.0038	0.00423	0.00422	0.00396	0.00386	0.00382	0.00387	0.00358	0.00461	0.00586
3897.62	0.00089	0.00086	0.00183	0.00195	0.00192	0.00252	0.00225	0.0026	0.00416	0.00275	0.0033	0.0042	0.00365	0.00398	0.00355	0.00383	0.00392	0.00358	0.00352	0.00349	0.0036	0.00332	0.0042	0.00554
3895.56	0.00092	0.00095	0.00165	0.00194	0.00179	0.00257	0.00218	0.00237	0.00403	0.00263	0.0033	0.00394	0.00356	0.00379	0.00363	0.00367	0.00386	0.00342	0.0033	0.00324	0.00354	0.00327	0.00405	0.00526
3893.49	0.001	0.00114	0.00177	0.00207	0.00178	0.00269	0.00238	0.00226	0.00407	0.00272	0.00346	0.00393	0.00367	0.00388	0.00381	0.00376	0.00408	0.00364	0.0034	0.00332	0.00377	0.00345	0.00429	0.0053
3891.43	0.00101	0.00127	0.00182	0.00216	0.00188	0.00261	0.00258	0.00235	0.00419	0.00275	0.00355	0.00397	0.00373	0.00398	0.00382	0.00379	0.0042	0.00384	0.00356	0.00349	0.00388	0.00353	0.00461	0.00539
3889.37	0.00098	0.0012	0.00167	0.0022	0.00194	0.00233	0.00263	0.00245	0.00416	0.00261	0.00344	0.00403	0.00365	0.00389	0.0037	0.00372	0.00407	0.00371	0.00349	0.00341	0.00368	0.0034	0.00464	0.0053
3887.3	0.0009	0.00113	0.00166	0.0023	0.002	0.00223	0.00275	0.00251	0.00411	0.00254	0.00354	0.0042	0.00367	0.00383	0.00373	0.00387	0.00417	0.00363	0.00346	0.00334	0.00372	0.00352	0.0047	0.00539
3885.24	0.00085	0.00121	0.00193	0.00242	0.00215	0.00237	0.00287	0.00256	0.00421	0.00262	0.00379	0.00438	0.00386	0.00404	0.00403	0.0042	0.00457	0.0038	0.0036	0.00349	0.00401	0.0038	0.005	0.00575
3883.18	0.00097	0.00131	0.00212	0.00237	0.00226	0.00253	0.00282	0.0026	0.00431	0.00277	0.00385	0.00453	0.0041	0.00432	0.00428	0.00439	0.00474	0.00389	0.00374	0.00358	0.00408	0.00388	0.00522	0.0059
3881.11	0.00115	0.00135	0.0021	0.00213	0.00231	0.00255	0.00279	0.0026	0.00433	0.00287	0.0039	0.0047	0.00427	0.00431	0.0043	0.00441	0.00458	0.0039	0.00388	0.00361	0.00397	0.00385	0.00524	0.00589
3879.05	0.00118	0.00136	0.00194	0.00189	0.00214	0.00243	0.00275	0.00255	0.00415	0.00271	0.00382	0.00456	0.00414	0.00396	0.00409	0.00411	0.00428	0.00379	0.00382	0.00342	0.0039	0.00367	0.00499	0.0057
3876.99	0.00099	0.00129	0.00166	0.00175	0.00173	0.00234	0.00257	0.00247	0.00384	0.00245	0.0035	0.0042	0.00379	0.00364	0.00382	0.00375	0.00398	0.00348	0.00349	0.00308	0.00386	0.00341	0.00468	0.00539
3874.92	0.00073	0.0012	0.0015	0.00181	0.00151	0.00237	0.00241	0.00248	0.00376	0.00251	0.00339	0.0041	0.00361	0.00364	0.00378	0.00377	0.00382	0.00333	0.00338	0.00303	0.00397	0.00338	0.00464	0.0054
3872.86	0.00062	0.00127	0.00158	0.00202	0.00166	0.00243	0.00237	0.00255	0.00395	0.00277	0.00358	0.00428	0.00364	0.00382	0.004	0.00403	0.00389	0.00344	0.00364	0.00331	0.00407	0.00346	0.00481	0.00568
3870.8	0.00063	0.00137	0.00168	0.00206	0.00204	0.00242	0.00245	0.00256	0.00422	0.00278	0.00385	0.00452	0.00384	0.00392	0.00419	0.00416	0.00425	0.00372	0.00386	0.00357	0.00399	0.00357	0.00492	0.00583
3868.73	0.00068	0.00128	0.00175	0.00197	0.00238	0.00233	0.00255	0.00257	0.00438	0.00269	0.00401	0.0046	0.00399	0.0039	0.00413	0.0041	0.00449	0.00396	0.00377	0.00361	0.00391	0.00366	0.00481	0.00574
3866.67	0.00073	0.00118	0.00182	0.00199	0.00238	0.00237	0.00258	0.0026	0.00432	0.00273	0.00402	0.00452	0.00397	0.00388	0.00405	0.00409	0.00443	0.00396	0.0037	0.00357	0.00399	0.00371	0.00468	0.00564
3864.61	0.00076	0.00118	0.00181	0.002	0.00217	0.00254	0.00254	0.00263	0.00425	0.00275	0.00393	0.00445	0.004	0.00391	0.00411	0.00425	0.00439	0.00382	0.00384	0.00367	0.00405	0.00386	0.00472	0.00577
3862.54	0.00083	0.00113	0.00183	0.00191	0.00192	0.00258	0.00242	0.00264	0.00417	0.00269	0.00365	0.00439	0.00402	0.00378	0.00414	0.0043	0.0042	0.0036	0.00381	0.00361	0.00392	0.00384	0.00467	0.00575
3860.48	0.00084	0.00101	0.00186	0.00179	0.0017	0.0024	0.00238	0.00252	0.00401	0.00259	0.00331	0.00423	0.00391	0.00346	0.00396	0.00407	0.00387	0.00343	0.00351	0.00325	0.00376	0.00356	0.00446	0.00551
3858.42	0.00072	0.00098	0.00183	0.00171	0.00162	0.00217	0.00235	0.00232	0.0039	0.00248	0.00315	0.00407	0.00379	0.00327	0.0037	0.00388	0.00373	0.00341	0.00337	0.003	0.00365	0.00338	0.00433	0.00541
3856.35	0.00056	0.00109	0.00187	0.00175	0.00174	0.0021	0.00232	0.00235	0.00399	0.00255	0.00328	0.00418	0.00383	0.0035	0.00366	0.00393	0.00396	0.00367	0.00356	0.00313	0.00371	0.0035	0.00452	0.00554
3854.29	0.00042	0.00113	0.00192	0.00194	0.00199	0.00234	0.00234	0.00274	0.00427	0.00286	0.00362	0.00458	0.00418	0.00421	0.00404	0.00416	0.00452	0.00421	0.00393	0.00351	0.00409	0.00394	0.00514	0.00585
3852.23	0.00038	0.00097	0.00179	0.00205	0.00212	0.00266	0.00243	0.00296	0.00445	0.00294	0.00391	0.00467	0.00431	0.00461	0.00432	0.0042	0.0048	0.0044	0.00401	0.00351	0.00425	0.00415	0.00527	0.00596
3850.16	0.00057	0.00102	0.00164	0.00196	0.00205	0.00264	0.00251	0.00272	0.00433	0.0027	0.00379	0.00432	0.00393	0.00415	0.00405	0.00393	0.00439	0.00409	0.00374	0.0033	0.00396	0.00382	0.00466	0.00561
3848.1	0.00078	0.00107	0.00147	0.00184	0.00187	0.00254	0.00247	0.00247	0.00408	0.00251	0.00346	0.00398	0.00369	0.0037	0.00377	0.00365	0.00392	0.00377	0.00351	0.00321	0.00374	0.00343	0.00422	0.00524
3846.04	0.00092	0.0011	0.00152	0.00188	0.0019	0.00262	0.00248	0.00245	0.00396	0.00252	0.00333	0.00393	0.00385	0.00367	0.00386	0.00363	0.00392	0.0037	0.00353	0.00331	0.00378	0.00333	0.00428	0.00518
3843.97	0.00092	0.00117	0.00191	0.00212	0.00219	0.00278	0.00267	0.0026	0.00409	0.00274	0.00348	0.00424	0.00423	0.00394	0.00426	0.0039	0.00433	0.00392	0.00377	0.00359	0.00408	0.00361	0.00475	0.0054
3841.91	0.00068	0.00116	0.00217	0.00229	0.00241	0.00274	0.00292	0.00276	0.00434	0.00297	0.00366	0.00468	0.00443	0.00414	0.00457	0.00421	0.00456	0.00412	0.00381	0.00389	0.00444	0.00391	0.00526	0.00568
3839.85	0.00062	0.00124	0.00212	0.00233	0.00249	0.00267	0.00323	0.0031	0.00464	0.00325	0.00385	0.00513	0.00452	0.00429	0.00474	0.00459	0.00465	0.00429	0.00377	0.00413	0.00484	0.0041	0.00555	0.00617
3837.78	0.00093	0.00149	0.0021	0.00231	0.00246	0.00262	0.00343	0.00341	0.00477	0.00336	0.00395	0.00525	0.00455	0.0044	0.00462	0.00497	0.00472	0.0044	0.00393	0.0041	0.00498	0.00412	0.00534	0.00658
3835.72	0.00102	0.00145	0.00204	0.00227	0.00209	0.00241	0.00313	0.00308	0.00446	0.00298	0.00376	0.00477	0.0042	0.0042	0.00423	0.00478	0.00456	0.00418	0.00387	0.00366	0.00451	0.00382	0.00477	0.00625
3833.66	0.00087	0.00116	0.00181	0.00223	0.00178	0.00229	0.00263	0.00256	0.0041	0.00266	0.0036	0.00429	0.00374	0.00384	0.00401	0.00435	0.00443	0.00396	0.00366	0.00325	0.00411	0.0035	0.00451	0.00569
3831.59	0.00075	0.00108	0.00158	0.00214	0.00182	0.00234	0.00232	0.00227	0.00397	0.00258	0.00354	0.00418	0.00354	0.00365	0.00385	0.0041	0.00435	0.00393	0.0036	0.00293	0.00398	0.00331	0.00458	0.00537
3829.53	0.00053	0.00105	0.00146	0.00189	0.00179	0.00217	0.00216	0.00215	0.00387	0.00249	0.00335	0.00411	0.00343	0.00358	0.00358	0.00391	0.00404	0.00372	0.00347	0.00269	0.00367	0.0031	0.00449	0.00515
3827.47	0.00039	0.00093	0.00145	0.00163	0.00161	0.00187	0.00208	0.0022	0.00373	0.00246	0.0031	0.00391	0.00331	0.00342	0.00346	0.00378	0.00369	0.00341	0.0033	0.00271	0.00343	0.00297	0.00421	0.00499
3825.4	0.00062	0.001	0.00153	0.00167	0.00159	0.00196	0.00222	0.00245	0.00373	0.0026	0.00307	0.00398	0.00339	0.00335	0.00362	0.0038	0.00371	0.00342	0.00333	0.00297	0.00361	0.0031	0.00402	0.00508
3823.34	0.00096	0.00123	0.00167	0.00202	0.00171	0.0023	0.00254	0.00273	0.00394	0.00277	0.00325	0.00436	0.00366	0.00367	0.00388	0.00399	0.00397	0.00371	0.00345	0.00335	0.00387	0.00348	0.00413	0.00547
3821.28	0.00107	0.00125	0.00175	0.00226	0.00182	0.0025	0.00271	0.00282	0.00411	0.00276	0.0035	0.00465	0.00387	0.00415	0.00395	0.00421	0.00418	0.00397	0.00351	0.0037	0.00394	0.00382	0.00465	0.00575
3819.21	0.00105	0.00113	0.0018	0.00224	0.00197	0.00253	0.00258	0.00261	0.00408	0.00264	0.00376	0.00457	0.00393	0.00424	0.00382	0.00422	0.00426	0.00404	0.00358	0.00371	0.00405	0.00376	0.00515	0.00563
3817.15	0.00112	0.00131	0.00191	0.00237	0.00216	0.00262	0.00254	0.00249	0.00418	0.00286	0.00394	0.00454	0.00412	0.00421	0.00389	0.00429	0.00443	0.00419	0.00382	0.00361	0.00445	0.00377	0.00526	0.00567
3815.09	0.00111	0.00151	0.00189	0.00244	0.00221	0.00264	0.00256	0.00245	0.00431	0.00313	0.0039	0.00453	0.00424	0.00419	0.00403	0.0043	0.00445	0.00427	0.0039	0.00345	0.0045	0.00384	0.00502	0.0057
3813.02	0.00096	0.00133	0.00169	0.00219	0.00196	0.00244	0.00247	0.00221	0.0041	0.0029	0.00362	0.00428	0.00404	0.00393	0.00383	0.00404	0.00411	0.00397	0.00362	0.00306	0.00396	0.00362	0.00459	0.00525
3810.96	0.00079	0.00103	0.00158	0.00195	0.00164	0.00222	0.00227	0.00192	0.00382	0.00249	0.00325	0.00401	0.00376	0.00364	0.00349	0.00378	0.00381	0.00361	0.00343	0.00275	0.00357	0.00338	0.00432	0.00489
3808.9	0.00073	0.00085	0.00167	0.00181	0.00148	0.00215	0.00212	0.00189	0.00382	0.00231	0.00298	0.00395	0.00363	0.00352	0.00334	0.00368	0.00376	0.00343	0.00344	0.00282	0.00363	0.00334	0.00427	0.00495
3806.83	0.00089	0.00096	0.0019	0.00182	0.00159	0.00237	0.00229	0.00217	0.00412	0.00248	0.00305	0.00416	0.00369	0.0036	0.00353	0.00386	0.00392	0.00358	0.0036	0.00324	0.00397	0.00353	0.00438	0.00532
3804.77	0.00113	0.00122	0.00217	0.00202	0.00197	0.00269	0.00269	0.0025	0.00442	0.00283	0.00343	0.00449	0.00373	0.00382	0.00385	0.00429	0.00428	0.00391	0.00389	0.00369	0.00423	0.00384	0.00461	0.00573
3802.71	0.0012	0.00122	0.00227	0.00209	0.00236	0.00279	0.00293	0.00262	0.00451	0.00308	0.00385	0.00473	0.00381	0.00411	0.004	0.0046	0.00477	0.0041	0.0042	0.00397	0.00428	0.00404	0.0048	0.00599
3800.64	0.00112	0.00103	0.00204	0.00179	0.00246	0.0027	0.0028	0.00249	0.00431	0.00302	0.004	0.00464	0.00391	0.00413	0.00386	0.00444	0.00494	0.00401	0.00417	0.00375	0.00403	0.00379	0.00476	0.00579
3798.58	0.00109	0.00108	0.00196	0.00164	0.00236	0.00271	0.00264	0.00238	0.00416	0.0028	0.0039	0.00445	0.00394	0.00394	0.00382	0.00414	0.00469	0.00385	0.00387	0.00344	0.0039	0.00347	0.0047	0.00543
3796.52	0.00111	0.00118	0.00206	0.00188	0.0022	0.00261	0.00268	0.0023	0.00421	0.00269	0.00372	0.0044	0.00397	0.00376	0.00387	0.00396	0.00437	0.00385	0.00368	0.00344	0.00407	0.00342	0.00468	0.00531
3794.45	0.00102	0.0011	0.00196	0.00209	0.00189	0.00232	0.00257	0.00215	0.00406	0.00257	0.0035	0.00425	0.00392	0.00342	0.0036	0.00374	0.00403	0.0037	0.00343	0.00329	0.00396	0.00326	0.00447	0.00513
3792.39	0.00088	0.00101	0.00184	0.0021	0.0017	0.00227	0.00235	0.00215	0.00378	0.00245	0.00339	0.00411	0.0039	0.00319	0.00325	0.00366	0.00382	0.00342	0.00317	0.00302	0.00351	0.00301	0.00422	0.00486
3790.33	0.00082	0.00102	0.00189	0.00205	0.00181	0.00237	0.00229	0.0023	0.00371	0.00237	0.00342	0.00411	0.00396	0.00327	0.00319	0.00374	0.00376	0.00333	0.00316	0.00287	0.00328	0.00295	0.00407	0.00475
3788.26	0.00083	0.00109	0.00188	0.00206	0.00192	0.00236	0.00243	0.0024	0.00377	0.00241	0.00347	0.0041	0.00387	0.00343	0.0033	0.00383	0.00377	0.00337	0.0033	0.00283	0.00343	0.00301	0.00408	0.00481
3786.2	0.00088	0.0011	0.00178	0.00211	0.0019	0.00239	0.00253	0.00244	0.00389	0.00252	0.00351	0.00405	0.00375	0.00348	0.00344	0.00388	0.00387	0.00333	0.00343	0.0029	0.00366	0.00305	0.0043	0.00486
3784.14	0.00088	0.00103	0.00174	0.00205	0.00194	0.00241	0.00245	0.00241	0.00398	0.00251	0.00348	0.00407	0.00373	0.00343	0.00355	0.00383	0.00388	0.00319	0.00349	0.00296	0.00373	0.00303	0.00441	0.0048
3782.07	0.00076	0.00094	0.00165	0.00189	0.00198	0.00222	0.00236	0.00231	0.00387	0.00239	0.0034	0.00409	0.00365	0.00339	0.00351	0.00366	0.00378	0.00318	0.00345	0.00294	0.00373	0.00307	0.00418	0.00479
3780.01	0.00061	0.00079	0.00145	0.00177	0.00182	0.00199	0.00243	0.00223	0.00368	0.00234	0.00335	0.004	0.00351	0.00342	0.00342	0.00349	0.00373	0.00335	0.00343	0.00298	0.00386	0.00322	0.00381	0.00489
3777.95	0.00058	0.00067	0.00146	0.00172	0.00167	0.00188	0.00241	0.00212	0.00357	0.0023	0.00324	0.00381	0.00345	0.0034	0.00336	0.0034	0.00367	0.00336	0.00339	0.003	0.00387	0.00322	0.00353	0.00485
3775.88	0.0007	0.00081	0.0016	0.00183	0.0017	0.00194	0.00233	0.0021	0.00354	0.00224	0.00318	0.0038	0.00346	0.00332	0.00331	0.00352	0.0037	0.00334	0.00332	0.00287	0.00364	0.00312	0.00357	0.00479
3773.82	0.00078	0.0011	0.00155	0.00212	0.00167	0.0021	0.00238	0.00226	0.00353	0.00227	0.00324	0.00397	0.00345	0.00333	0.00331	0.00374	0.00388	0.00348	0.00331	0.00281	0.0035	0.00325	0.00386	0.00493
3771.76	0.00083	0.00125	0.0016	0.00239	0.00154	0.00229	0.00249	0.00248	0.00366	0.00243	0.00332	0.00412	0.00361	0.00359	0.00345	0.00398	0.00401	0.00373	0.00341	0.00299	0.00364	0.00358	0.00417	0.00508
3769.69	0.001	0.00129	0.00215	0.00248	0.0017	0.00254	0.0026	0.00269	0.00401	0.00271	0.00354	0.00423	0.00396	0.00399	0.00384	0.00419	0.00412	0.00407	0.00364	0.00337	0.00404	0.00375	0.00446	0.00523
3767.63	0.00113	0.00127	0.0024	0.00234	0.00196	0.00273	0.00261	0.00274	0.00417	0.00277	0.00372	0.00423	0.004	0.00412	0.004	0.00415	0.00421	0.00414	0.00372	0.00351	0.0042	0.00349	0.00462	0.00533
3765.57	0.00103	0.00119	0.00202	0.00213	0.00183	0.00278	0.00254	0.00262	0.00401	0.00267	0.00357	0.00408	0.00376	0.00387	0.00374	0.0039	0.00421	0.00382	0.00356	0.00336	0.00389	0.0031	0.00444	0.00522
3763.5	0.00087	0.00117	0.00184	0.00213	0.00163	0.00269	0.00253	0.00253	0.00385	0.00262	0.00328	0.00397	0.00366	0.0036	0.00354	0.00373	0.00411	0.00356	0.00344	0.00325	0.00353	0.00287	0.00414	0.00509
3761.44	0.00076	0.00121	0.00199	0.00225	0.00169	0.00254	0.00254	0.00244	0.00383	0.00264	0.0033	0.00397	0.00374	0.00368	0.00366	0.00373	0.00404	0.00361	0.00353	0.00332	0.00359	0.00286	0.0041	0.0052
3759.38	0.00063	0.0012	0.00201	0.00217	0.00181	0.00237	0.00246	0.00225	0.00388	0.00263	0.00351	0.004	0.00374	0.00384	0.00386	0.00382	0.00403	0.00382	0.00362	0.00343	0.00384	0.00309	0.0042	0.00537
3757.31	0.00055	0.00104	0.00186	0.00187	0.00177	0.00222	0.00233	0.00207	0.0038	0.00245	0.00332	0.00393	0.00356	0.00353	0.0038	0.00381	0.00393	0.00379	0.00345	0.0033	0.00365	0.00328	0.00401	0.0053
3755.25	0.00051	0.00084	0.00181	0.00174	0.00161	0.00212	0.00232	0.00203	0.00355	0.00226	0.00303	0.00388	0.00347	0.00319	0.00372	0.00387	0.00392	0.00363	0.00332	0.00312	0.00338	0.00323	0.00383	0.00521
3753.19	0.00039	0.0008	0.00189	0.00205	0.00155	0.00208	0.00254	0.0022	0.00338	0.00228	0.00327	0.00406	0.00369	0.00339	0.00387	0.00424	0.00414	0.00374	0.00347	0.00334	0.00374	0.00334	0.00409	0.00539
3751.12	0.00031	0.00093	0.00206	0.00246	0.00185	0.00218	0.0028	0.00244	0.00371	0.00253	0.00391	0.00454	0.00416	0.00391	0.00418	0.00459	0.00439	0.00413	0.00381	0.00402	0.0045	0.00381	0.00469	0.00577
3749.06	0.00064	0.00122	0.00225	0.00226	0.00232	0.00245	0.00304	0.00264	0.00428	0.00294	0.00427	0.0049	0.00441	0.00429	0.00445	0.00455	0.00458	0.0044	0.00419	0.00448	0.00461	0.00415	0.00522	0.00605
3747	0.00103	0.00158	0.00212	0.00192	0.00252	0.00272	0.00318	0.00288	0.00435	0.00336	0.00424	0.00499	0.00451	0.00441	0.00456	0.00449	0.00481	0.00451	0.00445	0.00438	0.00439	0.00426	0.00553	0.00617
3744.93	0.00096	0.00152	0.00165	0.00189	0.00237	0.00268	0.00285	0.00288	0.00402	0.00347	0.00393	0.00489	0.00452	0.00432	0.0043	0.0044	0.00463	0.00446	0.00428	0.00396	0.00433	0.00432	0.00534	0.00601
3742.87	0.00068	0.001	0.00156	0.00195	0.00204	0.00237	0.00238	0.00259	0.00384	0.00313	0.00353	0.00448	0.00429	0.00407	0.00392	0.00412	0.00403	0.00407	0.00379	0.00343	0.00423	0.0041	0.00463	0.00562
3740.81	0.00078	0.00089	0.00184	0.0019	0.00187	0.00236	0.00238	0.00251	0.00387	0.00287	0.00341	0.00417	0.00415	0.0039	0.00392	0.00397	0.00392	0.00382	0.00359	0.00326	0.00411	0.00377	0.00438	0.00556
3738.74	0.00109	0.00123	0.00194	0.00193	0.00191	0.00267	0.00264	0.00278	0.00399	0.00291	0.00356	0.00436	0.00436	0.00405	0.00408	0.00413	0.00429	0.00402	0.0037	0.00349	0.00409	0.00379	0.00477	0.00599
3736.68	0.00128	0.00173	0.00189	0.00218	0.00241	0.00322	0.00312	0.00332	0.00442	0.00332	0.00408	0.00504	0.00499	0.00463	0.00435	0.00466	0.00504	0.00466	0.00425	0.0041	0.00438	0.00435	0.00551	0.00685
3734.62	0.00122	0.00194	0.00207	0.00244	0.00301	0.00361	0.00352	0.00362	0.00477	0.00378	0.00457	0.00549	0.00519	0.0049	0.00449	0.00506	0.00558	0.00503	0.00477	0.00452	0.00479	0.00472	0.00594	0.0073
3732.55	0.00117	0.00154	0.00232	0.00242	0.00282	0.00326	0.00323	0.00326	0.00454	0.00355	0.00428	0.00504	0.00453	0.00436	0.00404	0.0046	0.00488	0.00442	0.00433	0.00404	0.00464	0.00413	0.00532	0.00653
3730.49	0.00112	0.00108	0.00222	0.00228	0.00248	0.0027	0.00279	0.00281	0.0042	0.00305	0.00378	0.00443	0.00402	0.00383	0.00362	0.00397	0.00386	0.00377	0.00366	0.00343	0.00425	0.00352	0.00447	0.00561
3728.43	0.00094	0.00086	0.00196	0.00207	0.00238	0.00252	0.00263	0.0027	0.00411	0.00287	0.00369	0.00423	0.00391	0.00368	0.00362	0.00385	0.00361	0.00371	0.00352	0.00327	0.00413	0.00339	0.00435	0.00535
3726.36	0.00077	0.00083	0.00191	0.00185	0.00224	0.00257	0.00262	0.00271	0.0042	0.00296	0.00378	0.0043	0.00392	0.00384	0.00381	0.00406	0.00387	0.00399	0.00375	0.00338	0.00421	0.00348	0.00466	0.00547
3724.3	0.00082	0.00088	0.00202	0.0019	0.00208	0.00257	0.00265	0.00257	0.00422	0.00296	0.00379	0.00437	0.00384	0.00405	0.0039	0.00412	0.00401	0.00407	0.00388	0.00354	0.00429	0.00355	0.00474	0.00544
3722.24	0.0009	0.00084	0.00191	0.00201	0.00203	0.00239	0.00257	0.00227	0.00404	0.00278	0.00368	0.00427	0.00365	0.00393	0.00371	0.00384	0.00387	0.00389	0.00364	0.00354	0.00415	0.00349	0.00451	0.00521
3720.17	0.00083	0.00074	0.00174	0.0019	0.00196	0.00219	0.00231	0.00206	0.00391	0.00273	0.00343	0.00404	0.00357	0.00359	0.00346	0.00351	0.00373	0.00377	0.00331	0.00332	0.0038	0.00327	0.00423	0.00505
3718.11	0.00083	0.0008	0.00176	0.00174	0.00183	0.00204	0.00219	0.00208	0.00399	0.00282	0.00333	0.00392	0.00359	0.00352	0.00335	0.00346	0.00365	0.00374	0.00323	0.00313	0.00361	0.00312	0.00401	0.00508
3716.05	0.00093	0.00098	0.00176	0.00177	0.00172	0.00196	0.00234	0.00216	0.00406	0.00285	0.00345	0.00397	0.00362	0.00372	0.00342	0.00366	0.00358	0.00377	0.00325	0.00318	0.0037	0.00325	0.00399	0.00523
3713.98	0.00085	0.00107	0.00161	0.00197	0.00164	0.002	0.00254	0.00221	0.00404	0.00279	0.00362	0.004	0.00375	0.00391	0.00365	0.00397	0.00369	0.00386	0.00328	0.00338	0.00377	0.00343	0.00419	0.00553
3711.92	0.00075	0.00106	0.00147	0.00206	0.0016	0.00212	0.00274	0.00243	0.00395	0.00279	0.00368	0.00407	0.00408	0.00402	0.00401	0.00425	0.00408	0.00396	0.00343	0.00355	0.00377	0.00347	0.0045	0.0059
3709.86	0.00087	0.001	0.0016	0.00203	0.00155	0.00228	0.00275	0.00265	0.00378	0.00276	0.00345	0.00421	0.00414	0.00395	0.00406	0.0041	0.00419	0.00397	0.0034	0.00341	0.00381	0.00349	0.00454	0.00582
3707.79	0.00083	0.00084	0.00161	0.00196	0.0014	0.00229	0.00244	0.00247	0.00372	0.00251	0.00312	0.00415	0.00373	0.00361	0.00374	0.00373	0.00369	0.00376	0.00306	0.00295	0.0036	0.00335	0.0042	0.00538
3705.73	0.00068	0.00074	0.00134	0.00193	0.00131	0.00221	0.00222	0.00222	0.00371	0.00231	0.00297	0.004	0.00345	0.00332	0.00349	0.00352	0.00328	0.00338	0.0028	0.00266	0.00324	0.00308	0.00396	0.00512
3703.67	0.00061	0.00082	0.00119	0.00203	0.00144	0.00226	0.00227	0.00222	0.00367	0.00235	0.00302	0.00394	0.00355	0.00336	0.00342	0.00352	0.00338	0.00318	0.00283	0.00286	0.00318	0.00305	0.00401	0.00503
3701.6	0.00068	0.00109	0.00138	0.00227	0.00179	0.00248	0.00249	0.0024	0.00379	0.00258	0.0033	0.00411	0.00374	0.00365	0.00352	0.00374	0.00383	0.00339	0.00315	0.00324	0.00357	0.0033	0.00424	0.00502
3699.54	0.00083	0.00129	0.00158	0.00242	0.00206	0.00267	0.00265	0.00253	0.00406	0.00265	0.00363	0.00439	0.00374	0.00378	0.00358	0.00394	0.0042	0.00362	0.00342	0.0033	0.00396	0.00336	0.0043	0.00503
3697.48	0.00085	0.0012	0.00158	0.00232	0.00205	0.00265	0.0026	0.0025	0.00411	0.00246	0.00372	0.00442	0.00367	0.0037	0.00346	0.00398	0.00424	0.00357	0.00347	0.0032	0.00401	0.00325	0.00424	0.00501
3695.41	0.00072	0.00109	0.00153	0.00213	0.00196	0.00256	0.00246	0.00236	0.0039	0.00234	0.00364	0.00418	0.00369	0.0036	0.00341	0.00407	0.00411	0.00348	0.00343	0.00322	0.00387	0.00328	0.00432	0.00502
3693.35	0.0006	0.00108	0.00144	0.002	0.00202	0.00257	0.00249	0.00223	0.00371	0.00247	0.00358	0.00404	0.00374	0.00355	0.00355	0.00416	0.00402	0.00353	0.00337	0.00336	0.0038	0.00344	0.00445	0.00519
3691.29	0.00046	0.00108	0.0013	0.00202	0.00214	0.00256	0.0027	0.00216	0.00381	0.00263	0.00359	0.00413	0.00384	0.0036	0.00379	0.00413	0.00406	0.00357	0.00346	0.00358	0.00391	0.00357	0.00454	0.00557
3689.22	0.00053	0.00117	0.00136	0.00222	0.0021	0.00235	0.00285	0.0022	0.00411	0.00264	0.00364	0.00429	0.00393	0.00369	0.00381	0.00403	0.00416	0.0035	0.00374	0.00353	0.00401	0.00363	0.00462	0.00583
3687.16	0.00094	0.00135	0.00165	0.00241	0.00203	0.00227	0.00285	0.00233	0.00426	0.0026	0.0037	0.00426	0.00389	0.00374	0.00358	0.00398	0.00407	0.00351	0.00397	0.0032	0.00391	0.00356	0.00453	0.00558
3685.1	0.00117	0.00134	0.00185	0.00249	0.00205	0.00249	0.00286	0.00243	0.00427	0.00262	0.00374	0.00422	0.00387	0.00375	0.00365	0.00407	0.00392	0.0036	0.00389	0.00306	0.00372	0.00338	0.00425	0.00524
3683.03	0.00122	0.00121	0.00197	0.00244	0.00209	0.00271	0.00274	0.00245	0.00424	0.00264	0.00375	0.00429	0.00385	0.00375	0.00394	0.00415	0.00388	0.00363	0.00368	0.0031	0.00357	0.00329	0.00411	0.00513
3680.97	0.00121	0.00106	0.00198	0.00223	0.00203	0.00275	0.00239	0.00233	0.0041	0.00263	0.00375	0.00443	0.0038	0.00377	0.00405	0.00405	0.00382	0.00357	0.00353	0.0031	0.0035	0.00333	0.00422	0.00523
3678.91	0.00109	0.00103	0.00189	0.00214	0.00199	0.0027	0.00212	0.00232	0.00406	0.0028	0.00385	0.00461	0.00389	0.004	0.00402	0.00403	0.00379	0.0037	0.00355	0.00321	0.00363	0.00344	0.00458	0.00548
3676.84	0.00097	0.00126	0.002	0.00234	0.00229	0.00278	0.0024	0.00282	0.00453	0.00331	0.00425	0.00491	0.00423	0.00463	0.00416	0.00449	0.00414	0.00431	0.00389	0.00384	0.0042	0.0038	0.00533	0.00605
3674.78	0.00093	0.00141	0.00223	0.0025	0.0026	0.00281	0.00288	0.0033	0.00503	0.00346	0.00453	0.00492	0.0043	0.00493	0.00415	0.00485	0.00451	0.00469	0.00419	0.00438	0.00476	0.00409	0.00586	0.00644
3672.72	0.00091	0.00122	0.00217	0.00248	0.00242	0.00257	0.00279	0.00315	0.00495	0.00313	0.00438	0.00457	0.00405	0.00448	0.00384	0.00455	0.00444	0.00442	0.00407	0.00403	0.0047	0.00397	0.00556	0.00607
3670.65	0.00094	0.0012	0.00207	0.00254	0.00216	0.00247	0.00268	0.00301	0.00492	0.00314	0.00445	0.00457	0.00409	0.00418	0.00381	0.00447	0.0045	0.00444	0.00395	0.00359	0.00458	0.00398	0.00515	0.00589
3668.59	0.00106	0.00134	0.00192	0.00246	0.00213	0.0026	0.00277	0.0028	0.00486	0.0032	0.00439	0.00471	0.00419	0.00404	0.00382	0.0045	0.00453	0.00435	0.00377	0.00328	0.00436	0.00386	0.00483	0.00584
3666.53	0.001	0.00116	0.00169	0.00203	0.00215	0.00254	0.0027	0.00236	0.00444	0.00287	0.00389	0.00442	0.00397	0.00374	0.00353	0.0041	0.00418	0.00378	0.0034	0.00307	0.00382	0.00341	0.00445	0.00543
3664.46	0.0008	0.0009	0.0015	0.0016	0.00203	0.00232	0.00249	0.00202	0.00407	0.00256	0.0034	0.00405	0.00371	0.00348	0.00325	0.00365	0.00371	0.00336	0.00318	0.00295	0.00333	0.00308	0.00406	0.00502
3662.4	0.00074	0.00083	0.00131	0.00143	0.00189	0.00211	0.00236	0.0019	0.00391	0.00246	0.00311	0.00394	0.00356	0.00332	0.00315	0.00343	0.00341	0.00328	0.00326	0.00281	0.00315	0.00294	0.00382	0.00489
3660.34	0.00083	0.00093	0.00129	0.00153	0.00186	0.00199	0.00244	0.00203	0.00392	0.00252	0.00306	0.00401	0.00355	0.00329	0.00325	0.00346	0.00344	0.00339	0.00344	0.00285	0.00327	0.00294	0.00391	0.00504
3658.27	0.00087	0.00103	0.00154	0.00177	0.0019	0.00207	0.00264	0.00233	0.00412	0.00269	0.00317	0.00411	0.00365	0.00349	0.00354	0.00371	0.00364	0.00359	0.00353	0.0031	0.0036	0.0032	0.00425	0.00537
3656.21	0.00081	0.00097	0.00185	0.00188	0.00192	0.00222	0.00262	0.00247	0.00434	0.00272	0.00318	0.00412	0.00367	0.0036	0.00383	0.0039	0.00365	0.00365	0.00348	0.00319	0.00388	0.00346	0.00444	0.0055
3654.15	0.00079	0.00086	0.00192	0.00177	0.00191	0.00224	0.00244	0.00231	0.00443	0.00261	0.00318	0.00412	0.00366	0.00345	0.00391	0.00386	0.00356	0.00364	0.0034	0.00315	0.00391	0.00346	0.00436	0.00533
3652.08	0.00088	0.00086	0.00188	0.00176	0.00207	0.00242	0.00265	0.00227	0.00457	0.00278	0.00351	0.00451	0.00407	0.00364	0.00412	0.00404	0.00388	0.00405	0.0037	0.00353	0.00427	0.0037	0.00468	0.00557
3650.02	0.00099	0.00112	0.00205	0.00216	0.00244	0.003	0.00333	0.00263	0.00488	0.00323	0.00424	0.00525	0.00485	0.00435	0.00466	0.00468	0.00468	0.00483	0.00446	0.0043	0.00514	0.00434	0.00576	0.00651
3647.96	0.00096	0.00146	0.00229	0.0025	0.00254	0.00338	0.00358	0.00281	0.00495	0.00329	0.00459	0.00536	0.00504	0.00464	0.0047	0.00494	0.00494	0.00499	0.00473	0.00441	0.00519	0.00437	0.00619	0.00694
3645.89	0.00094	0.00124	0.00198	0.00223	0.00211	0.00305	0.00309	0.00245	0.00458	0.00278	0.00413	0.00479	0.00435	0.00408	0.00404	0.00441	0.00431	0.0044	0.00412	0.00377	0.00433	0.00356	0.00519	0.00627
3643.83	0.00092	0.00086	0.00149	0.00187	0.00161	0.00255	0.00255	0.0021	0.00427	0.00225	0.00349	0.00437	0.00368	0.0035	0.00351	0.00396	0.00373	0.00379	0.0035	0.00321	0.00373	0.00288	0.00437	0.00561
3641.77	0.00088	0.00078	0.00132	0.00179	0.00139	0.00232	0.00235	0.00197	0.00421	0.00206	0.00314	0.00418	0.00348	0.00331	0.00336	0.0038	0.00348	0.0034	0.00329	0.00305	0.00354	0.00266	0.00429	0.00541
3639.7	0.00091	0.00106	0.00148	0.00196	0.00152	0.00242	0.00251	0.00211	0.00429	0.0022	0.00323	0.00421	0.00364	0.0035	0.00346	0.00383	0.00362	0.00332	0.00344	0.00317	0.00365	0.00284	0.00445	0.00553
3637.64	0.00092	0.00137	0.00173	0.00212	0.00179	0.00261	0.00269	0.00247	0.00435	0.00237	0.00348	0.00439	0.00373	0.00366	0.00364	0.00391	0.00402	0.00345	0.00366	0.00326	0.0039	0.00313	0.00445	0.00565
3635.58	0.00095	0.00145	0.00194	0.00209	0.00208	0.00273	0.00269	0.00272	0.00444	0.0024	0.00358	0.00451	0.00366	0.00364	0.00381	0.00388	0.00428	0.00365	0.00369	0.00312	0.00404	0.00334	0.00443	0.00566
3633.51	0.00119	0.00142	0.00192	0.00198	0.00221	0.00279	0.00278	0.00272	0.00459	0.00242	0.0036	0.00454	0.00368	0.00371	0.00396	0.00392	0.00431	0.00391	0.00367	0.00298	0.00408	0.00347	0.00454	0.00586
3631.45	0.00144	0.0015	0.00176	0.00205	0.0022	0.00285	0.00321	0.00274	0.0049	0.00267	0.00383	0.00479	0.00407	0.00404	0.00423	0.00435	0.00436	0.00426	0.00398	0.00321	0.00434	0.00369	0.00496	0.00643
3629.39	0.00129	0.00148	0.00174	0.00223	0.00223	0.00283	0.00349	0.00275	0.0054	0.00305	0.00408	0.00508	0.00461	0.00434	0.00444	0.00482	0.00454	0.00452	0.00441	0.00372	0.00474	0.00388	0.00549	0.0069
3627.32	0.00089	0.0011	0.00166	0.00219	0.00211	0.00258	0.00303	0.0026	0.00555	0.00295	0.00382	0.00477	0.00454	0.00413	0.00414	0.00455	0.00451	0.00418	0.00416	0.00372	0.00441	0.00361	0.00526	0.00639
3625.26	0.00085	0.00086	0.00162	0.00211	0.00192	0.00244	0.00273	0.00257	0.00535	0.00265	0.00355	0.00451	0.00417	0.00383	0.00387	0.00415	0.00446	0.0037	0.00372	0.00337	0.00389	0.00338	0.0047	0.00573
3623.2	0.00106	0.00101	0.00175	0.00216	0.0019	0.0026	0.00287	0.0027	0.00534	0.0027	0.00366	0.00474	0.00404	0.00385	0.00403	0.00426	0.00469	0.00364	0.00366	0.00331	0.00403	0.00358	0.00472	0.0057
3621.13	0.00127	0.00143	0.00195	0.00227	0.00208	0.00296	0.00316	0.00304	0.00567	0.00291	0.00407	0.00518	0.00424	0.00416	0.00444	0.00472	0.00508	0.00394	0.00388	0.00357	0.00453	0.00398	0.00528	0.00615
3619.07	0.00143	0.00175	0.0022	0.00248	0.00233	0.00335	0.0035	0.0035	0.00609	0.00315	0.00451	0.00555	0.0047	0.00459	0.00477	0.00508	0.00535	0.00442	0.0043	0.00393	0.00486	0.00439	0.00571	0.00662
3617.01	0.00149	0.00173	0.00233	0.00269	0.00238	0.00352	0.0037	0.00356	0.00605	0.0034	0.0045	0.00556	0.00495	0.0048	0.00478	0.00518	0.00529	0.0047	0.00466	0.00407	0.00486	0.00452	0.00553	0.00667
3614.94	0.00143	0.00164	0.00218	0.00274	0.00226	0.00347	0.00359	0.00328	0.00574	0.00342	0.0043	0.00532	0.00484	0.00476	0.00478	0.00511	0.00497	0.00457	0.00466	0.00395	0.00482	0.00418	0.00526	0.00655
3612.88	0.00134	0.00159	0.00188	0.0027	0.00218	0.00331	0.00324	0.00293	0.00556	0.00316	0.00418	0.00506	0.00457	0.0046	0.00482	0.00481	0.00454	0.00417	0.0045	0.00381	0.0047	0.00366	0.00504	0.00645
3610.82	0.00134	0.00144	0.00172	0.00257	0.00216	0.00313	0.00303	0.0027	0.00548	0.00289	0.0041	0.0049	0.00437	0.00442	0.00469	0.00449	0.00426	0.00396	0.00439	0.00377	0.00441	0.00345	0.00481	0.00638
3608.75	0.00132	0.00135	0.00171	0.00248	0.00211	0.00298	0.0031	0.00268	0.00542	0.00288	0.004	0.00489	0.00431	0.00435	0.00447	0.00444	0.00435	0.00407	0.00423	0.00376	0.00423	0.00366	0.00476	0.00637
3606.69	0.00119	0.00135	0.00173	0.0024	0.00195	0.00279	0.00308	0.00268	0.00538	0.00291	0.00384	0.00483	0.00417	0.00421	0.00419	0.00442	0.00455	0.00405	0.00399	0.00363	0.00417	0.00384	0.00468	0.00622
3604.63	0.00116	0.00129	0.00178	0.00228	0.00179	0.00268	0.00295	0.0026	0.00533	0.00283	0.00384	0.00475	0.00399	0.00398	0.00402	0.00427	0.00456	0.00393	0.00386	0.00347	0.00409	0.00367	0.00458	0.00606
3602.56	0.00129	0.00118	0.0019	0.00214	0.00176	0.00276	0.00296	0.00255	0.00527	0.00277	0.00396	0.00467	0.00399	0.0039	0.00409	0.0042	0.00439	0.00394	0.00388	0.0034	0.00408	0.00347	0.0046	0.0061
3600.5	0.00135	0.00109	0.00196	0.00208	0.00177	0.00279	0.00293	0.00249	0.00522	0.00268	0.00385	0.00451	0.00398	0.00398	0.00416	0.0041	0.00414	0.0039	0.00383	0.00338	0.00409	0.00339	0.00462	0.00613
3598.44	0.00136	0.0011	0.00201	0.00225	0.00189	0.00269	0.00281	0.00246	0.0053	0.00261	0.00366	0.00452	0.00401	0.00405	0.00407	0.00403	0.00412	0.00382	0.00377	0.0035	0.0041	0.00344	0.00472	0.00608
3596.37	0.00145	0.0013	0.00216	0.00253	0.00212	0.00269	0.00286	0.00257	0.00558	0.00276	0.00375	0.0048	0.00428	0.00403	0.00415	0.00424	0.00444	0.00404	0.00397	0.00375	0.0043	0.00369	0.00501	0.00625
3594.31	0.00147	0.0015	0.00228	0.00253	0.00215	0.00276	0.00297	0.00272	0.00575	0.00289	0.00391	0.00501	0.00441	0.00405	0.00429	0.00445	0.00474	0.0043	0.0041	0.00387	0.0045	0.00382	0.00507	0.00637
3592.25	0.00134	0.00136	0.0022	0.0022	0.00191	0.00273	0.00287	0.00269	0.00552	0.0027	0.00389	0.00495	0.00414	0.00411	0.00414	0.00432	0.00475	0.00422	0.00396	0.0037	0.0044	0.0037	0.00476	0.00618
3590.18	0.00124	0.00109	0.00208	0.00203	0.00176	0.00267	0.00272	0.00257	0.00532	0.0025	0.00391	0.00484	0.00396	0.00421	0.00402	0.00422	0.00472	0.00413	0.004	0.00352	0.00425	0.00366	0.00474	0.00606
3588.12	0.00125	0.00109	0.00205	0.00224	0.00182	0.00271	0.00274	0.00257	0.0054	0.00259	0.0041	0.00485	0.00406	0.00424	0.00409	0.00447	0.00489	0.00428	0.00426	0.00361	0.00432	0.00369	0.00512	0.00613
3586.06	0.0013	0.00128	0.00211	0.00242	0.0019	0.00273	0.00281	0.00263	0.00533	0.00274	0.00407	0.00472	0.00405	0.00407	0.00413	0.00462	0.00482	0.0043	0.00412	0.00362	0.00435	0.00357	0.00506	0.00606
3583.99	0.00135	0.00132	0.00218	0.00234	0.00195	0.00264	0.00275	0.00265	0.00518	0.00264	0.00383	0.00452	0.00391	0.0039	0.00409	0.00442	0.00449	0.00406	0.00382	0.00347	0.00408	0.00353	0.00454	0.00585
3581.93	0.00132	0.00129	0.0021	0.00221	0.0021	0.00255	0.00268	0.00271	0.0052	0.00252	0.00374	0.00448	0.00386	0.00387	0.00402	0.00417	0.00432	0.00387	0.00375	0.00339	0.00383	0.00363	0.00423	0.0057
3579.87	0.00119	0.00128	0.00183	0.00206	0.00218	0.00252	0.00258	0.00267	0.0051	0.00249	0.00361	0.00448	0.00382	0.00383	0.00389	0.00396	0.00412	0.00373	0.00369	0.00323	0.00376	0.00356	0.0042	0.00556
3577.8	0.00104	0.00122	0.00155	0.00196	0.00193	0.00248	0.00243	0.00236	0.00479	0.00236	0.00332	0.00431	0.00364	0.00368	0.00367	0.00387	0.0038	0.00359	0.00355	0.00282	0.00365	0.00326	0.00421	0.00543
3575.74	0.00093	0.00115	0.00148	0.00198	0.00164	0.00245	0.00246	0.00205	0.0046	0.00227	0.00316	0.00404	0.00346	0.00347	0.00349	0.0039	0.00361	0.00353	0.0035	0.00256	0.00346	0.00302	0.00418	0.00543
3573.68	0.00104	0.00114	0.00166	0.0021	0.0017	0.00253	0.00268	0.00204	0.00479	0.00246	0.00331	0.00405	0.00358	0.00341	0.00362	0.00396	0.00362	0.00356	0.0036	0.00271	0.00355	0.00306	0.00417	0.00555
3571.61	0.00126	0.00126	0.00185	0.00217	0.00204	0.00273	0.00284	0.0023	0.00523	0.00278	0.00353	0.00439	0.00395	0.00365	0.004	0.0041	0.00384	0.00374	0.00381	0.00307	0.00392	0.00334	0.00431	0.00578
3569.55	0.00135	0.00143	0.00196	0.00231	0.00247	0.00297	0.00301	0.0027	0.00566	0.00314	0.00379	0.00475	0.00437	0.00416	0.00447	0.00451	0.00441	0.00424	0.00417	0.00364	0.00441	0.00381	0.00483	0.00623
3567.49	0.00143	0.00158	0.00208	0.00261	0.00277	0.00306	0.00325	0.00309	0.00587	0.00362	0.00416	0.00495	0.00465	0.00462	0.00476	0.00497	0.005	0.00476	0.0046	0.00426	0.00491	0.00432	0.0055	0.0067
3565.42	0.00151	0.00166	0.00205	0.00267	0.00259	0.00285	0.00317	0.00311	0.00572	0.00369	0.00427	0.0049	0.00445	0.00451	0.00447	0.00489	0.00494	0.00467	0.00457	0.00423	0.00484	0.00418	0.00544	0.00662
3563.36	0.00148	0.00159	0.00188	0.00231	0.00216	0.00257	0.00288	0.00278	0.00533	0.00318	0.00394	0.00471	0.00404	0.00411	0.00402	0.00446	0.00455	0.0042	0.0041	0.00367	0.00414	0.00352	0.00483	0.0062
3561.3	0.00144	0.00142	0.0017	0.00197	0.00185	0.00247	0.00267	0.00251	0.00503	0.0027	0.00356	0.00457	0.0038	0.00382	0.00374	0.00416	0.00429	0.00384	0.00372	0.0032	0.00361	0.00313	0.00444	0.00588
3559.23	0.00144	0.00133	0.00163	0.0019	0.00177	0.00255	0.00256	0.00248	0.00496	0.0025	0.00335	0.00448	0.0037	0.00371	0.00358	0.00406	0.00416	0.00367	0.00362	0.003	0.00352	0.0031	0.00434	0.00568
3557.17	0.0014	0.00134	0.00165	0.00202	0.00181	0.00267	0.00254	0.00251	0.00502	0.00244	0.00331	0.00437	0.00364	0.00372	0.00352	0.00408	0.00412	0.00367	0.00361	0.00298	0.00354	0.00312	0.0043	0.00554
3555.11	0.00135	0.00131	0.00167	0.00222	0.00187	0.00273	0.00266	0.00248	0.00515	0.0024	0.00338	0.00436	0.00366	0.00382	0.00364	0.00414	0.00415	0.00381	0.00352	0.00308	0.00351	0.00314	0.00437	0.00561
3553.04	0.00134	0.00122	0.00171	0.0024	0.002	0.00272	0.00286	0.0025	0.00531	0.00236	0.00353	0.00451	0.0038	0.00394	0.00393	0.00422	0.0042	0.00397	0.00354	0.0032	0.00357	0.00316	0.00458	0.00589
3550.98	0.00132	0.00109	0.0018	0.00229	0.00208	0.00255	0.0029	0.00242	0.00551	0.00229	0.00367	0.00455	0.00388	0.00392	0.00403	0.00426	0.00424	0.00391	0.0037	0.00324	0.00372	0.00315	0.00463	0.00599
3548.92	0.00131	0.00104	0.00193	0.00201	0.00205	0.00241	0.00281	0.00231	0.00568	0.00226	0.00375	0.00452	0.00391	0.00388	0.00401	0.00432	0.00426	0.00379	0.00387	0.00327	0.00394	0.00324	0.00462	0.00597
3546.85	0.00132	0.00117	0.00209	0.00193	0.00203	0.00253	0.00288	0.00245	0.00571	0.00241	0.00385	0.00473	0.00398	0.00396	0.00416	0.00452	0.00427	0.00388	0.00402	0.00335	0.00421	0.00346	0.00472	0.00603
3544.79	0.00125	0.00138	0.00216	0.00203	0.00193	0.00267	0.00293	0.00264	0.0056	0.00255	0.00381	0.00488	0.004	0.004	0.00413	0.00455	0.0042	0.00395	0.00399	0.00332	0.00428	0.00347	0.00463	0.006
3542.73	0.00114	0.00145	0.00218	0.00211	0.00176	0.00263	0.00275	0.00268	0.00544	0.00255	0.00367	0.00473	0.00394	0.00392	0.00387	0.00429	0.00414	0.00387	0.00385	0.00321	0.00406	0.00325	0.0044	0.00582
3540.66	0.00129	0.00141	0.0022	0.0021	0.00173	0.00264	0.00263	0.00267	0.00532	0.00251	0.00365	0.00456	0.00391	0.00383	0.00377	0.0041	0.00415	0.00381	0.00379	0.00326	0.00387	0.00317	0.00435	0.00564
3538.6	0.00154	0.00136	0.00214	0.00201	0.00179	0.00277	0.00272	0.00254	0.0053	0.00248	0.00364	0.00455	0.00391	0.00376	0.00385	0.00407	0.00412	0.00378	0.00378	0.00337	0.00387	0.0033	0.00442	0.0056
3536.54	0.00148	0.00127	0.00206	0.00194	0.0018	0.00283	0.00288	0.00243	0.0054	0.00247	0.00351	0.00458	0.00389	0.00372	0.00391	0.00407	0.00411	0.00367	0.0038	0.00333	0.00391	0.00331	0.00439	0.00568
3534.47	0.0012	0.00113	0.00199	0.00191	0.00178	0.0027	0.00294	0.00233	0.00539	0.00243	0.00343	0.00437	0.00378	0.00373	0.00379	0.00401	0.00411	0.00349	0.00376	0.0031	0.00379	0.0031	0.00421	0.00566
3532.41	0.00099	0.00102	0.00189	0.00189	0.00177	0.00252	0.00279	0.00213	0.00519	0.00239	0.00338	0.00409	0.00364	0.00365	0.00362	0.00397	0.00407	0.00342	0.00354	0.00289	0.0036	0.00297	0.00407	0.00556
3530.35	0.00092	0.00104	0.00183	0.00199	0.00188	0.00252	0.00264	0.00207	0.00507	0.00246	0.00329	0.00407	0.00361	0.00361	0.00364	0.00413	0.00417	0.00359	0.00332	0.00291	0.00365	0.0032	0.00418	0.00559
3528.28	0.00103	0.00107	0.00185	0.00214	0.00205	0.00269	0.00267	0.00217	0.00516	0.00247	0.00325	0.00423	0.00366	0.00368	0.00384	0.00435	0.00443	0.00385	0.00336	0.00313	0.00385	0.00355	0.00442	0.00573
3526.22	0.00116	0.00095	0.00188	0.00212	0.00205	0.0028	0.00266	0.00226	0.00528	0.00237	0.00335	0.00435	0.00367	0.00366	0.00395	0.00429	0.0046	0.00395	0.00352	0.00326	0.00399	0.00351	0.00443	0.00577
3524.16	0.00119	0.00078	0.00191	0.00209	0.00203	0.00275	0.00259	0.00237	0.00543	0.00235	0.00354	0.0044	0.00369	0.00358	0.00395	0.00411	0.00459	0.00397	0.00361	0.00321	0.00398	0.00315	0.00431	0.00571
3522.09	0.0012	0.00077	0.00189	0.00222	0.002	0.0026	0.00256	0.00245	0.00558	0.00236	0.00361	0.00433	0.00377	0.00363	0.00382	0.00403	0.0045	0.00397	0.00361	0.00314	0.00389	0.00294	0.00426	0.00565
3520.03	0.00127	0.00099	0.00187	0.0024	0.00187	0.00248	0.00259	0.00244	0.00559	0.00242	0.00353	0.00428	0.00388	0.00374	0.00366	0.00396	0.00447	0.00394	0.00362	0.00308	0.00387	0.00297	0.00429	0.0057
3517.97	0.00138	0.00128	0.0019	0.00247	0.00183	0.00255	0.00271	0.00244	0.00555	0.00254	0.00356	0.00436	0.00388	0.00372	0.00367	0.00389	0.00451	0.00393	0.00361	0.00305	0.00387	0.00307	0.00439	0.00576
3515.9	0.00139	0.00129	0.00179	0.00244	0.00188	0.0027	0.00276	0.0025	0.00556	0.00254	0.00361	0.00435	0.00375	0.00357	0.00378	0.00391	0.00453	0.0039	0.00356	0.00309	0.00375	0.0031	0.00437	0.00565
3513.84	0.00124	0.00117	0.00162	0.00235	0.00188	0.00267	0.00267	0.00251	0.00555	0.0025	0.00355	0.00424	0.00371	0.00355	0.00382	0.00404	0.00443	0.00381	0.00357	0.00306	0.00368	0.00312	0.00426	0.00554
3511.78	0.00113	0.00122	0.0016	0.00232	0.0019	0.0025	0.0026	0.00245	0.00551	0.00256	0.00347	0.00417	0.00376	0.00372	0.00382	0.00422	0.0043	0.00374	0.00364	0.003	0.00378	0.00315	0.00433	0.00559
3509.71	0.00124	0.00135	0.00171	0.00236	0.00199	0.00244	0.00259	0.00244	0.00549	0.00267	0.00345	0.00421	0.00375	0.00378	0.00384	0.00438	0.00425	0.00374	0.00363	0.00303	0.0038	0.00314	0.00451	0.00558
3507.65	0.00135	0.00129	0.00182	0.0024	0.00198	0.00249	0.00251	0.00248	0.00542	0.0026	0.00345	0.00429	0.00372	0.00364	0.00377	0.00436	0.0042	0.00372	0.00354	0.00301	0.00362	0.00307	0.00455	0.00551
3505.59	0.00131	0.00116	0.00183	0.00242	0.00186	0.0025	0.00251	0.00249	0.00535	0.00245	0.00339	0.00436	0.00378	0.00356	0.00368	0.00431	0.0041	0.00375	0.00357	0.00296	0.0036	0.00309	0.00455	0.00565
3503.52	0.00127	0.00129	0.00183	0.00237	0.00187	0.00254	0.00269	0.00253	0.0054	0.0025	0.00336	0.00449	0.00392	0.00371	0.00373	0.0044	0.00408	0.00389	0.00381	0.00307	0.00391	0.0032	0.00464	0.00598
3501.46	0.00132	0.00147	0.00182	0.00219	0.00189	0.00257	0.00278	0.00252	0.0054	0.00253	0.00331	0.00455	0.00389	0.00385	0.00378	0.00441	0.00411	0.00376	0.00398	0.00312	0.00404	0.00312	0.00452	0.00609
3499.4	0.00143	0.00135	0.0018	0.00207	0.00186	0.00257	0.00272	0.00238	0.00533	0.00241	0.00323	0.00443	0.00363	0.0038	0.00369	0.00423	0.00407	0.00351	0.0038	0.003	0.00381	0.00287	0.00423	0.00594
3497.33	0.00153	0.0012	0.00192	0.00215	0.00196	0.00267	0.00271	0.00225	0.00541	0.00239	0.00328	0.00429	0.00352	0.00374	0.00363	0.00416	0.00407	0.00363	0.00354	0.0029	0.00361	0.00277	0.00411	0.00579
3495.27	0.00155	0.0013	0.00202	0.00232	0.00215	0.00287	0.00277	0.0022	0.0056	0.00254	0.0034	0.0043	0.00362	0.00379	0.00375	0.00431	0.00418	0.00393	0.0035	0.00295	0.00354	0.00283	0.00416	0.00572
3493.21	0.00158	0.00155	0.00199	0.00244	0.00219	0.00296	0.0028	0.00225	0.00575	0.00269	0.00348	0.00441	0.0037	0.00388	0.00394	0.00441	0.00423	0.00405	0.0037	0.00312	0.00362	0.00291	0.00429	0.00576
3491.14	0.00168	0.00171	0.00191	0.00248	0.00213	0.00294	0.00283	0.00243	0.00577	0.00274	0.00356	0.00455	0.00378	0.0039	0.00405	0.00439	0.00421	0.00409	0.0039	0.00333	0.00387	0.00301	0.00448	0.00591
3489.08	0.00174	0.00156	0.00187	0.00248	0.00204	0.00282	0.00286	0.00264	0.00571	0.00267	0.00358	0.0046	0.00389	0.00383	0.0041	0.00424	0.00422	0.0041	0.00391	0.00338	0.00413	0.00318	0.00456	0.00602
3487.02	0.00172	0.00137	0.0019	0.00244	0.00187	0.00267	0.00284	0.00277	0.00562	0.00267	0.00358	0.00453	0.00394	0.00384	0.00417	0.00405	0.00428	0.00405	0.0038	0.00321	0.00414	0.00336	0.00449	0.00601
3484.95	0.00168	0.00146	0.00194	0.00239	0.00184	0.00268	0.00285	0.00271	0.00567	0.00276	0.0037	0.00448	0.0039	0.00392	0.00423	0.00404	0.00442	0.00408	0.00378	0.00318	0.00399	0.00346	0.00458	0.00602
3482.89	0.00169	0.00159	0.00199	0.00243	0.00202	0.00286	0.00289	0.00256	0.0059	0.00287	0.0038	0.00454	0.0039	0.00389	0.00421	0.00422	0.00454	0.00418	0.00387	0.0033	0.00399	0.00355	0.00479	0.00615
3480.83	0.00172	0.0015	0.00203	0.0025	0.00211	0.00293	0.00283	0.0026	0.00605	0.00291	0.00371	0.00464	0.00397	0.00376	0.00408	0.00436	0.00449	0.00416	0.00396	0.0033	0.00408	0.00355	0.00483	0.00624
3478.76	0.00165	0.00135	0.00199	0.00243	0.00196	0.00279	0.0026	0.00266	0.00584	0.00271	0.00352	0.00461	0.00394	0.00363	0.00386	0.00432	0.00435	0.00399	0.00388	0.00314	0.00394	0.00329	0.00471	0.00607
3476.7	0.00147	0.00128	0.00192	0.00232	0.00184	0.00269	0.00241	0.00257	0.00556	0.00245	0.00331	0.00448	0.00376	0.00348	0.0037	0.00413	0.00429	0.00382	0.00363	0.003	0.0037	0.00291	0.00454	0.00579
3474.64	0.00125	0.00122	0.00183	0.00215	0.00186	0.00263	0.0023	0.00244	0.00545	0.00224	0.00316	0.0044	0.00359	0.00326	0.00362	0.0039	0.00423	0.00373	0.00342	0.00284	0.00357	0.00273	0.00425	0.00566
3472.57	0.00114	0.0011	0.00179	0.002	0.00194	0.00257	0.00226	0.00243	0.0055	0.00225	0.0032	0.00443	0.00352	0.00318	0.00361	0.00383	0.0042	0.00372	0.0034	0.00272	0.00361	0.00278	0.00397	0.00568
3470.51	0.0013	0.00108	0.00188	0.00208	0.00202	0.0027	0.00244	0.00256	0.00571	0.00247	0.00341	0.00461	0.00368	0.00342	0.00375	0.00403	0.00432	0.00384	0.00358	0.00286	0.00386	0.00295	0.00398	0.0059
3468.45	0.00151	0.00116	0.002	0.00223	0.002	0.00288	0.00264	0.00256	0.00587	0.00256	0.00357	0.00474	0.00391	0.00376	0.00386	0.00419	0.00441	0.00397	0.00378	0.00306	0.004	0.00308	0.00424	0.00609
3466.38	0.00147	0.00124	0.00206	0.00228	0.00184	0.00286	0.00267	0.00238	0.00589	0.00248	0.00358	0.00469	0.00391	0.0039	0.00378	0.00413	0.00442	0.00393	0.00379	0.00309	0.00393	0.00306	0.00442	0.00603
3464.32	0.00134	0.00131	0.00204	0.00231	0.00175	0.00276	0.00264	0.00231	0.00601	0.00243	0.00352	0.00467	0.0038	0.00386	0.00371	0.00408	0.00453	0.00384	0.00369	0.00306	0.00387	0.00302	0.00437	0.0059
3462.26	0.00134	0.00134	0.00197	0.00235	0.00181	0.00264	0.00263	0.0024	0.0062	0.00237	0.00354	0.0048	0.00377	0.00381	0.00374	0.00413	0.00459	0.00385	0.00369	0.00316	0.00387	0.00309	0.00424	0.0059
3460.19	0.00142	0.00139	0.00188	0.00236	0.00191	0.00251	0.00257	0.00254	0.00625	0.00234	0.00363	0.00496	0.00379	0.00382	0.00377	0.00414	0.00441	0.00389	0.00389	0.00329	0.00385	0.00316	0.00422	0.00597
3458.13	0.00146	0.00139	0.0018	0.0024	0.00195	0.00254	0.00248	0.00261	0.00622	0.00242	0.00361	0.00499	0.00385	0.00384	0.0037	0.00411	0.00424	0.00395	0.00407	0.00327	0.00384	0.00312	0.00433	0.00605
3456.07	0.00146	0.00136	0.00172	0.00247	0.00196	0.00267	0.00243	0.00255	0.00625	0.00244	0.00352	0.00485	0.00388	0.00383	0.0036	0.00408	0.00427	0.00393	0.00394	0.00312	0.00388	0.00305	0.00441	0.00602
3454	0.00139	0.00137	0.00162	0.00239	0.00193	0.00263	0.00234	0.0024	0.00612	0.00232	0.00345	0.00456	0.00372	0.00373	0.00352	0.00399	0.00434	0.00379	0.00362	0.00297	0.00387	0.00305	0.00438	0.00576
3451.94	0.00133	0.00133	0.00153	0.0022	0.00183	0.00248	0.00228	0.00227	0.00584	0.00228	0.00339	0.00434	0.00361	0.00365	0.0035	0.00388	0.00428	0.00375	0.00343	0.00295	0.00368	0.00309	0.00427	0.00553
3449.88	0.00133	0.00124	0.00163	0.00228	0.00186	0.00253	0.00242	0.00238	0.00573	0.00247	0.00345	0.00435	0.00376	0.00382	0.0036	0.00399	0.00425	0.00397	0.00344	0.00308	0.00363	0.00317	0.00424	0.00557
3447.81	0.00127	0.00121	0.00191	0.00255	0.00203	0.00265	0.00259	0.00254	0.00574	0.00262	0.00351	0.00446	0.00388	0.00408	0.00373	0.00425	0.00437	0.00414	0.00353	0.00317	0.00377	0.00324	0.0043	0.00572
3445.75	0.00114	0.00117	0.00204	0.0025	0.00207	0.00257	0.00257	0.00253	0.00564	0.00259	0.00346	0.00447	0.00376	0.00413	0.0038	0.00429	0.00444	0.00407	0.00349	0.00315	0.00376	0.00329	0.00432	0.00579
3443.69	0.00109	0.00115	0.00196	0.0023	0.00201	0.00242	0.00253	0.0026	0.00548	0.00255	0.00347	0.00436	0.0036	0.00404	0.00383	0.00416	0.00439	0.00395	0.00337	0.00313	0.00364	0.00338	0.00424	0.00575
3441.62	0.00121	0.00117	0.00192	0.00239	0.00197	0.00234	0.00263	0.00278	0.00539	0.00256	0.0035	0.0043	0.00361	0.004	0.00384	0.00417	0.00427	0.00386	0.00334	0.00313	0.00363	0.00341	0.0042	0.00568
3439.56	0.00136	0.00117	0.00195	0.00256	0.00197	0.00231	0.00268	0.00278	0.00543	0.00261	0.00351	0.00439	0.00371	0.00397	0.00382	0.00423	0.00419	0.00375	0.00344	0.0031	0.00366	0.00327	0.00431	0.00559
3437.5	0.00151	0.0012	0.00194	0.00248	0.00203	0.00245	0.00257	0.00258	0.00552	0.00275	0.00352	0.00446	0.00374	0.0039	0.00375	0.00416	0.00424	0.00372	0.0036	0.00311	0.0037	0.00308	0.00441	0.00554
3435.43	0.00159	0.00123	0.00187	0.0023	0.002	0.00265	0.00245	0.0024	0.00548	0.00275	0.0035	0.00431	0.00367	0.0038	0.0036	0.00402	0.0043	0.00377	0.00362	0.00312	0.00372	0.00291	0.00435	0.00547
3433.37	0.00152	0.00122	0.00182	0.0023	0.00191	0.00269	0.00249	0.0024	0.00542	0.00258	0.00342	0.00412	0.00367	0.00365	0.00354	0.00398	0.00431	0.00388	0.00354	0.00302	0.0037	0.00286	0.00426	0.00543
3431.31	0.0015	0.0013	0.00187	0.00241	0.00201	0.00266	0.00269	0.0025	0.00542	0.00253	0.00334	0.00417	0.00381	0.00352	0.00364	0.00409	0.0044	0.00402	0.00355	0.00295	0.00366	0.00294	0.00423	0.00556
3429.24	0.00156	0.00148	0.00192	0.00248	0.00227	0.00264	0.00284	0.00256	0.00534	0.00252	0.00334	0.00426	0.00391	0.00354	0.00372	0.0042	0.0045	0.00403	0.00361	0.00304	0.00359	0.00304	0.00421	0.00566
3427.18	0.00157	0.00163	0.0019	0.00254	0.00241	0.00259	0.00287	0.00259	0.00523	0.00247	0.00344	0.0043	0.00388	0.00363	0.00374	0.00419	0.0045	0.00396	0.00365	0.00317	0.00352	0.00308	0.00427	0.00563
3425.12	0.00155	0.00161	0.00187	0.00254	0.00232	0.00253	0.00282	0.00259	0.00529	0.00245	0.00347	0.00439	0.00377	0.00362	0.00375	0.00411	0.00442	0.004	0.00361	0.00321	0.00347	0.0031	0.00438	0.00547
3423.05	0.00155	0.00162	0.00193	0.00254	0.00218	0.00254	0.00275	0.00257	0.0055	0.00251	0.0034	0.00449	0.00377	0.00369	0.00386	0.00409	0.00448	0.00407	0.00358	0.00328	0.0035	0.00314	0.00447	0.00536
3420.99	0.00159	0.0017	0.00209	0.00258	0.00214	0.00263	0.00274	0.00258	0.00563	0.00258	0.00334	0.00448	0.00385	0.00387	0.00398	0.00419	0.0046	0.00412	0.00358	0.00338	0.00357	0.00319	0.00457	0.00542
3418.93	0.00155	0.00158	0.00203	0.00245	0.00198	0.00263	0.00268	0.00257	0.00547	0.00245	0.00327	0.0043	0.00372	0.00388	0.00384	0.00413	0.00455	0.00407	0.00343	0.00322	0.00348	0.00313	0.00448	0.00532
3416.86	0.0014	0.00131	0.00177	0.00221	0.00166	0.00245	0.00257	0.00244	0.00521	0.00226	0.00328	0.00408	0.00345	0.00373	0.00354	0.00386	0.00443	0.0039	0.00324	0.0029	0.0033	0.00291	0.00427	0.00505
3414.8	0.00126	0.00117	0.0017	0.00218	0.00153	0.00231	0.00258	0.00228	0.0052	0.00226	0.00338	0.00412	0.00346	0.00365	0.00342	0.00381	0.0044	0.00387	0.00325	0.00272	0.00331	0.00268	0.00424	0.00505
3412.74	0.00125	0.00115	0.00187	0.00232	0.00175	0.00236	0.00268	0.00228	0.00534	0.00235	0.00341	0.00437	0.00368	0.0037	0.00351	0.00401	0.00439	0.00397	0.00346	0.0028	0.00348	0.00274	0.00434	0.00531
3410.67	0.00139	0.00128	0.00205	0.00243	0.00208	0.00253	0.00277	0.00242	0.00544	0.00245	0.00337	0.00457	0.00386	0.00382	0.00361	0.00414	0.0044	0.00398	0.00361	0.00308	0.00369	0.00302	0.00438	0.00556
3408.61	0.00161	0.00156	0.00218	0.00252	0.00222	0.00271	0.00282	0.00258	0.00551	0.00255	0.00346	0.00461	0.00394	0.00399	0.00371	0.00419	0.0045	0.00399	0.00365	0.00324	0.00387	0.00329	0.00442	0.00579
3406.55	0.00173	0.00167	0.00223	0.0025	0.00219	0.00268	0.00281	0.00259	0.0055	0.00255	0.00358	0.00451	0.00394	0.00401	0.00378	0.00414	0.00452	0.00401	0.0037	0.0031	0.00385	0.0034	0.00441	0.00586
3404.48	0.0016	0.00146	0.00214	0.00229	0.00199	0.00237	0.00268	0.00247	0.00539	0.00237	0.00357	0.00429	0.00381	0.00379	0.00377	0.00399	0.0043	0.00389	0.00364	0.00288	0.00361	0.00333	0.00425	0.00567
3402.42	0.00139	0.00132	0.002	0.00213	0.00181	0.00216	0.00269	0.00244	0.00535	0.00225	0.0035	0.00412	0.00366	0.00362	0.00377	0.00404	0.00416	0.0038	0.00351	0.00288	0.00348	0.00321	0.00418	0.00561
3400.36	0.00139	0.00138	0.00194	0.00216	0.00175	0.0023	0.00289	0.00255	0.00536	0.00233	0.00348	0.00408	0.00361	0.00362	0.00379	0.00425	0.00434	0.00384	0.0035	0.00302	0.00355	0.00313	0.00424	0.00574
3398.29	0.00158	0.00143	0.00196	0.00237	0.0018	0.00264	0.00302	0.00261	0.00543	0.00256	0.00353	0.00414	0.00363	0.00372	0.0038	0.00443	0.00455	0.00395	0.00359	0.0031	0.00364	0.00313	0.00431	0.00575
3396.23	0.00177	0.00145	0.00203	0.00262	0.00198	0.00294	0.00296	0.00263	0.00563	0.00275	0.00364	0.00433	0.00376	0.00389	0.00386	0.00456	0.00469	0.00405	0.00371	0.00313	0.00379	0.00316	0.00442	0.00573
3394.17	0.00174	0.00146	0.002	0.00269	0.00212	0.00296	0.00284	0.00257	0.00572	0.00269	0.00372	0.00448	0.00385	0.00397	0.00381	0.00451	0.00471	0.004	0.0037	0.00308	0.00378	0.00306	0.0044	0.00574
3392.1	0.00149	0.00134	0.00178	0.00258	0.00203	0.00268	0.00274	0.00235	0.00555	0.00238	0.00364	0.00442	0.00379	0.00385	0.00356	0.00435	0.00448	0.00388	0.00353	0.0029	0.00359	0.00292	0.00417	0.00561
3390.04	0.00134	0.00128	0.00155	0.00246	0.00197	0.00245	0.00263	0.0022	0.00544	0.00213	0.00345	0.00427	0.00377	0.00372	0.00338	0.00431	0.0042	0.00387	0.00343	0.00279	0.00352	0.00289	0.00398	0.00545
3387.98	0.00142	0.00142	0.00152	0.00243	0.00206	0.00252	0.00263	0.00242	0.00551	0.00217	0.00331	0.00424	0.00384	0.00372	0.00349	0.0044	0.00425	0.00391	0.00352	0.00294	0.0036	0.00295	0.00403	0.00545
3385.91	0.00146	0.00153	0.00163	0.00245	0.00202	0.00269	0.00268	0.00273	0.00564	0.00237	0.00333	0.00426	0.00384	0.00369	0.00369	0.00443	0.00443	0.00392	0.00364	0.00318	0.00371	0.00302	0.00424	0.00548
3383.85	0.00141	0.00139	0.00167	0.00235	0.00175	0.00266	0.00259	0.00272	0.00568	0.00244	0.0033	0.00418	0.00371	0.00352	0.00363	0.00428	0.00443	0.00388	0.00355	0.00316	0.00371	0.00301	0.00435	0.00534
3381.79	0.00142	0.0012	0.00155	0.00222	0.00155	0.00245	0.00241	0.00249	0.0056	0.00233	0.00317	0.00406	0.0036	0.00342	0.00342	0.00413	0.00433	0.00377	0.00338	0.00291	0.00356	0.00293	0.00429	0.00523
3379.72	0.00149	0.00123	0.00148	0.00224	0.00166	0.00233	0.00238	0.00233	0.00547	0.00226	0.00316	0.004	0.0036	0.00349	0.00338	0.00412	0.00425	0.00373	0.00339	0.00283	0.00344	0.00288	0.00423	0.00532
3377.66	0.0015	0.0013	0.00163	0.0023	0.00183	0.0024	0.00244	0.00233	0.00533	0.00231	0.00318	0.00395	0.0036	0.0036	0.00346	0.00407	0.00417	0.0037	0.00341	0.00292	0.00339	0.00288	0.00416	0.0054
3375.6	0.00142	0.00116	0.00174	0.00228	0.0018	0.00239	0.00242	0.00229	0.0052	0.0023	0.00309	0.00398	0.00351	0.00357	0.00348	0.00396	0.00409	0.00353	0.00328	0.00284	0.00332	0.00283	0.00406	0.00532
3373.53	0.00138	0.00097	0.00163	0.00224	0.00178	0.00233	0.00239	0.00223	0.00515	0.00224	0.00309	0.0041	0.00345	0.00348	0.00344	0.00402	0.00409	0.0034	0.00315	0.00271	0.00332	0.00278	0.00403	0.00517
3371.47	0.00149	0.00097	0.00163	0.00226	0.00188	0.00241	0.00251	0.00231	0.00529	0.00231	0.00328	0.00421	0.00354	0.00354	0.00351	0.00417	0.00421	0.00348	0.0032	0.00275	0.00344	0.00288	0.00408	0.00516
3369.41	0.00161	0.00114	0.00181	0.00228	0.00192	0.00245	0.00265	0.00239	0.00554	0.00244	0.00344	0.00421	0.00371	0.00368	0.00364	0.0042	0.00429	0.00365	0.00336	0.00281	0.00353	0.00304	0.00415	0.00527
3367.34	0.00162	0.0013	0.00191	0.00227	0.00185	0.00238	0.00271	0.00237	0.00555	0.0025	0.00339	0.00405	0.00385	0.00372	0.00366	0.00412	0.0042	0.00383	0.00346	0.00285	0.00356	0.00306	0.00415	0.00536
3365.28	0.00164	0.00138	0.00191	0.00234	0.00182	0.00242	0.00268	0.00238	0.0054	0.00257	0.0033	0.00391	0.00387	0.00371	0.00362	0.00409	0.00407	0.00391	0.00358	0.00294	0.00361	0.00299	0.00412	0.0054
3363.22	0.00165	0.00137	0.00187	0.00243	0.00189	0.00251	0.00261	0.00236	0.00532	0.00257	0.00331	0.00398	0.00388	0.00372	0.00359	0.00414	0.00409	0.00381	0.0037	0.00303	0.00362	0.00298	0.0041	0.00536
3361.15	0.00168	0.00142	0.00186	0.00244	0.002	0.00259	0.00268	0.0023	0.00535	0.00254	0.00337	0.00423	0.00395	0.00372	0.00365	0.00421	0.00439	0.00383	0.00377	0.00304	0.00367	0.00307	0.00415	0.00536
3359.09	0.00179	0.00156	0.00199	0.00245	0.00209	0.0028	0.0028	0.00233	0.00551	0.00266	0.0035	0.00447	0.00393	0.00377	0.00385	0.00428	0.00473	0.00411	0.00384	0.00302	0.00382	0.00319	0.0043	0.00557
3357.03	0.00182	0.00163	0.00212	0.00246	0.0021	0.00297	0.00278	0.00241	0.00569	0.00276	0.00361	0.00456	0.00385	0.00384	0.00395	0.00434	0.0048	0.00431	0.00384	0.00304	0.00395	0.00321	0.0044	0.00576
3354.96	0.00168	0.00145	0.00209	0.00242	0.00197	0.00287	0.00267	0.00242	0.00577	0.00272	0.00355	0.00448	0.00384	0.00383	0.00382	0.00435	0.00459	0.00423	0.00373	0.00302	0.00388	0.00312	0.00437	0.00569
3352.9	0.00152	0.00115	0.00186	0.00227	0.00178	0.0026	0.00258	0.00229	0.00573	0.00266	0.00336	0.00432	0.00378	0.00375	0.0036	0.00425	0.00434	0.00404	0.00354	0.00283	0.00362	0.00294	0.00427	0.00557
3350.84	0.00144	0.00105	0.00169	0.00215	0.0017	0.00244	0.00253	0.00221	0.00562	0.00258	0.00322	0.00421	0.00368	0.00363	0.00349	0.00416	0.00423	0.00402	0.00334	0.00266	0.00342	0.00278	0.00412	0.00549
3348.77	0.00147	0.00115	0.00173	0.00218	0.00172	0.00242	0.00249	0.00234	0.00555	0.00248	0.00319	0.00416	0.00365	0.00356	0.00352	0.00412	0.00424	0.0041	0.00325	0.0027	0.00342	0.00274	0.00404	0.00536
3346.71	0.00159	0.00121	0.00179	0.00227	0.00179	0.00244	0.00252	0.00245	0.00566	0.00245	0.00317	0.00416	0.00366	0.00359	0.00361	0.00413	0.00431	0.00409	0.00325	0.00283	0.00351	0.00275	0.00411	0.00529
3344.65	0.00161	0.00128	0.00177	0.00231	0.00189	0.0025	0.00264	0.00248	0.00583	0.00249	0.00319	0.00421	0.00366	0.00371	0.00369	0.00424	0.00446	0.00404	0.00329	0.00296	0.00363	0.00277	0.00424	0.00546
3342.58	0.0015	0.00138	0.00181	0.0023	0.00192	0.00253	0.00277	0.00253	0.00584	0.00254	0.00323	0.0043	0.00366	0.00383	0.00373	0.00434	0.00466	0.00403	0.00343	0.00307	0.00371	0.00288	0.00431	0.00572
3340.52	0.00142	0.00136	0.00191	0.00234	0.00196	0.00253	0.00284	0.0026	0.0058	0.00255	0.00322	0.00443	0.00371	0.0039	0.00379	0.00441	0.00477	0.004	0.00358	0.00306	0.00375	0.00303	0.00433	0.00578
3338.46	0.00143	0.00136	0.00188	0.0024	0.00202	0.00259	0.0029	0.0026	0.00585	0.00254	0.00321	0.0045	0.00378	0.0039	0.00386	0.00443	0.00472	0.00394	0.00358	0.003	0.00375	0.00307	0.00435	0.00571
3336.39	0.00146	0.00142	0.00172	0.00227	0.00195	0.00259	0.00289	0.00251	0.00578	0.00243	0.00311	0.00436	0.00381	0.00378	0.00373	0.00429	0.00454	0.00385	0.00349	0.00291	0.00363	0.00299	0.00434	0.00563
3334.33	0.00154	0.00139	0.00166	0.00214	0.00182	0.0025	0.00283	0.00243	0.00563	0.00232	0.00301	0.00416	0.00386	0.00373	0.00358	0.00423	0.00445	0.00381	0.00347	0.00292	0.00354	0.00296	0.0043	0.0056
3332.27	0.00166	0.00138	0.00179	0.00231	0.00186	0.00254	0.0028	0.00251	0.00558	0.00233	0.0032	0.00415	0.00395	0.00383	0.00376	0.00436	0.00453	0.00385	0.0035	0.00305	0.00366	0.00305	0.00434	0.0057
3330.2	0.00173	0.00149	0.00194	0.00255	0.00204	0.00272	0.00282	0.00267	0.00563	0.00241	0.00342	0.00429	0.00397	0.0039	0.00398	0.0044	0.00463	0.00388	0.00348	0.00311	0.00381	0.00314	0.00444	0.00589
3328.14	0.00174	0.00152	0.00194	0.00256	0.00206	0.00282	0.00281	0.00273	0.00567	0.00256	0.00335	0.00436	0.00388	0.00385	0.00394	0.00428	0.00463	0.00392	0.00347	0.00305	0.00381	0.00321	0.00447	0.00598
3326.08	0.0017	0.00136	0.00182	0.00244	0.00185	0.00272	0.00271	0.00264	0.0056	0.00257	0.00326	0.00422	0.00372	0.00378	0.00382	0.00417	0.00455	0.00393	0.00347	0.00298	0.00375	0.00318	0.00443	0.0058
3324.01	0.00159	0.00124	0.00175	0.00234	0.00168	0.00264	0.00268	0.00249	0.00551	0.00241	0.00326	0.0041	0.0036	0.00373	0.0037	0.00412	0.00458	0.00387	0.00347	0.00292	0.00372	0.00303	0.00438	0.00551
3321.95	0.00151	0.00126	0.00173	0.00229	0.00173	0.0026	0.00271	0.0024	0.00552	0.00231	0.0032	0.00419	0.00356	0.0037	0.00356	0.0041	0.00468	0.00379	0.00352	0.00279	0.00371	0.00293	0.00436	0.00533
3319.89	0.00153	0.00126	0.00167	0.00225	0.00182	0.00245	0.00261	0.00233	0.00554	0.00227	0.0031	0.00427	0.00353	0.00372	0.00346	0.00402	0.00463	0.00373	0.0035	0.00259	0.00361	0.0029	0.00425	0.0053
3317.82	0.00162	0.00124	0.00166	0.00216	0.00178	0.00232	0.00248	0.00227	0.00556	0.0022	0.00306	0.00418	0.00349	0.00373	0.00342	0.00395	0.00452	0.00375	0.00338	0.00252	0.00348	0.00294	0.00412	0.00539
3315.76	0.00173	0.00125	0.00179	0.00211	0.00174	0.00238	0.00252	0.0023	0.00568	0.00226	0.00315	0.00412	0.00354	0.00369	0.00349	0.00409	0.0046	0.00386	0.00339	0.00265	0.00357	0.00307	0.0042	0.00557
3313.7	0.0017	0.00126	0.00195	0.00212	0.00179	0.00249	0.00265	0.00235	0.00575	0.00244	0.00325	0.00423	0.00368	0.00364	0.00361	0.00428	0.00468	0.00395	0.00352	0.00269	0.00375	0.00314	0.00437	0.00563
3311.63	0.00157	0.00129	0.00202	0.00214	0.00187	0.00253	0.00272	0.00237	0.00572	0.00257	0.00321	0.00438	0.00374	0.00357	0.0037	0.0043	0.00466	0.00397	0.00358	0.00267	0.00381	0.00315	0.00435	0.00558
3309.57	0.00152	0.0014	0.00204	0.00222	0.00195	0.00269	0.00272	0.00245	0.00578	0.00271	0.00315	0.00445	0.00378	0.00358	0.00379	0.00434	0.00476	0.00408	0.00362	0.00282	0.00389	0.00317	0.0043	0.00561
3307.51	0.0016	0.00151	0.00211	0.0024	0.0021	0.00295	0.00273	0.00268	0.00594	0.00281	0.00322	0.00447	0.004	0.00376	0.00387	0.00451	0.00494	0.00426	0.00369	0.00303	0.00406	0.00324	0.00433	0.00572
3305.44	0.00168	0.00159	0.00213	0.00251	0.00222	0.00298	0.00271	0.00284	0.00602	0.00273	0.00335	0.00444	0.00417	0.00391	0.00383	0.0046	0.00495	0.0043	0.00367	0.00308	0.00404	0.00324	0.00435	0.00574
3303.38	0.00159	0.00154	0.00202	0.00241	0.00216	0.00273	0.00261	0.00274	0.00592	0.00253	0.00333	0.00436	0.00401	0.00386	0.00375	0.00449	0.00481	0.00413	0.00358	0.00299	0.00375	0.00313	0.00431	0.00564
3301.32	0.00147	0.00137	0.00196	0.00229	0.00202	0.00257	0.00258	0.00256	0.00575	0.00234	0.00321	0.00431	0.00375	0.00377	0.00377	0.00436	0.00466	0.00396	0.00356	0.00286	0.00346	0.00305	0.00428	0.00557
3299.25	0.00149	0.00127	0.00199	0.00235	0.00196	0.00261	0.00268	0.00243	0.0056	0.0023	0.00319	0.00431	0.00369	0.00385	0.00382	0.00426	0.00455	0.00389	0.00357	0.00277	0.00337	0.00299	0.00428	0.00554
3297.19	0.00145	0.0012	0.00185	0.00234	0.00188	0.00254	0.00263	0.00224	0.0055	0.0023	0.00324	0.00429	0.00372	0.00398	0.00375	0.0041	0.00439	0.00376	0.00353	0.00271	0.00335	0.00278	0.00418	0.00538
3295.13	0.00123	0.0011	0.00156	0.00199	0.00172	0.00229	0.00233	0.00208	0.00546	0.00209	0.00316	0.00414	0.00356	0.0039	0.00355	0.00385	0.00416	0.00349	0.00339	0.00261	0.00323	0.00249	0.00389	0.00514
3293.06	0.00112	0.00114	0.00154	0.00172	0.00163	0.00214	0.00213	0.00212	0.00556	0.0019	0.00302	0.00397	0.00336	0.00368	0.0034	0.00375	0.00407	0.00333	0.00328	0.00257	0.00318	0.00242	0.00372	0.00504
3291	0.00125	0.00134	0.00183	0.0019	0.00168	0.00227	0.00226	0.00233	0.00576	0.0021	0.00305	0.00401	0.00343	0.00369	0.00352	0.00397	0.00417	0.00348	0.00342	0.00267	0.00333	0.00266	0.00391	0.00525
3288.94	0.00146	0.00154	0.00207	0.00221	0.00179	0.00254	0.00252	0.00256	0.00591	0.00243	0.00324	0.00421	0.00372	0.00392	0.00381	0.00431	0.00439	0.00381	0.00369	0.00289	0.00356	0.00299	0.00424	0.00563
3286.87	0.00164	0.00158	0.00206	0.00239	0.00198	0.0027	0.00266	0.0027	0.00595	0.00251	0.0034	0.00435	0.00395	0.00405	0.00397	0.0045	0.00463	0.00406	0.00379	0.00307	0.00372	0.00318	0.00443	0.00586
3284.81	0.00177	0.00152	0.00195	0.00246	0.00218	0.00276	0.00268	0.00272	0.00595	0.00248	0.00342	0.00435	0.00396	0.00396	0.00393	0.00453	0.00478	0.00413	0.0037	0.00308	0.00377	0.00321	0.00454	0.00588
3282.75	0.00182	0.00148	0.00193	0.00236	0.00224	0.00278	0.0027	0.00265	0.0059	0.00246	0.00341	0.00435	0.00382	0.00382	0.00393	0.00452	0.00478	0.0041	0.00357	0.00301	0.00374	0.00316	0.00459	0.0058
3280.68	0.00166	0.00145	0.00198	0.00218	0.00211	0.0027	0.00271	0.00253	0.00579	0.00245	0.00343	0.00438	0.00371	0.00376	0.00395	0.00442	0.00468	0.004	0.00348	0.00299	0.00375	0.00306	0.0045	0.00572
3278.62	0.0014	0.00138	0.00197	0.0021	0.00193	0.00253	0.00265	0.00247	0.00566	0.00239	0.0034	0.00428	0.0037	0.00376	0.00383	0.00431	0.00453	0.00388	0.00347	0.00301	0.00377	0.00303	0.00436	0.00567
3276.56	0.00131	0.00132	0.00186	0.00214	0.00186	0.00236	0.00257	0.00242	0.00566	0.00236	0.0033	0.0041	0.00374	0.00377	0.00369	0.00435	0.0044	0.00384	0.00353	0.00302	0.00373	0.00303	0.00428	0.00562
3274.49	0.00141	0.00136	0.00182	0.00227	0.00198	0.00239	0.00256	0.00241	0.00584	0.00246	0.00329	0.00418	0.00383	0.00383	0.00373	0.00443	0.00444	0.0039	0.00365	0.00312	0.00378	0.00305	0.00427	0.00561
3272.43	0.00158	0.0014	0.00189	0.00238	0.00218	0.00262	0.00263	0.00252	0.00597	0.00256	0.00337	0.00438	0.00387	0.00388	0.00381	0.00434	0.00454	0.00392	0.00378	0.0032	0.00389	0.00307	0.00428	0.00566
3270.37	0.00173	0.00141	0.0019	0.00239	0.00221	0.00276	0.00262	0.00259	0.00598	0.00252	0.00344	0.00444	0.00385	0.00383	0.00382	0.00428	0.00451	0.00394	0.00385	0.00313	0.00388	0.00314	0.00433	0.00571
3268.3	0.00177	0.00149	0.00186	0.0024	0.00209	0.00273	0.00261	0.00262	0.00598	0.00247	0.00353	0.00448	0.00389	0.00379	0.00388	0.0044	0.00448	0.00402	0.00378	0.00305	0.0038	0.00319	0.00439	0.00567
3266.24	0.00166	0.00152	0.00182	0.00248	0.00191	0.00264	0.00273	0.00266	0.00596	0.00257	0.00362	0.00455	0.00392	0.00379	0.00394	0.00447	0.00451	0.00401	0.00364	0.00303	0.00379	0.00313	0.00437	0.00557
3264.18	0.00155	0.00142	0.00179	0.00254	0.00179	0.00263	0.00287	0.00267	0.00591	0.00271	0.00363	0.00456	0.00387	0.00376	0.00383	0.0044	0.00453	0.00391	0.00359	0.00299	0.00385	0.00308	0.00429	0.00555
3262.11	0.0015	0.00137	0.0018	0.00253	0.00178	0.00266	0.0029	0.00262	0.00586	0.00277	0.00355	0.00449	0.00387	0.00378	0.00375	0.00434	0.0045	0.00391	0.00369	0.00295	0.00393	0.00318	0.00426	0.00562
3260.05	0.00144	0.00147	0.00186	0.00246	0.00186	0.0026	0.00286	0.00255	0.00588	0.00281	0.00348	0.00442	0.00393	0.00392	0.00382	0.00434	0.00451	0.00399	0.00377	0.00301	0.00398	0.00332	0.0043	0.00562
3257.99	0.0014	0.00152	0.00191	0.00232	0.00196	0.00253	0.00277	0.00245	0.00591	0.0028	0.00344	0.00443	0.00392	0.00398	0.00384	0.00434	0.00456	0.00403	0.00375	0.00306	0.00391	0.0033	0.00429	0.00553
3255.92	0.00141	0.00144	0.00191	0.00225	0.00202	0.00246	0.00262	0.00245	0.00582	0.00272	0.00341	0.00446	0.00386	0.00388	0.00372	0.00428	0.00454	0.00405	0.00373	0.00294	0.00378	0.00316	0.00423	0.00545
3253.86	0.00145	0.00142	0.00189	0.00239	0.00202	0.0024	0.00255	0.00258	0.00566	0.00266	0.00338	0.00444	0.00383	0.00383	0.00368	0.00418	0.00448	0.00406	0.00379	0.00274	0.00374	0.00305	0.00431	0.00545
3251.8	0.00151	0.00148	0.00187	0.00255	0.00199	0.00239	0.00269	0.00264	0.00557	0.0027	0.00337	0.0044	0.00382	0.00386	0.0038	0.0041	0.00446	0.004	0.00386	0.00272	0.00378	0.003	0.00448	0.00551
3249.73	0.00154	0.00149	0.00187	0.0025	0.00203	0.00239	0.00286	0.00261	0.00551	0.00273	0.00338	0.0044	0.00383	0.00384	0.00393	0.00414	0.00451	0.00392	0.00381	0.00291	0.00378	0.00301	0.00455	0.00554
3247.67	0.00153	0.0015	0.00185	0.00232	0.00202	0.00241	0.00284	0.00259	0.00539	0.00266	0.00337	0.0043	0.00387	0.00376	0.00391	0.00419	0.00457	0.00389	0.00365	0.00306	0.00378	0.00311	0.00443	0.00549
3245.61	0.0015	0.00162	0.00184	0.00228	0.00195	0.0025	0.00272	0.00262	0.00538	0.00256	0.00346	0.00416	0.00387	0.00376	0.00376	0.00413	0.00459	0.00394	0.0036	0.00306	0.00383	0.00321	0.00423	0.00544
3243.54	0.0015	0.00168	0.00185	0.00244	0.00199	0.0026	0.00268	0.00266	0.00558	0.00249	0.00364	0.00427	0.00386	0.00386	0.0037	0.00414	0.00459	0.00408	0.00364	0.00298	0.00378	0.00323	0.00414	0.00549
3241.48	0.00154	0.00158	0.00189	0.00254	0.00204	0.00264	0.00264	0.00261	0.00578	0.00245	0.00359	0.00446	0.00382	0.00388	0.00373	0.00422	0.00455	0.00413	0.00357	0.00285	0.00359	0.00316	0.00417	0.00549
3239.42	0.00155	0.00145	0.00192	0.00247	0.00203	0.00265	0.00262	0.00249	0.00581	0.00241	0.00336	0.00445	0.00378	0.00375	0.00366	0.00419	0.0045	0.00397	0.00352	0.00282	0.0035	0.00306	0.00422	0.00542
3237.35	0.00148	0.00137	0.00185	0.00239	0.002	0.00268	0.00273	0.00242	0.00571	0.00247	0.00326	0.00434	0.0038	0.00366	0.00356	0.00414	0.0045	0.0038	0.00358	0.00294	0.00349	0.00302	0.00428	0.00544
3235.29	0.0014	0.00132	0.00173	0.00232	0.00192	0.00266	0.00274	0.00236	0.0056	0.0026	0.00335	0.00428	0.00377	0.00365	0.00354	0.00413	0.00447	0.00379	0.00358	0.00296	0.00345	0.00303	0.00426	0.00547
3233.23	0.0014	0.00126	0.00174	0.00208	0.00178	0.00254	0.00259	0.00221	0.00548	0.00267	0.0034	0.00421	0.00361	0.00359	0.00353	0.0041	0.00434	0.00382	0.00347	0.00284	0.00346	0.00301	0.00414	0.00538
3231.17	0.00148	0.00119	0.00181	0.00191	0.00162	0.00242	0.00249	0.00213	0.00536	0.0027	0.00333	0.00416	0.0035	0.00354	0.00352	0.00418	0.0043	0.00384	0.00335	0.0028	0.00348	0.00297	0.00405	0.00536
3229.1	0.00157	0.0013	0.00184	0.00203	0.00157	0.00245	0.0025	0.00223	0.00536	0.00272	0.00336	0.00424	0.00362	0.00359	0.00362	0.00433	0.00449	0.00392	0.0033	0.00287	0.0035	0.00297	0.0041	0.00548
3227.04	0.00155	0.00148	0.0018	0.00215	0.00165	0.00248	0.00259	0.00233	0.00542	0.00267	0.00339	0.00425	0.00381	0.00361	0.00378	0.00432	0.00469	0.00395	0.00342	0.00293	0.00356	0.003	0.00418	0.00553
3224.98	0.00144	0.00145	0.00175	0.00211	0.00173	0.00237	0.00264	0.00229	0.00546	0.00256	0.00333	0.00415	0.00385	0.00351	0.00376	0.00415	0.00468	0.00387	0.00357	0.00289	0.00356	0.00297	0.00418	0.0055
3222.91	0.0014	0.00129	0.00178	0.00211	0.0018	0.00225	0.00256	0.00228	0.00553	0.00255	0.00335	0.00418	0.00379	0.00343	0.00363	0.00407	0.0046	0.00387	0.00355	0.00277	0.00355	0.00289	0.00417	0.00551
3220.85	0.0015	0.00123	0.00191	0.00226	0.00188	0.00236	0.00249	0.00243	0.00563	0.00268	0.00342	0.00431	0.00371	0.00353	0.00368	0.00416	0.00451	0.00397	0.00348	0.00276	0.00361	0.00286	0.00423	0.00556
3218.79	0.00159	0.00124	0.00196	0.00233	0.00192	0.00254	0.00246	0.00258	0.00562	0.00271	0.00343	0.00434	0.00366	0.00367	0.00373	0.00424	0.00435	0.00395	0.00351	0.00288	0.00369	0.0029	0.00433	0.00558
3216.72	0.00148	0.00118	0.00181	0.00221	0.00179	0.00247	0.00233	0.0025	0.00551	0.00245	0.00335	0.00425	0.0036	0.00366	0.00365	0.00413	0.00423	0.00379	0.00349	0.0029	0.00373	0.00289	0.00428	0.00549
3214.66	0.00126	0.00111	0.00163	0.00203	0.00158	0.00232	0.00218	0.00229	0.00539	0.00215	0.00325	0.00416	0.00361	0.00359	0.00356	0.00399	0.00418	0.00368	0.00339	0.0028	0.00364	0.00287	0.0041	0.00539
3212.6	0.00118	0.00107	0.00158	0.00197	0.00157	0.00236	0.0022	0.00225	0.00542	0.0021	0.00323	0.00417	0.00371	0.00363	0.00351	0.00403	0.00418	0.0037	0.00336	0.00273	0.00351	0.00293	0.004	0.00533
3210.53	0.00128	0.0011	0.00169	0.00211	0.00173	0.00251	0.00234	0.00236	0.00557	0.00225	0.00331	0.00426	0.0038	0.00378	0.00355	0.00421	0.0043	0.00379	0.00343	0.00276	0.0035	0.00303	0.00401	0.00532
3208.47	0.00143	0.00119	0.00187	0.00229	0.00187	0.00257	0.00246	0.00243	0.00566	0.00237	0.00338	0.00431	0.0038	0.00387	0.00367	0.00427	0.00445	0.00389	0.00357	0.00276	0.0035	0.00305	0.00405	0.00535
3206.41	0.00147	0.00124	0.00198	0.00229	0.00185	0.00244	0.00251	0.00248	0.00557	0.00239	0.00337	0.00427	0.00365	0.0038	0.00366	0.00413	0.00441	0.00388	0.00362	0.00272	0.00341	0.00297	0.00406	0.00535
3204.34	0.00145	0.0012	0.00196	0.00219	0.00176	0.00233	0.00252	0.00249	0.0054	0.00237	0.00334	0.00422	0.00347	0.0037	0.00352	0.00407	0.00431	0.00374	0.00352	0.00281	0.00342	0.00297	0.00405	0.00532
3202.28	0.00151	0.00118	0.00192	0.00225	0.00182	0.00244	0.00262	0.00251	0.00538	0.00245	0.00338	0.00421	0.00353	0.00378	0.00361	0.00421	0.00438	0.00369	0.00356	0.00304	0.00363	0.0031	0.00409	0.00537
3200.22	0.0016	0.00119	0.00193	0.00235	0.00198	0.00263	0.0028	0.00257	0.00546	0.00259	0.00342	0.00425	0.00373	0.00395	0.00381	0.0043	0.00457	0.00379	0.00366	0.00313	0.00382	0.00313	0.00412	0.00546
3198.15	0.00155	0.00125	0.00187	0.00234	0.00199	0.00262	0.00288	0.00252	0.00544	0.0026	0.00342	0.00427	0.00382	0.00391	0.0038	0.00415	0.00464	0.00386	0.0036	0.00298	0.0038	0.003	0.00412	0.00549
3196.09	0.00135	0.0013	0.00168	0.00224	0.00186	0.0024	0.00272	0.00236	0.00533	0.00246	0.00336	0.00419	0.00376	0.00374	0.0036	0.00389	0.00445	0.00376	0.00344	0.0028	0.00358	0.00287	0.00411	0.00546
3194.03	0.00117	0.00128	0.00162	0.00213	0.00179	0.00222	0.00254	0.00231	0.00536	0.00236	0.00332	0.00411	0.00372	0.00374	0.00353	0.00377	0.00423	0.00372	0.00342	0.00279	0.00343	0.00288	0.00413	0.00543
3191.96	0.00124	0.00133	0.00178	0.00218	0.00186	0.00232	0.00255	0.00242	0.00552	0.0024	0.00339	0.00416	0.00373	0.00383	0.00368	0.00395	0.00426	0.00386	0.00352	0.00292	0.00358	0.00304	0.00421	0.00546
3189.9	0.00142	0.00135	0.00191	0.0023	0.00197	0.00248	0.00262	0.0025	0.00557	0.00247	0.00344	0.00423	0.00368	0.00373	0.00376	0.00418	0.0044	0.00392	0.00352	0.003	0.00378	0.00319	0.00422	0.00554
3187.84	0.00148	0.00129	0.00187	0.00228	0.00197	0.00253	0.00261	0.00249	0.00544	0.00252	0.0033	0.00425	0.00361	0.00354	0.00363	0.00415	0.00442	0.00379	0.00338	0.00294	0.00375	0.00327	0.00415	0.00552
3185.77	0.00139	0.00118	0.00171	0.0022	0.00187	0.00247	0.00255	0.0025	0.00521	0.00258	0.00319	0.00429	0.00361	0.00348	0.00352	0.00399	0.00431	0.00362	0.00324	0.00279	0.00357	0.00327	0.00406	0.00539
3183.71	0.0013	0.00105	0.00161	0.00215	0.00175	0.00232	0.00255	0.00252	0.0051	0.00261	0.00317	0.00431	0.00361	0.00355	0.00354	0.00393	0.00424	0.00356	0.00329	0.00276	0.00343	0.00319	0.00397	0.00532
3181.65	0.00121	0.00101	0.00172	0.00212	0.00159	0.00223	0.0026	0.00248	0.00517	0.00252	0.00321	0.00427	0.00357	0.00362	0.00356	0.00392	0.00431	0.0036	0.00344	0.00285	0.00345	0.00304	0.00392	0.00539
3179.58	0.00115	0.00108	0.00188	0.00217	0.00152	0.00233	0.0026	0.00243	0.0053	0.0024	0.0033	0.00422	0.00359	0.00368	0.00359	0.00396	0.0044	0.00373	0.00359	0.0029	0.00359	0.00292	0.00396	0.00549
3177.52	0.00119	0.00113	0.0019	0.00228	0.00167	0.00245	0.00256	0.00248	0.0054	0.0024	0.00334	0.00417	0.00369	0.00372	0.00369	0.00411	0.00435	0.00386	0.00378	0.00289	0.00375	0.00287	0.00406	0.00551
3175.46	0.00124	0.00105	0.00188	0.00228	0.00179	0.00244	0.0025	0.00254	0.0054	0.00242	0.0033	0.00414	0.00369	0.00366	0.00367	0.00417	0.00419	0.0038	0.00376	0.00284	0.00376	0.00274	0.0041	0.00547
3173.39	0.00133	0.00107	0.0019	0.00226	0.0018	0.00248	0.0025	0.00262	0.00534	0.00247	0.0034	0.00424	0.00368	0.0036	0.00365	0.00405	0.00418	0.00374	0.00362	0.0029	0.00376	0.00271	0.00415	0.00551
3171.33	0.00158	0.00123	0.00195	0.00233	0.00183	0.00264	0.00261	0.00267	0.0054	0.00253	0.00355	0.00446	0.00376	0.00365	0.0038	0.00396	0.00432	0.00387	0.00364	0.00309	0.00385	0.00289	0.00423	0.00562
3169.27	0.00173	0.00128	0.00193	0.0024	0.00186	0.0027	0.00268	0.0026	0.00552	0.0025	0.00356	0.00458	0.00379	0.0037	0.00387	0.00398	0.00436	0.00393	0.00364	0.00317	0.00391	0.00306	0.00425	0.00567
3167.2	0.00167	0.00122	0.00188	0.00238	0.00189	0.00258	0.00265	0.0025	0.00553	0.00246	0.00353	0.00457	0.00372	0.00373	0.00375	0.00406	0.00434	0.00379	0.00353	0.00319	0.00389	0.00308	0.00422	0.0056
3165.14	0.00153	0.00115	0.00184	0.00223	0.00193	0.00245	0.0026	0.00246	0.00544	0.0024	0.00344	0.00437	0.00363	0.00373	0.00356	0.00401	0.00432	0.00364	0.00346	0.00315	0.00369	0.00302	0.0042	0.00541
3163.08	0.00138	0.00109	0.00172	0.0021	0.00197	0.00244	0.00248	0.00245	0.00543	0.0023	0.00329	0.00402	0.00355	0.00366	0.00344	0.00388	0.00419	0.00366	0.00347	0.00306	0.00342	0.00297	0.00417	0.00525
3161.01	0.00129	0.00115	0.0016	0.00217	0.00193	0.00249	0.00237	0.00245	0.00546	0.00227	0.00327	0.00387	0.0036	0.00361	0.00344	0.0039	0.00401	0.00378	0.00343	0.00299	0.00336	0.00301	0.00415	0.00527
3158.95	0.00132	0.00127	0.00163	0.00231	0.00181	0.00249	0.00239	0.00235	0.00535	0.00238	0.00338	0.00398	0.00369	0.00364	0.00345	0.00401	0.00388	0.00377	0.00331	0.00289	0.00345	0.00307	0.00416	0.00543
3156.89	0.00144	0.00133	0.00172	0.00237	0.00171	0.00244	0.00249	0.00225	0.00528	0.00248	0.00341	0.00412	0.00365	0.00367	0.00343	0.00405	0.0039	0.00371	0.00332	0.00279	0.00343	0.003	0.00417	0.00554
3154.82	0.00155	0.00134	0.00169	0.00242	0.00172	0.00237	0.00258	0.00232	0.00528	0.00243	0.00337	0.00419	0.00357	0.0037	0.00347	0.00403	0.00402	0.00371	0.0034	0.00279	0.00329	0.00287	0.00413	0.00558
3152.76	0.0015	0.00126	0.00159	0.00242	0.00179	0.00231	0.00258	0.0024	0.00526	0.00236	0.00328	0.0042	0.00352	0.00373	0.00351	0.00399	0.0041	0.00367	0.00339	0.00283	0.00318	0.0028	0.00413	0.00552
3150.7	0.00143	0.00118	0.00161	0.00227	0.00187	0.00233	0.00255	0.00245	0.00527	0.00239	0.00314	0.00416	0.00348	0.00368	0.00352	0.00396	0.00409	0.00363	0.00338	0.00288	0.00328	0.00283	0.00423	0.00541
3148.63	0.00141	0.0012	0.00175	0.0021	0.00197	0.00246	0.00254	0.00245	0.00533	0.00247	0.00302	0.00418	0.00349	0.0037	0.0036	0.00397	0.0041	0.00367	0.00339	0.00296	0.00355	0.00295	0.0043	0.00536
3146.57	0.00139	0.00124	0.00184	0.00207	0.00208	0.00262	0.00259	0.00241	0.00537	0.00256	0.00312	0.00428	0.00357	0.0038	0.00366	0.00406	0.00417	0.00368	0.00339	0.00299	0.00378	0.00303	0.00427	0.00539
3144.51	0.00136	0.0013	0.00183	0.00214	0.00213	0.00269	0.00265	0.00243	0.0054	0.00267	0.00332	0.00433	0.00368	0.00381	0.00364	0.00414	0.00428	0.00368	0.00344	0.00302	0.00388	0.00308	0.00431	0.00547
3142.44	0.00129	0.00132	0.00175	0.00218	0.00204	0.00258	0.00261	0.00242	0.0054	0.00266	0.00336	0.00423	0.00367	0.00373	0.00357	0.00411	0.00427	0.00367	0.00349	0.00302	0.00381	0.00305	0.00433	0.00551
3140.38	0.00114	0.00121	0.00165	0.00212	0.00183	0.00237	0.00255	0.00228	0.0054	0.00253	0.00332	0.00418	0.00357	0.00362	0.00345	0.00399	0.00406	0.00359	0.00347	0.00296	0.00367	0.00292	0.00416	0.00541
3138.32	0.00119	0.00111	0.00165	0.00205	0.0017	0.00227	0.00257	0.0022	0.00535	0.00244	0.00333	0.0043	0.00353	0.00357	0.00343	0.00394	0.0039	0.00361	0.0034	0.00291	0.00361	0.00294	0.00396	0.00535
3136.25	0.00149	0.00116	0.00174	0.00213	0.00175	0.0024	0.00257	0.00232	0.0053	0.00248	0.00341	0.00445	0.00359	0.00359	0.00351	0.00399	0.004	0.00382	0.00336	0.00294	0.00366	0.00308	0.00392	0.00551
3134.19	0.00166	0.00128	0.00181	0.00224	0.00185	0.00263	0.00253	0.00248	0.00531	0.00257	0.00344	0.00451	0.00372	0.00365	0.00352	0.00408	0.0042	0.00391	0.00333	0.00298	0.00373	0.00317	0.00398	0.00567
3132.13	0.00162	0.00134	0.00181	0.00222	0.00192	0.00276	0.00256	0.00257	0.00538	0.00259	0.00336	0.00446	0.00381	0.00374	0.00355	0.00417	0.00427	0.00383	0.00329	0.00304	0.00378	0.00321	0.00408	0.0056
3130.06	0.00152	0.00128	0.0018	0.00211	0.00194	0.00273	0.00263	0.00258	0.00548	0.0025	0.00333	0.0044	0.00379	0.00378	0.00363	0.00424	0.00421	0.00386	0.00331	0.00306	0.00381	0.00317	0.00416	0.00543
3128	0.00151	0.00121	0.0018	0.00209	0.00186	0.00265	0.00261	0.00251	0.00542	0.00246	0.00343	0.00439	0.00372	0.00373	0.00369	0.00423	0.00416	0.00397	0.0034	0.00301	0.00376	0.0031	0.00419	0.0054
3125.94	0.00157	0.00121	0.00179	0.00211	0.00176	0.00255	0.00248	0.00242	0.00526	0.00254	0.0035	0.00437	0.0037	0.0036	0.00381	0.00411	0.00411	0.00394	0.0035	0.003	0.00361	0.00302	0.00414	0.00547
3123.87	0.0016	0.00124	0.00179	0.00212	0.00174	0.00249	0.00242	0.00237	0.00525	0.00261	0.00348	0.0043	0.00373	0.00344	0.0039	0.00397	0.00409	0.00381	0.00361	0.003	0.00352	0.00296	0.00409	0.00549
3121.81	0.00152	0.00125	0.00175	0.00209	0.00178	0.00245	0.00248	0.00236	0.00534	0.00251	0.00335	0.00424	0.0038	0.0034	0.00385	0.0039	0.00411	0.00373	0.00366	0.00294	0.00348	0.00298	0.00407	0.00544
3119.75	0.00132	0.00118	0.00164	0.00194	0.00173	0.00238	0.00249	0.00235	0.00535	0.00231	0.00315	0.00414	0.00384	0.00346	0.00368	0.00386	0.00409	0.00366	0.0036	0.00284	0.00338	0.00299	0.00404	0.00531
3117.68	0.00112	0.00106	0.00159	0.00188	0.00163	0.00235	0.00241	0.00231	0.00526	0.00225	0.00308	0.00407	0.00382	0.0035	0.00352	0.00384	0.00401	0.00358	0.0036	0.00278	0.00335	0.00292	0.00401	0.00525
3115.62	0.00107	0.00098	0.00165	0.00198	0.00164	0.00241	0.00235	0.00226	0.00523	0.00232	0.00317	0.00413	0.00373	0.00355	0.00347	0.00384	0.0039	0.00364	0.00368	0.00276	0.00346	0.00285	0.00404	0.00535
3113.56	0.00115	0.00097	0.00172	0.00209	0.00171	0.00245	0.00239	0.00224	0.0053	0.00233	0.00327	0.00421	0.00367	0.00358	0.0035	0.00388	0.00385	0.00378	0.0037	0.00279	0.00357	0.00278	0.00411	0.00544
3111.49	0.00118	0.0011	0.0018	0.00217	0.00174	0.0025	0.00254	0.00232	0.00545	0.00227	0.00336	0.00432	0.00367	0.00359	0.00364	0.00393	0.00401	0.00382	0.00368	0.00295	0.0036	0.00276	0.00416	0.00551
3109.43	0.00119	0.00128	0.00191	0.00221	0.00176	0.00259	0.00261	0.00243	0.00555	0.00229	0.00339	0.00445	0.00368	0.00355	0.00376	0.00402	0.0042	0.00379	0.00368	0.00309	0.00361	0.00285	0.00419	0.00561
3107.37	0.00124	0.0013	0.00189	0.00216	0.00173	0.00261	0.00252	0.00243	0.00546	0.00235	0.00333	0.00443	0.00366	0.0035	0.00373	0.00406	0.0042	0.00367	0.00369	0.00302	0.00361	0.00298	0.0042	0.00562
3105.3	0.0014	0.00119	0.00178	0.00215	0.00173	0.00261	0.00247	0.00236	0.0053	0.00241	0.00329	0.0043	0.00365	0.00354	0.00365	0.00406	0.00415	0.00356	0.00368	0.00293	0.00361	0.00302	0.00422	0.00557
3103.24	0.00161	0.00111	0.0017	0.00215	0.00187	0.00263	0.00253	0.00232	0.00532	0.00246	0.00328	0.00423	0.00367	0.00359	0.00359	0.00411	0.00416	0.0036	0.00359	0.00299	0.0036	0.00296	0.00425	0.00558
3101.18	0.0017	0.00111	0.00171	0.002	0.00195	0.00261	0.00258	0.0023	0.00545	0.00243	0.00323	0.00421	0.00377	0.00361	0.00355	0.00418	0.00409	0.00371	0.00346	0.00298	0.00357	0.00286	0.00424	0.00557
3099.11	0.00159	0.00115	0.00178	0.00188	0.00186	0.00253	0.0026	0.0023	0.00548	0.00244	0.00328	0.0042	0.00385	0.00358	0.00354	0.0042	0.00402	0.00376	0.00344	0.00286	0.00355	0.00283	0.00415	0.00552
3097.05	0.0015	0.00122	0.00189	0.00193	0.00176	0.00253	0.00264	0.00235	0.00554	0.00254	0.0034	0.00424	0.00387	0.00348	0.00358	0.00419	0.00413	0.00376	0.0035	0.00284	0.0036	0.0029	0.00412	0.00557
3094.99	0.0016	0.00131	0.00199	0.00207	0.0018	0.00267	0.00273	0.00248	0.00569	0.00262	0.0034	0.0043	0.00386	0.00352	0.00373	0.0042	0.00433	0.00379	0.00353	0.00292	0.00377	0.00308	0.00425	0.00569
3092.92	0.00161	0.0013	0.00194	0.00216	0.00185	0.00285	0.00277	0.00259	0.00569	0.00261	0.00321	0.00434	0.00383	0.00369	0.00387	0.00418	0.00438	0.00381	0.00349	0.00297	0.00383	0.00309	0.00434	0.0057
3090.86	0.00147	0.00123	0.00177	0.00208	0.00183	0.00283	0.0027	0.00256	0.00554	0.0025	0.00306	0.00435	0.00376	0.00376	0.00383	0.00408	0.00423	0.00378	0.00345	0.00297	0.00375	0.00295	0.00428	0.00561
3088.8	0.00137	0.00131	0.00169	0.00201	0.00189	0.00264	0.00266	0.00248	0.00557	0.00243	0.00313	0.00442	0.00371	0.00371	0.0037	0.00403	0.00411	0.00378	0.00353	0.00297	0.00372	0.00293	0.00421	0.00561
3086.73	0.00131	0.00141	0.00174	0.00201	0.0019	0.00249	0.00264	0.00237	0.00563	0.00242	0.00319	0.00453	0.00366	0.00365	0.00362	0.00403	0.00414	0.00373	0.00364	0.00291	0.00374	0.00302	0.0042	0.00568
3084.67	0.00121	0.00138	0.00173	0.00195	0.00172	0.00241	0.00257	0.00222	0.00548	0.00241	0.0031	0.00451	0.00353	0.00358	0.00362	0.00392	0.00413	0.00362	0.00363	0.00276	0.00371	0.00306	0.00412	0.00563
3082.61	0.0012	0.0013	0.00165	0.00189	0.00159	0.0024	0.00259	0.0022	0.00541	0.00237	0.00305	0.00435	0.00347	0.00354	0.00368	0.00387	0.00412	0.00361	0.00357	0.00267	0.00375	0.00307	0.00403	0.00552
3080.54	0.0013	0.00125	0.00167	0.00199	0.00167	0.00246	0.00268	0.00231	0.00561	0.00244	0.00314	0.00426	0.00358	0.00353	0.00373	0.004	0.00415	0.00362	0.00357	0.00269	0.00381	0.00308	0.00412	0.00552
3078.48	0.00136	0.00121	0.0017	0.00211	0.0018	0.00248	0.00268	0.00241	0.00578	0.00256	0.00326	0.0043	0.00368	0.00351	0.0037	0.00406	0.00412	0.00361	0.00355	0.00277	0.00376	0.00304	0.00429	0.0056
3076.42	0.00135	0.0012	0.00165	0.00206	0.00187	0.00244	0.00259	0.00237	0.00569	0.00249	0.00327	0.00433	0.0037	0.00347	0.00362	0.00398	0.00404	0.00368	0.00349	0.00286	0.00369	0.00294	0.00425	0.00567
3074.35	0.0013	0.00124	0.00164	0.00195	0.00186	0.00241	0.00255	0.00231	0.00556	0.00235	0.00324	0.00426	0.00373	0.00351	0.00362	0.00393	0.00406	0.00379	0.00344	0.0029	0.00367	0.00288	0.0041	0.0057
3072.29	0.0013	0.0013	0.00185	0.00201	0.00186	0.00247	0.00258	0.00241	0.0056	0.00241	0.00331	0.00427	0.00381	0.00364	0.00376	0.00402	0.00423	0.00391	0.00351	0.00297	0.00371	0.00293	0.00409	0.00577
3070.23	0.0015	0.0014	0.00212	0.00225	0.002	0.00266	0.00267	0.00265	0.00577	0.00262	0.00347	0.00443	0.00393	0.00377	0.00395	0.00424	0.00444	0.00408	0.00375	0.00306	0.00389	0.0031	0.00428	0.00595
3068.16	0.00171	0.00146	0.00218	0.00233	0.00214	0.0028	0.00277	0.00273	0.00585	0.00273	0.00362	0.0046	0.00394	0.00384	0.00401	0.00437	0.0045	0.00412	0.00397	0.00312	0.00404	0.00319	0.00444	0.00608
3066.1	0.0017	0.00142	0.00208	0.00215	0.00208	0.00275	0.0028	0.00268	0.00576	0.00269	0.00367	0.00469	0.00379	0.00382	0.00397	0.00435	0.00437	0.00401	0.00396	0.00319	0.004	0.00313	0.0044	0.00602
3064.04	0.00165	0.00136	0.00201	0.00206	0.00202	0.00269	0.00282	0.00273	0.00574	0.00261	0.00367	0.00477	0.00369	0.0038	0.00388	0.00434	0.00432	0.00398	0.00386	0.00328	0.00392	0.00313	0.00437	0.00592
3061.97	0.0017	0.00136	0.00199	0.00214	0.00211	0.00274	0.00287	0.0028	0.00588	0.00258	0.00361	0.00481	0.00369	0.00377	0.00375	0.00431	0.00444	0.00402	0.00388	0.0033	0.00394	0.00319	0.00443	0.0059
3059.91	0.00172	0.00139	0.00199	0.00221	0.0021	0.00275	0.00287	0.00269	0.006	0.00257	0.00351	0.00471	0.00371	0.00368	0.00367	0.0042	0.00455	0.004	0.00395	0.0033	0.00396	0.00318	0.00451	0.00592
3057.85	0.00168	0.0014	0.00196	0.00219	0.00198	0.00267	0.00287	0.00253	0.00595	0.0026	0.0035	0.00464	0.00371	0.00372	0.00371	0.00414	0.00457	0.00402	0.00393	0.00334	0.00397	0.0032	0.00456	0.00595
3055.78	0.00166	0.0014	0.00198	0.00214	0.00192	0.00264	0.00294	0.00255	0.00586	0.00267	0.00357	0.0047	0.00378	0.00381	0.0038	0.00413	0.00455	0.00412	0.00386	0.00333	0.004	0.00325	0.00456	0.00603
3053.72	0.0016	0.00135	0.00198	0.00205	0.00187	0.00269	0.00288	0.00265	0.00583	0.00268	0.00357	0.00474	0.00385	0.00378	0.00381	0.00408	0.00451	0.00406	0.00379	0.00323	0.00403	0.00316	0.00449	0.00607
3051.66	0.00158	0.00133	0.00194	0.00203	0.00179	0.0027	0.00268	0.00268	0.00586	0.00262	0.00351	0.00477	0.0039	0.00371	0.00381	0.00413	0.00446	0.00389	0.00375	0.00314	0.00404	0.00302	0.00441	0.00603
3049.59	0.00171	0.00145	0.00196	0.0022	0.00186	0.0028	0.00265	0.00271	0.00605	0.00264	0.00354	0.00494	0.00409	0.00375	0.00389	0.00436	0.00449	0.00393	0.00382	0.00323	0.0041	0.00308	0.00443	0.00607
3047.53	0.00181	0.00148	0.00196	0.00231	0.00198	0.00294	0.00274	0.00274	0.00627	0.00273	0.00361	0.00507	0.0042	0.0038	0.00394	0.0045	0.00455	0.0041	0.0039	0.00334	0.00416	0.00323	0.00449	0.00615
3045.47	0.00178	0.0014	0.00186	0.00225	0.00196	0.00292	0.00281	0.0027	0.00631	0.0028	0.00369	0.00501	0.00407	0.00376	0.00391	0.00444	0.0045	0.00412	0.00394	0.00334	0.00412	0.00325	0.00449	0.00618
3043.4	0.00181	0.00149	0.00184	0.00224	0.00193	0.00285	0.00294	0.00272	0.00629	0.00286	0.00381	0.00494	0.00396	0.00379	0.00393	0.00442	0.00447	0.00413	0.00401	0.00332	0.00413	0.00322	0.00452	0.00622
3041.34	0.00191	0.00167	0.00193	0.00232	0.00203	0.00286	0.00305	0.00287	0.00633	0.00289	0.00391	0.00497	0.00401	0.00396	0.00398	0.00445	0.00462	0.00423	0.00406	0.00331	0.00423	0.00325	0.00459	0.00627
3039.28	0.0019	0.0017	0.002	0.00231	0.00212	0.00294	0.00303	0.00299	0.00636	0.00282	0.00391	0.00502	0.00406	0.00405	0.00399	0.00442	0.0047	0.00425	0.00404	0.0033	0.00426	0.00334	0.00456	0.00621
3037.21	0.00178	0.00161	0.00203	0.00219	0.00204	0.00299	0.00295	0.00296	0.00626	0.00266	0.00381	0.00496	0.004	0.00396	0.0039	0.00441	0.00457	0.0042	0.00398	0.00325	0.00412	0.00333	0.00441	0.0061
3035.15	0.00165	0.00149	0.0021	0.0021	0.00192	0.00294	0.00286	0.00282	0.00618	0.00256	0.00373	0.00489	0.00395	0.0039	0.00379	0.00442	0.0044	0.00416	0.00389	0.00319	0.00391	0.00321	0.00429	0.00609
3033.09	0.00154	0.0014	0.00217	0.00217	0.00186	0.00286	0.00282	0.00275	0.00629	0.0026	0.00375	0.00492	0.00399	0.00395	0.00376	0.00444	0.00431	0.00415	0.00387	0.00324	0.00383	0.00314	0.00433	0.0062
3031.02	0.0015	0.00139	0.00211	0.0023	0.00181	0.00278	0.00286	0.00281	0.0064	0.00268	0.00387	0.00495	0.00402	0.00391	0.00381	0.00444	0.00428	0.00415	0.00397	0.00335	0.00393	0.0032	0.00442	0.00627
3028.96	0.00153	0.00136	0.00198	0.00237	0.00182	0.00275	0.00283	0.00281	0.0064	0.00266	0.00394	0.00485	0.00394	0.00377	0.00386	0.0044	0.00434	0.00408	0.00406	0.00336	0.00403	0.00325	0.00443	0.00618
3026.9	0.00159	0.0013	0.00193	0.00241	0.00192	0.00286	0.00273	0.00277	0.00643	0.0026	0.00392	0.00474	0.00386	0.00376	0.00387	0.00435	0.00445	0.004	0.00404	0.00336	0.0041	0.00325	0.0045	0.0061
3024.83	0.00172	0.0014	0.00198	0.00245	0.00198	0.00304	0.00276	0.00278	0.00663	0.00261	0.00394	0.0048	0.00389	0.00388	0.0039	0.00437	0.00449	0.00409	0.004	0.0034	0.00426	0.00325	0.00465	0.00618
3022.77	0.00182	0.00158	0.00199	0.0024	0.00194	0.0031	0.00293	0.00287	0.00684	0.00265	0.00399	0.00495	0.00394	0.00389	0.00397	0.00447	0.0045	0.00422	0.00397	0.00344	0.00436	0.00329	0.00466	0.00638
3020.71	0.00176	0.00159	0.00195	0.0023	0.00183	0.00305	0.00304	0.00291	0.0069	0.00267	0.00394	0.00507	0.00392	0.0038	0.00404	0.00452	0.00457	0.00423	0.00392	0.0034	0.00423	0.00336	0.00451	0.00653
3018.64	0.00168	0.00149	0.00203	0.00238	0.00183	0.00308	0.00309	0.00296	0.00694	0.00275	0.00386	0.00522	0.004	0.00381	0.00411	0.00452	0.00474	0.00422	0.00398	0.00336	0.00421	0.00339	0.0045	0.00665
3016.58	0.00179	0.0015	0.00219	0.00258	0.00193	0.0032	0.00313	0.00304	0.00708	0.00285	0.0039	0.00542	0.00412	0.00391	0.00416	0.00456	0.00487	0.00427	0.00414	0.00343	0.00445	0.00336	0.00465	0.00686
3014.52	0.002	0.00156	0.00226	0.00264	0.00201	0.0033	0.00316	0.00308	0.00726	0.00288	0.00402	0.00553	0.00411	0.00405	0.00423	0.00464	0.00486	0.00434	0.0043	0.00353	0.00459	0.00338	0.00481	0.00714
3012.45	0.00218	0.00157	0.00225	0.00265	0.00207	0.0034	0.00322	0.0031	0.00748	0.00295	0.00425	0.00563	0.00417	0.00421	0.0044	0.00476	0.00491	0.00446	0.00446	0.00354	0.00461	0.00351	0.00498	0.00736
3010.39	0.00229	0.00158	0.00226	0.00266	0.00213	0.00354	0.00332	0.00315	0.00775	0.00306	0.0045	0.00585	0.00433	0.00425	0.00456	0.00489	0.00503	0.00461	0.00459	0.00352	0.00465	0.00361	0.0051	0.00753
3008.33	0.00235	0.00162	0.00233	0.00261	0.00225	0.00363	0.00344	0.00321	0.00805	0.0031	0.00461	0.00608	0.00442	0.00424	0.00458	0.00497	0.00511	0.00471	0.00465	0.00356	0.00474	0.00363	0.00516	0.0077
3006.26	0.00238	0.00162	0.00239	0.00256	0.00234	0.00367	0.00358	0.00328	0.00838	0.00313	0.00458	0.00619	0.0045	0.00433	0.00459	0.00507	0.0051	0.0048	0.00473	0.00363	0.00485	0.00362	0.0052	0.0078
3004.2	0.00241	0.00167	0.00245	0.00257	0.00233	0.00376	0.00366	0.00337	0.00882	0.00316	0.00454	0.00631	0.00462	0.00437	0.00469	0.0052	0.00508	0.0049	0.0049	0.00369	0.00509	0.00359	0.00529	0.00794
3002.14	0.00265	0.00181	0.00258	0.00272	0.00246	0.00402	0.00378	0.0036	0.00947	0.00337	0.00473	0.00666	0.00482	0.00445	0.00496	0.00535	0.00525	0.00509	0.0052	0.00388	0.0055	0.00365	0.00551	0.00838
3000.07	0.00306	0.00201	0.00283	0.003	0.00272	0.00439	0.00404	0.00395	0.01022	0.00375	0.00511	0.00719	0.00522	0.00475	0.00538	0.00565	0.00558	0.00544	0.00558	0.00421	0.00591	0.00386	0.00585	0.00899
2998.01	0.00329	0.00216	0.00298	0.00315	0.00287	0.00469	0.00426	0.00414	0.01091	0.00396	0.00534	0.0077	0.00552	0.00499	0.0057	0.00599	0.00592	0.00573	0.00588	0.00444	0.00616	0.00406	0.00612	0.00952
2995.95	0.00335	0.00219	0.00294	0.00308	0.00279	0.0049	0.00438	0.00415	0.01168	0.004	0.00552	0.00823	0.00559	0.00511	0.00585	0.00623	0.00627	0.00592	0.00618	0.00453	0.00644	0.00416	0.00624	0.01006
2993.88	0.00365	0.00225	0.00299	0.00301	0.00275	0.00524	0.00464	0.0043	0.01281	0.00409	0.00598	0.00892	0.00579	0.00536	0.00619	0.00656	0.0067	0.00626	0.00663	0.00469	0.00696	0.00433	0.00648	0.01081
2991.82	0.00411	0.00242	0.00324	0.00317	0.00287	0.00564	0.00497	0.0046	0.01413	0.00425	0.00659	0.00967	0.0062	0.00564	0.00672	0.00706	0.00712	0.00667	0.00709	0.00498	0.00756	0.00454	0.00689	0.01161
2989.76	0.00437	0.00254	0.0035	0.0034	0.00299	0.00584	0.00519	0.00488	0.01516	0.00433	0.007	0.01026	0.00649	0.00582	0.00709	0.00749	0.00739	0.00691	0.00739	0.00518	0.00794	0.00466	0.00716	0.01222
2987.69	0.00445	0.00254	0.00364	0.00349	0.00303	0.00592	0.00527	0.00508	0.0158	0.00434	0.00723	0.01062	0.00658	0.00591	0.00713	0.00771	0.00758	0.00694	0.00757	0.00521	0.00813	0.00471	0.00727	0.01272
2985.63	0.00457	0.00264	0.00368	0.00351	0.00313	0.00616	0.00542	0.00529	0.01633	0.00444	0.00746	0.01093	0.00671	0.00601	0.00712	0.00783	0.0078	0.00702	0.00778	0.00528	0.00831	0.00482	0.00747	0.0132
2983.57	0.0048	0.00283	0.00375	0.00362	0.0033	0.00644	0.00565	0.00556	0.01686	0.00462	0.00767	0.01126	0.00685	0.00615	0.00728	0.00795	0.00795	0.00733	0.008	0.00539	0.0085	0.00501	0.00772	0.01367
2981.5	0.00492	0.00285	0.00379	0.00371	0.00332	0.00649	0.00565	0.00576	0.01715	0.00465	0.00777	0.01135	0.00687	0.00616	0.00739	0.00803	0.00796	0.00759	0.00806	0.00533	0.00851	0.00508	0.00773	0.01399
2979.44	0.00475	0.0027	0.00369	0.00371	0.00312	0.00637	0.00549	0.00586	0.01713	0.00454	0.00767	0.0111	0.00674	0.00606	0.00734	0.00797	0.00789	0.00758	0.00794	0.00523	0.00834	0.00497	0.00754	0.01404
2977.38	0.00457	0.00262	0.00362	0.0037	0.00301	0.0063	0.00544	0.00602	0.01713	0.00455	0.00756	0.01085	0.00662	0.00605	0.00735	0.00796	0.00779	0.00753	0.00782	0.00527	0.00822	0.00493	0.00747	0.01406
2975.31	0.00458	0.00263	0.0037	0.00372	0.0031	0.00632	0.0055	0.00634	0.01743	0.00474	0.00761	0.01085	0.00663	0.00617	0.00746	0.0081	0.00776	0.00769	0.00784	0.00534	0.00826	0.00496	0.00752	0.01437
2973.25	0.00462	0.00266	0.00375	0.00366	0.00319	0.00639	0.00555	0.00666	0.01802	0.00493	0.00779	0.01108	0.00672	0.00632	0.0076	0.00822	0.00784	0.00797	0.00791	0.00537	0.00834	0.00497	0.00755	0.01486
2971.19	0.00467	0.00275	0.00377	0.00362	0.00329	0.00655	0.00564	0.00699	0.01896	0.00508	0.00808	0.01152	0.0069	0.00646	0.00782	0.00836	0.00807	0.00836	0.00813	0.00553	0.00848	0.00504	0.00766	0.01549
2969.12	0.00492	0.00295	0.00389	0.00377	0.00343	0.00683	0.00586	0.00761	0.02025	0.00537	0.0085	0.01212	0.00724	0.00664	0.00813	0.0087	0.00842	0.00888	0.0086	0.00578	0.00883	0.00524	0.00793	0.01632
2967.06	0.00529	0.00317	0.0041	0.00402	0.00355	0.00714	0.00618	0.00855	0.02181	0.00585	0.00905	0.01282	0.00771	0.0069	0.0085	0.00923	0.00886	0.0095	0.0092	0.00605	0.00939	0.00551	0.0083	0.01735
2965	0.00577	0.00335	0.00437	0.00432	0.00379	0.00758	0.00652	0.00961	0.02377	0.00643	0.00976	0.01381	0.00833	0.00736	0.00903	0.00991	0.00942	0.01033	0.0099	0.00642	0.01004	0.00584	0.0088	0.01871
2962.93	0.00641	0.00356	0.0047	0.00461	0.00412	0.00824	0.00695	0.01064	0.02625	0.00703	0.01067	0.01519	0.00905	0.00801	0.00981	0.01066	0.01022	0.01137	0.01073	0.00688	0.01079	0.00627	0.00947	0.02047
2960.87	0.00716	0.0039	0.00512	0.00492	0.00436	0.00904	0.00756	0.01155	0.02911	0.0077	0.01172	0.01679	0.00979	0.00874	0.01084	0.01148	0.01118	0.01239	0.01164	0.00748	0.01183	0.00676	0.0103	0.0224
2958.81	0.00774	0.00433	0.00551	0.00523	0.00458	0.00972	0.00819	0.01234	0.03141	0.00835	0.01254	0.01803	0.01043	0.00935	0.01174	0.01225	0.01193	0.01315	0.01242	0.00809	0.01284	0.00715	0.01104	0.02394
2956.74	0.00785	0.00456	0.00561	0.00533	0.00471	0.00991	0.0084	0.01282	0.03185	0.00866	0.01262	0.0181	0.01056	0.00959	0.01187	0.01245	0.012	0.01338	0.01265	0.00832	0.01307	0.00724	0.01122	0.02444
2954.68	0.0075	0.00442	0.00542	0.0052	0.00458	0.00949	0.00803	0.01279	0.03056	0.00851	0.01211	0.01713	0.01015	0.00934	0.01129	0.01201	0.01145	0.0131	0.01221	0.0081	0.01246	0.00702	0.0108	0.02384
2952.62	0.00692	0.00407	0.00511	0.00496	0.0043	0.00884	0.00743	0.01245	0.02884	0.00813	0.01147	0.01597	0.00958	0.0088	0.01053	0.01136	0.01077	0.01258	0.01146	0.00766	0.01161	0.00662	0.01017	0.02275
2950.55	0.0063	0.00378	0.00475	0.00472	0.00411	0.00831	0.00691	0.01201	0.02741	0.00767	0.01089	0.01501	0.00907	0.00825	0.00993	0.01078	0.01025	0.01203	0.01079	0.00726	0.01091	0.00622	0.00959	0.02168
2948.49	0.00591	0.00367	0.00447	0.00464	0.00402	0.00795	0.00661	0.0116	0.02638	0.00729	0.0104	0.01439	0.00874	0.00786	0.00957	0.01037	0.00997	0.01159	0.01039	0.00702	0.01041	0.00598	0.00917	0.02089
2946.43	0.00591	0.00369	0.00445	0.0047	0.00399	0.00782	0.00661	0.01146	0.02596	0.00731	0.01017	0.01422	0.00864	0.00782	0.00949	0.01026	0.00994	0.01146	0.01036	0.00692	0.01017	0.00598	0.00913	0.02058
2944.36	0.00617	0.00382	0.00468	0.00486	0.00409	0.00791	0.00682	0.01166	0.02623	0.00768	0.01035	0.01441	0.00876	0.00814	0.00971	0.01041	0.01012	0.0117	0.01062	0.00695	0.01023	0.00623	0.0094	0.02076
2942.3	0.00638	0.00403	0.00485	0.00502	0.00424	0.00804	0.00701	0.01212	0.02696	0.00805	0.01076	0.01481	0.00904	0.00845	0.01002	0.01068	0.01038	0.01212	0.01098	0.00712	0.0105	0.00654	0.00974	0.02126
2940.24	0.0065	0.00423	0.00494	0.00511	0.00429	0.00818	0.00715	0.01275	0.02806	0.00835	0.01116	0.01537	0.00937	0.00863	0.01035	0.01101	0.01071	0.0126	0.01138	0.00735	0.01091	0.00674	0.01003	0.022
2938.17	0.00676	0.0044	0.0051	0.00526	0.00432	0.00854	0.00739	0.01357	0.02966	0.00879	0.01163	0.01616	0.00979	0.00895	0.01083	0.01149	0.01118	0.01324	0.01188	0.00766	0.01138	0.00692	0.01031	0.02315
2936.11	0.00725	0.00457	0.0054	0.00555	0.00453	0.00915	0.00787	0.01471	0.0319	0.0094	0.01239	0.01727	0.01044	0.00955	0.01159	0.01224	0.01187	0.0141	0.01259	0.00814	0.01201	0.00727	0.01082	0.02479
2934.05	0.00796	0.0049	0.00593	0.0059	0.00494	0.01002	0.00863	0.0162	0.03486	0.01018	0.01346	0.01872	0.0114	0.01039	0.01263	0.0133	0.01284	0.01527	0.01366	0.00881	0.01304	0.00783	0.01174	0.02682
2931.98	0.00895	0.00542	0.00663	0.00629	0.00543	0.01108	0.00957	0.01789	0.03855	0.01114	0.01485	0.02054	0.01255	0.01135	0.01384	0.0146	0.01411	0.01669	0.01504	0.00968	0.01443	0.00854	0.0129	0.02922
2929.92	0.01005	0.006	0.00729	0.00685	0.006	0.01216	0.01049	0.01963	0.04262	0.01216	0.01645	0.02265	0.01373	0.01233	0.01511	0.016	0.01553	0.0181	0.01652	0.01057	0.01589	0.00931	0.01405	0.0319
2927.86	0.01087	0.00649	0.00776	0.0074	0.00649	0.01303	0.0112	0.02113	0.04615	0.01302	0.01782	0.02447	0.01468	0.01319	0.01625	0.0172	0.01675	0.01932	0.01767	0.01122	0.01704	0.0099	0.01502	0.03434
2925.79	0.01139	0.00693	0.00809	0.00779	0.0068	0.01366	0.01171	0.02218	0.04843	0.01365	0.01867	0.02559	0.01528	0.01385	0.01713	0.01805	0.01758	0.02026	0.01835	0.01168	0.01778	0.01029	0.0157	0.03606
2923.73	0.01192	0.00748	0.00851	0.00817	0.00708	0.01427	0.01225	0.02292	0.04979	0.01409	0.01923	0.02634	0.01576	0.01441	0.01788	0.01888	0.01836	0.021	0.01882	0.01214	0.01844	0.01072	0.01624	0.03718
2921.67	0.01254	0.00812	0.00912	0.00864	0.00752	0.01498	0.01288	0.02335	0.05072	0.01434	0.01967	0.02706	0.01622	0.01493	0.0186	0.01978	0.01921	0.02152	0.01929	0.01257	0.01907	0.0112	0.01682	0.03797
2919.6	0.01316	0.00871	0.00978	0.00907	0.00801	0.01564	0.01345	0.02328	0.05111	0.01445	0.01989	0.02761	0.01652	0.0153	0.01916	0.02051	0.01991	0.02176	0.01977	0.01285	0.01951	0.01152	0.01736	0.0385
2917.54	0.01352	0.00907	0.01024	0.00945	0.00831	0.01599	0.01376	0.02277	0.05064	0.01442	0.01982	0.02776	0.01655	0.01539	0.01938	0.0208	0.02023	0.02166	0.02001	0.01288	0.01969	0.01162	0.01763	0.03847
2915.48	0.0132	0.00887	0.01016	0.00951	0.00815	0.01565	0.01352	0.02183	0.0489	0.01399	0.01922	0.02704	0.01608	0.01499	0.01891	0.0203	0.01976	0.02095	0.01954	0.01254	0.01932	0.01137	0.01734	0.03735
2913.41	0.01212	0.00805	0.00942	0.00892	0.00752	0.01455	0.01261	0.02034	0.04569	0.01303	0.01797	0.02521	0.01504	0.01397	0.0176	0.01893	0.01839	0.01956	0.01824	0.01176	0.01815	0.01062	0.01633	0.03503
2911.35	0.01069	0.00701	0.00835	0.00789	0.00675	0.01312	0.01139	0.0186	0.04165	0.01183	0.01645	0.0229	0.01372	0.01264	0.01586	0.01717	0.01659	0.01788	0.0166	0.01073	0.01651	0.00963	0.01483	0.03214
2909.29	0.00942	0.0061	0.00732	0.00692	0.00608	0.01182	0.01023	0.01703	0.03782	0.0107	0.01504	0.02078	0.01249	0.01142	0.01424	0.01552	0.01489	0.01634	0.01509	0.00971	0.01497	0.00874	0.01335	0.02942
2907.22	0.00859	0.0055	0.00658	0.00627	0.00561	0.01089	0.00935	0.01581	0.03482	0.0099	0.01387	0.01915	0.01159	0.01062	0.01305	0.0142	0.01361	0.01516	0.01389	0.00896	0.01383	0.00809	0.01231	0.0273
2905.16	0.00804	0.00515	0.00618	0.00593	0.00529	0.0102	0.00874	0.0149	0.03264	0.00941	0.013	0.01799	0.01101	0.01013	0.01222	0.01326	0.01275	0.01432	0.01305	0.00855	0.01296	0.00763	0.01162	0.02574
2903.1	0.00752	0.0049	0.00593	0.00567	0.00501	0.0095	0.0082	0.01414	0.03094	0.00896	0.01233	0.01706	0.01053	0.00969	0.01155	0.01255	0.0121	0.0136	0.01245	0.00823	0.01218	0.00726	0.01103	0.02446
2901.03	0.00711	0.00468	0.00569	0.00538	0.00481	0.00897	0.00783	0.01347	0.02961	0.00846	0.0118	0.01632	0.0101	0.00927	0.01104	0.01201	0.01153	0.01301	0.01198	0.00793	0.01155	0.00698	0.01059	0.02342
2898.97	0.00687	0.00448	0.00547	0.00515	0.0047	0.00869	0.00763	0.01292	0.02862	0.00803	0.01139	0.01582	0.00975	0.00893	0.01062	0.01161	0.01104	0.01259	0.01158	0.00772	0.01123	0.00676	0.0103	0.0226
2896.91	0.00671	0.00428	0.00531	0.00503	0.00456	0.00854	0.00746	0.01248	0.02791	0.00772	0.01109	0.01549	0.00953	0.00864	0.01031	0.01133	0.01073	0.01225	0.01122	0.00749	0.01117	0.00657	0.01005	0.02202
2894.84	0.00668	0.00414	0.00528	0.00503	0.00445	0.00855	0.00738	0.01215	0.02757	0.00761	0.01099	0.01539	0.00942	0.00849	0.01028	0.01126	0.01069	0.01203	0.01105	0.00733	0.01123	0.0065	0.00994	0.02178
2892.78	0.00677	0.00413	0.00533	0.00504	0.00446	0.00862	0.00743	0.01181	0.02741	0.00758	0.01098	0.01548	0.00938	0.00849	0.01038	0.0113	0.01071	0.01188	0.01105	0.0073	0.01131	0.00654	0.01001	0.02169
2890.72	0.00686	0.00412	0.00534	0.00497	0.00453	0.00866	0.00745	0.01142	0.02713	0.00743	0.01085	0.01555	0.00935	0.00844	0.01041	0.01123	0.01068	0.01169	0.01101	0.00726	0.01134	0.00653	0.01003	0.02152
2888.65	0.0069	0.00404	0.0053	0.00495	0.00458	0.00877	0.00741	0.011	0.02685	0.00723	0.0107	0.01554	0.00928	0.00833	0.01043	0.01112	0.01065	0.01149	0.01095	0.00721	0.01129	0.00655	0.00997	0.02126
2886.59	0.0069	0.00397	0.00523	0.00499	0.00452	0.0089	0.0074	0.01061	0.02668	0.00713	0.01064	0.01552	0.00917	0.00832	0.01043	0.01106	0.01059	0.0113	0.01094	0.00722	0.01128	0.00663	0.00996	0.02106
2884.53	0.00692	0.00396	0.00524	0.00501	0.00439	0.00894	0.00748	0.01038	0.02658	0.00713	0.01068	0.01561	0.0091	0.0084	0.0104	0.01102	0.01059	0.0112	0.01101	0.0073	0.01141	0.00665	0.00999	0.02099
2882.46	0.0069	0.00393	0.00537	0.00497	0.00438	0.00899	0.00761	0.01028	0.02658	0.00716	0.01079	0.01581	0.00911	0.00844	0.01039	0.01102	0.01064	0.0112	0.01117	0.00738	0.0115	0.00657	0.00999	0.02099
2880.4	0.00682	0.00388	0.00541	0.00491	0.0044	0.009	0.00763	0.01022	0.02655	0.00711	0.01083	0.01586	0.00916	0.0084	0.01038	0.01104	0.01063	0.01118	0.01121	0.0074	0.01149	0.00648	0.00993	0.02089
2878.34	0.00669	0.0038	0.0053	0.00485	0.0043	0.00883	0.00748	0.01022	0.02625	0.00694	0.01068	0.01559	0.00906	0.00827	0.01026	0.01091	0.01049	0.01108	0.01099	0.00733	0.01137	0.0064	0.00983	0.02066
2876.27	0.00644	0.00373	0.00513	0.00479	0.00414	0.00849	0.00723	0.01026	0.02566	0.00677	0.01041	0.01507	0.00878	0.0081	0.00995	0.01059	0.01023	0.01094	0.01066	0.00717	0.01104	0.00627	0.00971	0.02032
2874.21	0.0062	0.00369	0.00488	0.00469	0.00405	0.00809	0.00698	0.01029	0.02495	0.00676	0.01012	0.01446	0.00856	0.00795	0.00952	0.01023	0.00996	0.01082	0.01038	0.00698	0.01057	0.00612	0.00948	0.01984
2872.15	0.00597	0.0036	0.00458	0.00449	0.00393	0.00769	0.00669	0.01033	0.02419	0.00683	0.00982	0.01383	0.00841	0.00777	0.00912	0.00994	0.0097	0.01066	0.01009	0.0068	0.0101	0.00598	0.00909	0.01925
2870.08	0.00565	0.0034	0.00435	0.00423	0.00373	0.00733	0.00633	0.01036	0.02339	0.00677	0.00947	0.01318	0.0082	0.00755	0.00878	0.00965	0.00941	0.01048	0.0097	0.00661	0.0097	0.00582	0.00869	0.01864
2868.02	0.0053	0.00319	0.00418	0.00402	0.00352	0.00698	0.00593	0.01032	0.02263	0.00658	0.00911	0.01262	0.00796	0.00734	0.00847	0.00933	0.00905	0.01027	0.00926	0.00637	0.00932	0.00562	0.00835	0.01803
2865.96	0.00503	0.00306	0.004	0.00394	0.00334	0.00667	0.0056	0.01021	0.02198	0.00646	0.00881	0.01223	0.00776	0.00719	0.00829	0.00907	0.0087	0.01004	0.00892	0.00614	0.00894	0.00547	0.00815	0.01749
2863.89	0.0049	0.00311	0.00393	0.00401	0.00331	0.00644	0.0055	0.01028	0.02173	0.0065	0.00873	0.01199	0.00769	0.00716	0.00835	0.00898	0.00859	0.00997	0.00877	0.00606	0.00872	0.00544	0.00811	0.01728
2861.83	0.00496	0.00329	0.00404	0.00412	0.0035	0.00638	0.00562	0.0107	0.02214	0.00672	0.0089	0.01197	0.00783	0.0073	0.00853	0.00906	0.00878	0.01017	0.00887	0.00614	0.00872	0.00552	0.00819	0.01762
2859.77	0.00513	0.00344	0.0042	0.00422	0.00373	0.00649	0.00578	0.01143	0.02303	0.00706	0.00918	0.01221	0.00809	0.00758	0.00878	0.00929	0.00912	0.01061	0.00918	0.00628	0.00883	0.00571	0.00835	0.01833
2857.7	0.00532	0.00364	0.00443	0.00439	0.00388	0.00672	0.00601	0.01233	0.02412	0.00747	0.00951	0.0127	0.00834	0.00791	0.0092	0.00971	0.0095	0.01121	0.00959	0.0065	0.00901	0.00605	0.00862	0.01911
2855.64	0.00566	0.004	0.00482	0.00467	0.00406	0.00709	0.00638	0.01321	0.02519	0.00796	0.00992	0.01329	0.00866	0.00829	0.00974	0.0103	0.01004	0.01182	0.01003	0.00683	0.00933	0.00644	0.0091	0.01988
2853.58	0.0062	0.00453	0.00527	0.00506	0.00442	0.00766	0.0069	0.01382	0.02608	0.00844	0.01036	0.01384	0.00912	0.00877	0.0103	0.01103	0.0108	0.01229	0.01052	0.00717	0.00982	0.00678	0.00973	0.02067
2851.51	0.00676	0.00517	0.00577	0.00548	0.0049	0.00825	0.00742	0.01404	0.02652	0.00876	0.01072	0.01422	0.00957	0.00924	0.01078	0.01177	0.01147	0.01262	0.01097	0.00746	0.01028	0.00711	0.01021	0.02124
2849.45	0.00692	0.00544	0.00609	0.00566	0.0051	0.00835	0.00749	0.01368	0.0258	0.00859	0.01065	0.01402	0.00963	0.00928	0.01079	0.01195	0.0115	0.01248	0.01091	0.0075	0.01022	0.00714	0.01014	0.02086
2847.39	0.00639	0.005	0.00578	0.00535	0.00476	0.00769	0.00692	0.01259	0.02361	0.00784	0.00992	0.01298	0.00901	0.00869	0.00999	0.01116	0.01066	0.01156	0.01014	0.00709	0.00944	0.00657	0.00942	0.01914
2845.32	0.00539	0.00416	0.00493	0.00467	0.00409	0.00661	0.00601	0.01096	0.02068	0.0068	0.0088	0.01151	0.00795	0.00773	0.00877	0.00975	0.00927	0.01019	0.00896	0.00637	0.00838	0.00571	0.00841	0.01677
2843.26	0.00444	0.00338	0.00404	0.00398	0.00343	0.00569	0.00519	0.00931	0.018	0.00586	0.00773	0.01019	0.00699	0.00678	0.00769	0.00844	0.00806	0.00894	0.00787	0.00568	0.0075	0.00505	0.0075	0.01471
2841.2	0.00384	0.00285	0.00349	0.00349	0.00303	0.00521	0.00468	0.00804	0.01598	0.00524	0.00695	0.00927	0.00637	0.0061	0.00696	0.00762	0.00734	0.00798	0.00707	0.00522	0.0069	0.00469	0.00687	0.01327
2839.13	0.0035	0.00251	0.00328	0.00316	0.00281	0.00493	0.00439	0.0071	0.01446	0.00486	0.00646	0.00864	0.00602	0.00571	0.00647	0.00712	0.00688	0.00721	0.00654	0.00493	0.00646	0.00448	0.00649	0.01219
2837.07	0.00321	0.00233	0.00317	0.003	0.00269	0.00462	0.00416	0.00638	0.01323	0.00456	0.00617	0.00817	0.00578	0.00543	0.00611	0.00669	0.00652	0.00671	0.0062	0.00469	0.00615	0.00434	0.00626	0.01129
2835.01	0.00296	0.00225	0.003	0.00294	0.00261	0.00441	0.00396	0.00585	0.01226	0.00421	0.00596	0.00778	0.00554	0.00514	0.00585	0.00625	0.00619	0.00645	0.00595	0.00443	0.00593	0.00421	0.00603	0.0106
2832.94	0.00282	0.00216	0.00283	0.00284	0.00254	0.00432	0.00382	0.00542	0.01156	0.00386	0.00574	0.00748	0.00534	0.00488	0.00564	0.00589	0.00594	0.00619	0.00573	0.00418	0.0058	0.00404	0.0058	0.01007
2830.88	0.00281	0.00211	0.00284	0.00277	0.00251	0.00427	0.00378	0.00516	0.0111	0.00375	0.00555	0.00731	0.00526	0.00479	0.00553	0.00574	0.00589	0.00594	0.00563	0.00408	0.00579	0.00394	0.00572	0.00967
2828.82	0.0028	0.00216	0.00291	0.00281	0.00251	0.00418	0.00377	0.00504	0.01077	0.00382	0.00543	0.00722	0.00524	0.00482	0.00545	0.00576	0.00585	0.00575	0.00561	0.00413	0.00576	0.00399	0.00574	0.00944
2826.75	0.00272	0.00212	0.00281	0.00288	0.00245	0.00406	0.00372	0.00479	0.01049	0.00381	0.00533	0.00709	0.00515	0.00484	0.00526	0.00573	0.00564	0.00564	0.00555	0.00412	0.00559	0.00406	0.00569	0.0093
2824.69	0.00268	0.00202	0.00265	0.0029	0.00241	0.004	0.00367	0.0045	0.01024	0.00366	0.0052	0.00693	0.00504	0.00481	0.00511	0.00564	0.00548	0.00559	0.00543	0.004	0.00545	0.00407	0.00562	0.00919
2822.63	0.00268	0.00194	0.00256	0.0029	0.00246	0.00397	0.00365	0.00434	0.01004	0.00354	0.00508	0.00687	0.00494	0.00471	0.00514	0.0056	0.00545	0.00557	0.00532	0.00386	0.00545	0.00398	0.00558	0.00909
2820.56	0.00271	0.00192	0.00253	0.00283	0.00251	0.00399	0.00371	0.00429	0.00992	0.00359	0.00505	0.00691	0.0049	0.00461	0.00522	0.00564	0.00544	0.00553	0.00527	0.00386	0.00549	0.00388	0.00556	0.00901
2818.5	0.0028	0.00199	0.00259	0.00281	0.00252	0.00406	0.00388	0.00422	0.00994	0.00368	0.00509	0.007	0.00496	0.00458	0.00523	0.00567	0.00546	0.00551	0.0053	0.00399	0.0055	0.0039	0.00552	0.00898
2816.44	0.00286	0.00203	0.00268	0.00287	0.00253	0.0041	0.00393	0.00411	0.00997	0.00369	0.00514	0.00706	0.005	0.00462	0.00524	0.00564	0.00553	0.00546	0.00532	0.00406	0.00548	0.00396	0.00552	0.00895
2814.37	0.00281	0.00195	0.00269	0.00284	0.00245	0.00398	0.00374	0.00398	0.00987	0.00366	0.00511	0.00699	0.005	0.00464	0.00522	0.00557	0.00555	0.00537	0.00529	0.00398	0.00544	0.00386	0.0055	0.00885
2812.31	0.00272	0.00188	0.00258	0.00273	0.00232	0.00384	0.00357	0.00386	0.00974	0.00357	0.00495	0.00685	0.00498	0.00463	0.00515	0.00549	0.0055	0.00531	0.0052	0.00388	0.00532	0.00373	0.00539	0.00875
2810.25	0.00266	0.00184	0.00245	0.00265	0.00228	0.00378	0.00351	0.00377	0.00964	0.00342	0.00482	0.00676	0.00489	0.0046	0.00506	0.00541	0.00542	0.00524	0.00507	0.00385	0.00525	0.00375	0.00532	0.00867
2808.18	0.00261	0.0018	0.00235	0.0026	0.00229	0.00374	0.00349	0.00369	0.00949	0.00334	0.00478	0.00671	0.00473	0.00459	0.00501	0.00535	0.00533	0.0051	0.00497	0.00389	0.0053	0.00379	0.00532	0.0086
2806.12	0.00254	0.00178	0.00231	0.00256	0.00232	0.00366	0.00347	0.00362	0.00925	0.00336	0.00476	0.00662	0.0046	0.0046	0.00498	0.00531	0.00528	0.00493	0.00492	0.00391	0.00532	0.00375	0.00532	0.00852
2804.06	0.00249	0.00178	0.00234	0.00258	0.00236	0.00362	0.00346	0.00358	0.00902	0.00339	0.0047	0.00648	0.00453	0.0046	0.0049	0.00526	0.00527	0.00483	0.00489	0.00383	0.00522	0.00367	0.00526	0.00845
2801.99	0.00252	0.00178	0.00245	0.00265	0.00241	0.00369	0.00346	0.00356	0.00888	0.00336	0.00466	0.00638	0.00454	0.00456	0.00479	0.0052	0.00524	0.00483	0.00482	0.00373	0.00514	0.0036	0.00523	0.00842
2799.93	0.00254	0.00178	0.00251	0.00262	0.0024	0.00368	0.00346	0.0035	0.00871	0.00324	0.00461	0.00631	0.00462	0.00451	0.00473	0.0051	0.00511	0.00491	0.00474	0.00367	0.0051	0.00351	0.00525	0.00833
2797.87	0.00246	0.00168	0.00241	0.00251	0.00229	0.00351	0.00338	0.00344	0.00847	0.00309	0.00452	0.00619	0.00465	0.00442	0.00471	0.00499	0.00494	0.00492	0.00467	0.0036	0.005	0.00339	0.00514	0.00816
2795.8	0.00231	0.00158	0.0023	0.00243	0.00217	0.00344	0.00327	0.00339	0.00829	0.00298	0.00445	0.0061	0.00456	0.00434	0.00467	0.00496	0.0049	0.00484	0.00458	0.00355	0.00491	0.00331	0.00495	0.008
2793.74	0.00223	0.0016	0.00233	0.00241	0.00213	0.00354	0.00322	0.00329	0.00825	0.0029	0.00442	0.00611	0.00445	0.0043	0.00462	0.00499	0.00494	0.00474	0.00453	0.00356	0.00489	0.00336	0.00492	0.00792
2791.68	0.00234	0.00171	0.00236	0.00246	0.00214	0.00357	0.00326	0.00319	0.00834	0.00292	0.00449	0.00615	0.00444	0.0043	0.00464	0.00499	0.00504	0.00473	0.00454	0.00364	0.00496	0.0035	0.00507	0.00794
2789.61	0.00248	0.00177	0.00236	0.00254	0.00216	0.00343	0.00334	0.00315	0.00843	0.00305	0.00452	0.0062	0.00452	0.00433	0.00467	0.00496	0.00514	0.00478	0.00456	0.00373	0.00499	0.00362	0.00515	0.00796
2787.55	0.00243	0.00171	0.00237	0.00254	0.00216	0.0033	0.0033	0.00312	0.00836	0.00308	0.00443	0.0062	0.00454	0.00427	0.00458	0.00492	0.00512	0.00469	0.00459	0.00372	0.00483	0.00363	0.00511	0.00779
2785.49	0.00231	0.00166	0.0024	0.00245	0.00216	0.00328	0.00316	0.00316	0.0082	0.00298	0.00442	0.00614	0.00449	0.0042	0.00454	0.0049	0.00506	0.00455	0.00464	0.00361	0.00471	0.00357	0.00508	0.00757
2783.42	0.00225	0.00173	0.00241	0.00241	0.00219	0.00335	0.00311	0.00324	0.00804	0.00295	0.00451	0.00604	0.00439	0.0042	0.0046	0.00492	0.00503	0.00456	0.0047	0.00352	0.00476	0.00356	0.00504	0.00748
2781.36	0.0022	0.00177	0.00239	0.00244	0.00216	0.00342	0.00314	0.0033	0.00786	0.003	0.00453	0.00593	0.00428	0.0042	0.00457	0.00489	0.00497	0.00461	0.00476	0.00349	0.00481	0.00355	0.00492	0.00742
2779.3	0.00213	0.00165	0.00236	0.00243	0.00206	0.00339	0.00308	0.00328	0.0077	0.00302	0.00443	0.00582	0.00425	0.00418	0.00442	0.00477	0.00488	0.00454	0.00471	0.00353	0.00473	0.0035	0.00481	0.00728
2777.23	0.00205	0.0015	0.00236	0.00239	0.00199	0.00329	0.00304	0.00318	0.00762	0.00298	0.00432	0.00574	0.00425	0.0042	0.00431	0.00467	0.00482	0.00443	0.00454	0.00356	0.0046	0.00345	0.00477	0.00716
2775.17	0.00195	0.00149	0.00232	0.00238	0.00199	0.00324	0.00308	0.00309	0.00758	0.00287	0.00427	0.00572	0.00423	0.00419	0.0043	0.00462	0.00479	0.00443	0.00437	0.00355	0.00452	0.00343	0.0047	0.00711
2773.11	0.00184	0.00154	0.00221	0.00234	0.00197	0.00326	0.00304	0.00305	0.0074	0.00274	0.00415	0.00569	0.00413	0.00405	0.00431	0.00459	0.0047	0.00444	0.00431	0.00347	0.0045	0.00339	0.00453	0.00704
2771.04	0.00181	0.00149	0.00206	0.00231	0.00194	0.00324	0.00292	0.00296	0.00721	0.00269	0.00397	0.00561	0.00404	0.00394	0.00431	0.00453	0.00456	0.00439	0.00431	0.00337	0.00449	0.00329	0.0044	0.00697
2768.98	0.00189	0.00145	0.00195	0.00232	0.00195	0.00326	0.00288	0.00288	0.00724	0.00277	0.00393	0.00553	0.00412	0.00393	0.00434	0.00453	0.00457	0.0044	0.00429	0.00338	0.00454	0.00328	0.00445	0.007
2766.92	0.00206	0.00146	0.00198	0.00229	0.00197	0.00336	0.00298	0.00292	0.00745	0.00288	0.00402	0.00555	0.0043	0.00397	0.00438	0.00463	0.00473	0.00446	0.00434	0.00351	0.00462	0.00337	0.00463	0.00708
2764.85	0.0022	0.00146	0.0021	0.00227	0.00199	0.00342	0.00307	0.00298	0.0076	0.00294	0.0041	0.00569	0.00436	0.00403	0.00441	0.00473	0.00486	0.00455	0.00447	0.00362	0.0047	0.0034	0.00478	0.00709
2762.79	0.00224	0.00146	0.0022	0.00225	0.00203	0.00339	0.00306	0.003	0.00764	0.00294	0.00415	0.00578	0.00427	0.00409	0.00437	0.0047	0.00484	0.00453	0.00452	0.0036	0.00474	0.00337	0.00482	0.00707
2760.73	0.00223	0.00147	0.00223	0.00223	0.0021	0.00339	0.0031	0.00303	0.00764	0.00296	0.00419	0.00577	0.00425	0.00413	0.00431	0.00463	0.00479	0.00442	0.00452	0.00357	0.00476	0.0034	0.00477	0.00713
2758.66	0.00223	0.00152	0.00225	0.00229	0.00218	0.00346	0.0032	0.00315	0.00758	0.00303	0.00421	0.00577	0.00429	0.00419	0.00432	0.00464	0.00478	0.00442	0.00455	0.0036	0.00482	0.00344	0.00474	0.00723
2756.6	0.00217	0.00156	0.00223	0.00237	0.00218	0.00348	0.0032	0.00325	0.00744	0.00309	0.00424	0.00573	0.00429	0.00419	0.00437	0.0047	0.00476	0.00452	0.00448	0.0036	0.00482	0.0034	0.00475	0.00721
2754.54	0.00198	0.00147	0.00211	0.00234	0.00207	0.00328	0.00308	0.00316	0.00726	0.00308	0.00418	0.00552	0.00418	0.00408	0.00432	0.00463	0.00466	0.0045	0.00427	0.0035	0.00466	0.00329	0.00466	0.00701
2752.47	0.00177	0.00135	0.00192	0.00223	0.00193	0.003	0.00293	0.00294	0.00705	0.00301	0.00395	0.00523	0.00402	0.00391	0.00415	0.00447	0.00456	0.00437	0.00406	0.00332	0.00445	0.00319	0.0045	0.00677
2750.41	0.00172	0.00137	0.00183	0.00222	0.0019	0.00292	0.00284	0.00282	0.00688	0.00298	0.0038	0.00509	0.00396	0.00382	0.00406	0.00444	0.00458	0.00424	0.004	0.00324	0.00435	0.00319	0.00447	0.00667
2748.35	0.00176	0.00147	0.00188	0.00233	0.00195	0.00296	0.00284	0.00285	0.00683	0.00297	0.00382	0.00505	0.00399	0.0038	0.00404	0.00447	0.00459	0.00411	0.00399	0.00327	0.00433	0.00324	0.00452	0.00667
2746.28	0.00176	0.0015	0.002	0.00246	0.00198	0.00299	0.00288	0.00288	0.00679	0.00287	0.00387	0.00502	0.00404	0.00378	0.00404	0.00438	0.00452	0.00396	0.00392	0.0033	0.0043	0.00326	0.00452	0.00664
2744.22	0.00177	0.00151	0.00213	0.00249	0.00206	0.00303	0.00287	0.00286	0.00667	0.00277	0.00393	0.00505	0.00409	0.00381	0.00407	0.00434	0.00446	0.00394	0.0039	0.00336	0.00425	0.0033	0.00452	0.00655
2742.16	0.00183	0.00158	0.00217	0.00243	0.0021	0.00306	0.00283	0.00284	0.00651	0.00277	0.00395	0.00507	0.00412	0.00387	0.00406	0.00434	0.00442	0.00401	0.00394	0.00348	0.00415	0.0033	0.00453	0.00647
2740.09	0.00184	0.00163	0.00208	0.00236	0.002	0.00299	0.00276	0.00282	0.00637	0.00275	0.00385	0.00501	0.00411	0.00386	0.00398	0.00425	0.00429	0.00399	0.00392	0.00351	0.00401	0.00319	0.00448	0.00639
2738.03	0.00174	0.00155	0.00197	0.00232	0.0019	0.00286	0.00264	0.00284	0.00627	0.00268	0.00371	0.00493	0.00403	0.0038	0.0039	0.00415	0.00414	0.00392	0.00388	0.00339	0.00391	0.00316	0.00443	0.00629
2735.97	0.00166	0.00145	0.00192	0.00229	0.00194	0.00279	0.00257	0.00285	0.00619	0.00264	0.00367	0.00484	0.00399	0.00376	0.00387	0.00417	0.00411	0.00392	0.00393	0.00326	0.00391	0.00323	0.00436	0.00626
2733.9	0.00166	0.00143	0.00196	0.00225	0.00201	0.0028	0.00266	0.00282	0.00613	0.00269	0.00369	0.00479	0.00406	0.0038	0.00391	0.00432	0.00422	0.004	0.00401	0.00326	0.00404	0.00331	0.00433	0.00631
2731.84	0.00169	0.00142	0.00201	0.00222	0.002	0.00283	0.00278	0.00279	0.00618	0.00275	0.00371	0.00481	0.0041	0.00381	0.00395	0.00442	0.00431	0.0041	0.00402	0.00329	0.00411	0.00338	0.00438	0.00631
2729.78	0.00166	0.00136	0.00199	0.00214	0.00194	0.00281	0.00277	0.00274	0.00622	0.0027	0.00369	0.00477	0.00397	0.00375	0.00395	0.0043	0.00429	0.00409	0.00391	0.00323	0.00402	0.00336	0.00439	0.00626
2727.71	0.00164	0.00134	0.00198	0.0021	0.00193	0.00278	0.0027	0.00271	0.00617	0.00269	0.0037	0.00477	0.0038	0.00372	0.00398	0.00413	0.00423	0.00398	0.00383	0.00319	0.00395	0.00329	0.00431	0.00626
2725.65	0.00164	0.00133	0.00204	0.00216	0.00201	0.00279	0.00269	0.00276	0.0061	0.0028	0.00371	0.00487	0.00378	0.00374	0.00401	0.0041	0.00422	0.00391	0.00385	0.00322	0.00401	0.00324	0.00428	0.00622
2723.59	0.00158	0.00127	0.00206	0.00219	0.002	0.0028	0.00269	0.0028	0.00602	0.00281	0.00368	0.00487	0.0038	0.00373	0.00391	0.00414	0.00419	0.00384	0.00383	0.0032	0.00407	0.0032	0.00427	0.00607
2721.52	0.00149	0.00126	0.002	0.00214	0.00189	0.00275	0.00261	0.00275	0.00594	0.00273	0.0036	0.00476	0.00379	0.00369	0.00379	0.0041	0.00414	0.0038	0.00377	0.00308	0.00396	0.00314	0.00423	0.00596
2719.46	0.0015	0.00135	0.00195	0.00209	0.00188	0.00267	0.00251	0.00272	0.0059	0.00271	0.00356	0.00466	0.00381	0.00369	0.00378	0.00402	0.00415	0.00384	0.00376	0.00304	0.00386	0.00307	0.00423	0.00598
2717.4	0.00158	0.00141	0.00195	0.00214	0.00192	0.00268	0.00256	0.00276	0.00588	0.00277	0.00357	0.00468	0.00382	0.00372	0.00382	0.00406	0.00418	0.00393	0.0038	0.00316	0.00387	0.00306	0.00429	0.00607
2715.33	0.00165	0.00142	0.00192	0.00223	0.00192	0.00273	0.0027	0.0028	0.00584	0.00276	0.00356	0.00471	0.00378	0.00375	0.00382	0.0042	0.00414	0.004	0.00381	0.00327	0.00389	0.00308	0.00427	0.00616
2713.27	0.00167	0.00142	0.00189	0.00233	0.00193	0.00278	0.0028	0.00284	0.00584	0.00273	0.00359	0.00469	0.00377	0.00379	0.00382	0.00426	0.00411	0.00401	0.00374	0.00325	0.00392	0.00314	0.00421	0.00621
2711.21	0.0016	0.00142	0.00192	0.00238	0.00198	0.00285	0.00278	0.00286	0.00588	0.00272	0.00361	0.00466	0.00373	0.00381	0.00382	0.00415	0.00411	0.00395	0.00371	0.00317	0.004	0.00319	0.00422	0.00617
2709.14	0.00152	0.00142	0.00194	0.0023	0.00203	0.00287	0.00271	0.00283	0.00585	0.00271	0.00355	0.00462	0.00367	0.00373	0.00383	0.00404	0.00407	0.00387	0.00374	0.00314	0.00404	0.00314	0.00424	0.00604
2707.08	0.00149	0.00135	0.0019	0.00215	0.00204	0.00278	0.00266	0.00276	0.00577	0.00269	0.00352	0.00461	0.00367	0.00362	0.00386	0.00403	0.00403	0.00379	0.00373	0.00309	0.00398	0.00302	0.00424	0.00595
2705.02	0.00148	0.00124	0.00183	0.00204	0.00195	0.00263	0.0026	0.00267	0.00575	0.00265	0.00351	0.00456	0.00371	0.00359	0.00382	0.004	0.00402	0.00371	0.00368	0.00303	0.00391	0.00297	0.00423	0.00589
2702.95	0.00149	0.00118	0.00186	0.002	0.0019	0.00256	0.00255	0.00257	0.00574	0.00258	0.00347	0.0045	0.00376	0.00365	0.00376	0.00397	0.00401	0.00372	0.00365	0.00305	0.00391	0.00305	0.00425	0.00579
2700.89	0.00151	0.00121	0.00196	0.00206	0.00191	0.00254	0.00258	0.00254	0.00563	0.00254	0.00342	0.00447	0.00374	0.0037	0.00375	0.00398	0.00399	0.00382	0.00366	0.00311	0.00386	0.00316	0.0043	0.00568
2698.83	0.00145	0.00124	0.00195	0.00216	0.00191	0.00254	0.00266	0.00255	0.00547	0.00251	0.00334	0.00443	0.00368	0.00367	0.00371	0.00397	0.004	0.00384	0.00366	0.00309	0.00374	0.00315	0.00428	0.00562
2696.76	0.00137	0.00125	0.00184	0.00217	0.00192	0.00257	0.00269	0.00254	0.00539	0.00246	0.00328	0.00438	0.00361	0.00362	0.00365	0.00395	0.004	0.00378	0.00367	0.00308	0.00363	0.00302	0.00423	0.00565
2694.7	0.00131	0.00123	0.00178	0.00203	0.00193	0.00255	0.00262	0.00254	0.00536	0.00237	0.00329	0.00437	0.0036	0.00358	0.00363	0.00396	0.00396	0.0037	0.00364	0.00309	0.00358	0.0029	0.00416	0.00572
2692.64	0.00132	0.00121	0.00181	0.00196	0.00192	0.00248	0.00255	0.00254	0.00542	0.00237	0.00335	0.00442	0.00364	0.00356	0.00369	0.00396	0.0039	0.00367	0.0036	0.00305	0.0036	0.00284	0.00414	0.00572
2690.57	0.00143	0.00127	0.0019	0.00201	0.00192	0.00247	0.00255	0.00255	0.00562	0.00251	0.00348	0.00449	0.00367	0.0036	0.00379	0.00397	0.00394	0.00374	0.0036	0.00304	0.00374	0.00292	0.00415	0.00575
2688.51	0.00154	0.00135	0.00197	0.00206	0.00186	0.00251	0.00254	0.00259	0.00577	0.00266	0.00357	0.00452	0.00364	0.00364	0.00382	0.00401	0.00402	0.00384	0.00364	0.00305	0.00382	0.00304	0.00416	0.00582
2686.45	0.00155	0.00127	0.00198	0.00203	0.00168	0.00256	0.00252	0.00257	0.0057	0.00264	0.00351	0.00449	0.00359	0.00357	0.00373	0.00399	0.004	0.00383	0.00369	0.00303	0.00373	0.00305	0.00414	0.0058
2684.38	0.00146	0.0012	0.00193	0.00197	0.00161	0.00259	0.00257	0.00252	0.00555	0.00253	0.00344	0.00446	0.00357	0.00345	0.00364	0.00396	0.00399	0.00377	0.0037	0.00295	0.00367	0.00299	0.00413	0.00575
2682.32	0.00147	0.00127	0.00187	0.00199	0.00178	0.00266	0.00267	0.00254	0.00552	0.00253	0.00347	0.00458	0.00363	0.00342	0.00364	0.00397	0.00413	0.00381	0.00366	0.00298	0.00378	0.00301	0.00417	0.00582
2680.26	0.00161	0.00134	0.00186	0.00209	0.00193	0.00274	0.00272	0.00261	0.00562	0.0026	0.00355	0.00472	0.00375	0.00352	0.0037	0.00402	0.00428	0.00396	0.00362	0.00313	0.0039	0.00308	0.00425	0.00595
2678.19	0.00172	0.00136	0.0019	0.00214	0.00197	0.00277	0.00267	0.00262	0.00573	0.0026	0.00357	0.00471	0.00387	0.00364	0.00376	0.00406	0.00431	0.00403	0.00365	0.00324	0.0039	0.00311	0.00423	0.006
2676.13	0.0017	0.00137	0.00192	0.00206	0.00194	0.00275	0.00257	0.00259	0.00578	0.00256	0.00354	0.0046	0.00392	0.00371	0.00377	0.00406	0.00423	0.00403	0.00369	0.00322	0.00384	0.0031	0.00415	0.00595
2674.07	0.00154	0.00136	0.00188	0.00194	0.00188	0.00271	0.00248	0.00258	0.00576	0.00256	0.00354	0.00451	0.00392	0.0037	0.00378	0.00404	0.00415	0.00401	0.00373	0.00314	0.00381	0.00306	0.00412	0.00586
2672	0.00148	0.00132	0.00188	0.00192	0.00183	0.00265	0.00247	0.00262	0.00574	0.00261	0.00353	0.0045	0.00389	0.00366	0.00383	0.00402	0.00414	0.00395	0.0038	0.00318	0.00386	0.00309	0.00415	0.00587
2669.94	0.00152	0.00134	0.00191	0.00203	0.00188	0.00261	0.00259	0.0027	0.00572	0.00265	0.00353	0.00457	0.00386	0.00368	0.00387	0.00403	0.00418	0.00391	0.00386	0.00329	0.00393	0.00316	0.00419	0.00598
2667.88	0.00151	0.0014	0.00191	0.00212	0.00197	0.00266	0.00273	0.00274	0.00573	0.00267	0.00354	0.00464	0.00385	0.0037	0.00384	0.00403	0.00421	0.0039	0.0039	0.00332	0.00399	0.0032	0.00428	0.00603
2665.81	0.00149	0.00144	0.00194	0.00212	0.00201	0.00276	0.00277	0.00279	0.0058	0.00274	0.00358	0.00469	0.00389	0.00373	0.00381	0.00404	0.00417	0.00392	0.00393	0.00328	0.00405	0.00323	0.00436	0.00598
2663.75	0.00159	0.00153	0.00207	0.00218	0.00205	0.00281	0.00275	0.00291	0.00585	0.0028	0.00371	0.00473	0.00395	0.00381	0.00388	0.00414	0.00413	0.00395	0.00396	0.00333	0.00406	0.00328	0.0044	0.00597
2661.69	0.0017	0.00164	0.00214	0.00229	0.00207	0.00282	0.00274	0.00301	0.00579	0.0028	0.00377	0.0047	0.00395	0.00386	0.00397	0.00428	0.00414	0.00393	0.00398	0.00339	0.00405	0.00331	0.00441	0.00604
2659.62	0.00169	0.00165	0.00209	0.00231	0.00201	0.00281	0.00275	0.00299	0.00569	0.00281	0.00367	0.00463	0.0039	0.00382	0.00398	0.00429	0.00416	0.00386	0.00392	0.00333	0.00405	0.00331	0.00438	0.00608
2657.56	0.0016	0.00155	0.00203	0.00231	0.00192	0.00279	0.00272	0.00291	0.00564	0.00277	0.00358	0.0046	0.0039	0.00371	0.00393	0.00415	0.00417	0.00382	0.0038	0.00325	0.00403	0.00328	0.00433	0.006
2655.5	0.00151	0.00136	0.00191	0.00225	0.00185	0.00265	0.00258	0.00274	0.00559	0.00259	0.00353	0.00456	0.0039	0.00358	0.00376	0.00395	0.00413	0.00377	0.00371	0.00314	0.00399	0.00318	0.00423	0.00582
2653.43	0.0014	0.00123	0.00173	0.00209	0.00179	0.00244	0.0024	0.00254	0.00543	0.00239	0.00348	0.00445	0.00378	0.00348	0.00353	0.00378	0.004	0.00363	0.00354	0.00298	0.00386	0.00304	0.00411	0.00561
2651.37	0.00131	0.00124	0.00168	0.00196	0.00177	0.00235	0.00238	0.00248	0.00521	0.00239	0.00345	0.0044	0.00363	0.00344	0.00346	0.00378	0.00391	0.0035	0.00337	0.00293	0.00372	0.00297	0.00399	0.00549
2649.31	0.00135	0.0013	0.00182	0.00194	0.00181	0.00245	0.00248	0.00256	0.00507	0.00258	0.00349	0.00443	0.00361	0.0035	0.0036	0.00392	0.00398	0.00353	0.00338	0.00305	0.00373	0.00298	0.00396	0.00555
2647.24	0.00144	0.00129	0.00195	0.00199	0.00186	0.0026	0.00254	0.00264	0.00511	0.0027	0.0035	0.00443	0.00371	0.00362	0.00371	0.00401	0.00406	0.00366	0.00349	0.00309	0.00378	0.00298	0.00401	0.00559
2645.18	0.00144	0.00121	0.00189	0.00207	0.00192	0.00263	0.00255	0.00264	0.00525	0.00263	0.00345	0.00444	0.00373	0.00366	0.00366	0.00396	0.00402	0.00374	0.00351	0.00298	0.00376	0.00295	0.00405	0.00547
2643.12	0.00146	0.00124	0.0018	0.00212	0.00201	0.0026	0.0026	0.00261	0.00537	0.00252	0.00349	0.00453	0.00364	0.00361	0.00363	0.00393	0.00396	0.00381	0.00349	0.00294	0.00375	0.003	0.00407	0.00539
2641.05	0.00152	0.00141	0.00186	0.00215	0.00207	0.00266	0.00272	0.00265	0.00542	0.00255	0.00363	0.00461	0.00365	0.0036	0.00369	0.00395	0.004	0.0039	0.00359	0.00304	0.00378	0.00314	0.00407	0.00549
2638.99	0.00156	0.00153	0.00193	0.00223	0.00208	0.00273	0.00275	0.00268	0.00547	0.00262	0.0037	0.00459	0.00381	0.00367	0.00376	0.00398	0.00409	0.0039	0.00369	0.00311	0.00377	0.00324	0.0041	0.00563
2636.93	0.00156	0.00152	0.00201	0.0023	0.00207	0.00274	0.00272	0.00268	0.00551	0.00266	0.0037	0.00459	0.00394	0.00382	0.00386	0.00406	0.00415	0.00382	0.00374	0.00314	0.00379	0.00328	0.00418	0.00565
2634.86	0.00157	0.00156	0.00214	0.00229	0.00211	0.00277	0.0027	0.00272	0.00543	0.00272	0.00369	0.00459	0.00398	0.00392	0.00395	0.00414	0.00414	0.00381	0.00371	0.00321	0.00388	0.00334	0.00426	0.00559
2632.8	0.00153	0.00162	0.00212	0.00222	0.00215	0.00277	0.00268	0.00274	0.00527	0.00268	0.00361	0.00448	0.00391	0.00385	0.00391	0.00411	0.00403	0.00385	0.00357	0.00319	0.00389	0.00332	0.00424	0.00552
2630.74	0.00148	0.0016	0.00202	0.00218	0.00209	0.00271	0.00269	0.00274	0.0053	0.00258	0.00354	0.00441	0.00389	0.00375	0.00384	0.00413	0.00398	0.00387	0.00356	0.0031	0.0038	0.00323	0.00417	0.00556
2628.67	0.0016	0.00157	0.00208	0.00225	0.00205	0.00271	0.00279	0.00283	0.00555	0.00271	0.00368	0.00457	0.00401	0.00382	0.00386	0.0043	0.00413	0.00398	0.00381	0.00313	0.00377	0.00327	0.00423	0.00577
2626.61	0.00174	0.0015	0.00217	0.00231	0.00209	0.00279	0.00285	0.00287	0.00568	0.00294	0.0038	0.00471	0.0041	0.00386	0.00386	0.00434	0.00429	0.004	0.00401	0.00318	0.00381	0.00334	0.00433	0.00592
2624.55	0.00166	0.00143	0.00214	0.00226	0.00211	0.00278	0.00281	0.00276	0.00554	0.00288	0.00373	0.00466	0.00401	0.0037	0.00379	0.00417	0.00424	0.00384	0.00395	0.0032	0.00379	0.00333	0.0043	0.00587
2622.48	0.00144	0.00141	0.00205	0.00214	0.0021	0.00266	0.00274	0.00264	0.00535	0.00263	0.00361	0.00449	0.00384	0.00357	0.00375	0.004	0.00403	0.00382	0.00374	0.00323	0.00372	0.00334	0.00425	0.00579
2620.42	0.00129	0.00135	0.002	0.00205	0.00203	0.00259	0.0026	0.0026	0.00527	0.00253	0.00354	0.00434	0.00364	0.00362	0.00373	0.00393	0.00386	0.00401	0.00348	0.00324	0.00367	0.0033	0.0042	0.00566
2618.36	0.00134	0.00132	0.002	0.00209	0.00192	0.00264	0.00248	0.0027	0.00532	0.00259	0.00356	0.00433	0.00354	0.0037	0.00368	0.00396	0.00386	0.00405	0.00342	0.0032	0.00377	0.00316	0.00418	0.00547
2616.29	0.00145	0.00143	0.00204	0.00226	0.00193	0.00276	0.0025	0.00279	0.00535	0.00263	0.00365	0.00437	0.00365	0.0037	0.00366	0.004	0.00396	0.00391	0.00348	0.00318	0.00392	0.00308	0.00424	0.00541
2614.23	0.00146	0.00152	0.00208	0.00242	0.00201	0.00286	0.00256	0.0028	0.00525	0.00256	0.00365	0.00428	0.00377	0.00361	0.00365	0.00394	0.00406	0.00381	0.00339	0.00319	0.00387	0.00312	0.00427	0.00545
2612.17	0.00143	0.00151	0.00212	0.00243	0.00209	0.00291	0.00263	0.00279	0.0052	0.00252	0.00358	0.00415	0.00377	0.00354	0.00365	0.0039	0.00405	0.00381	0.00328	0.00325	0.00372	0.00322	0.00428	0.0055
2610.1	0.00135	0.00144	0.00207	0.00225	0.00208	0.00276	0.00262	0.00268	0.00515	0.00256	0.00345	0.00406	0.00373	0.00345	0.00364	0.00389	0.00393	0.0038	0.00328	0.00322	0.00362	0.00318	0.00423	0.00541
2608.04	0.00113	0.00132	0.00181	0.00202	0.0019	0.00243	0.00246	0.00249	0.00493	0.00252	0.00328	0.00389	0.00367	0.00327	0.00352	0.00377	0.00375	0.00368	0.00325	0.00301	0.00347	0.00294	0.00407	0.00514
2605.98	0.00097	0.00125	0.00157	0.00195	0.00171	0.0023	0.00236	0.00239	0.00474	0.00238	0.00324	0.00387	0.00362	0.0032	0.00334	0.00363	0.00364	0.00361	0.00321	0.0028	0.00335	0.00279	0.00399	0.005
2603.91	0.00108	0.00141	0.00169	0.00211	0.00174	0.00253	0.00245	0.0025	0.00472	0.00238	0.0034	0.00412	0.00361	0.00343	0.00338	0.00363	0.00364	0.0037	0.00337	0.00284	0.00347	0.00292	0.00403	0.00513
2601.85	0.00128	0.00156	0.00193	0.00231	0.00191	0.00278	0.00253	0.00267	0.00483	0.00253	0.00348	0.00434	0.00365	0.00368	0.00354	0.00375	0.00367	0.00372	0.00359	0.00304	0.00367	0.00306	0.00401	0.00528
2599.79	0.00129	0.00138	0.00193	0.00233	0.00191	0.00267	0.00241	0.00272	0.00499	0.00251	0.00331	0.00432	0.00359	0.00363	0.00357	0.00376	0.00366	0.00354	0.00351	0.00308	0.00364	0.00297	0.00391	0.00531
2597.72	0.0012	0.00109	0.0018	0.00214	0.00171	0.0024	0.00215	0.00263	0.00509	0.00233	0.00311	0.00411	0.00336	0.00343	0.00344	0.00366	0.00359	0.00337	0.0032	0.00295	0.00342	0.00278	0.00376	0.00529
2595.66	0.00114	0.00104	0.00167	0.00189	0.00157	0.00232	0.00194	0.00251	0.00506	0.00228	0.00308	0.0039	0.00316	0.00328	0.00326	0.00359	0.00345	0.00331	0.00299	0.0029	0.00325	0.00266	0.00357	0.00525
2593.6	0.00108	0.00113	0.00157	0.00174	0.00153	0.00227	0.0019	0.00246	0.00496	0.00234	0.00314	0.00387	0.00316	0.00318	0.00313	0.00353	0.00334	0.00334	0.00295	0.00295	0.00317	0.00266	0.00348	0.00521
2591.53	0.0011	0.00119	0.0016	0.00176	0.00161	0.00216	0.002	0.0024	0.00495	0.00246	0.00322	0.00398	0.00337	0.0032	0.00316	0.00352	0.00344	0.00342	0.00309	0.00299	0.0032	0.00279	0.00364	0.00519
2589.47	0.00127	0.00131	0.00178	0.00195	0.00182	0.00219	0.00222	0.00237	0.00508	0.00265	0.00333	0.00405	0.00364	0.00338	0.00337	0.00365	0.00364	0.00352	0.00331	0.00301	0.00335	0.00291	0.00388	0.00522
2587.41	0.00136	0.00141	0.00197	0.00218	0.00199	0.00233	0.00238	0.00249	0.00516	0.00273	0.00347	0.00413	0.0038	0.00356	0.0036	0.00374	0.00385	0.00367	0.00341	0.00301	0.00342	0.00304	0.00404	0.00528
2585.34	0.00128	0.00144	0.00201	0.00232	0.002	0.00239	0.00244	0.00261	0.00511	0.00271	0.0035	0.00422	0.0038	0.00363	0.00373	0.00364	0.00399	0.00372	0.00338	0.00306	0.00338	0.00322	0.0041	0.00531
2583.28	0.00116	0.00145	0.00192	0.00225	0.00189	0.00235	0.00249	0.00253	0.00502	0.00271	0.0033	0.00409	0.00374	0.0036	0.00368	0.00349	0.00384	0.00351	0.00325	0.0031	0.00341	0.00331	0.00403	0.00535
2581.22	0.00106	0.00138	0.00178	0.00209	0.00185	0.00227	0.0025	0.00235	0.00489	0.0027	0.00307	0.00379	0.00364	0.00351	0.00354	0.00345	0.00356	0.00326	0.00308	0.00303	0.00347	0.00322	0.00385	0.00532
2579.15	0.00105	0.00127	0.00164	0.00207	0.00194	0.00219	0.00247	0.00231	0.00476	0.00268	0.003	0.00368	0.00358	0.00342	0.00348	0.00353	0.00341	0.00325	0.00304	0.00299	0.00342	0.00312	0.00381	0.00518
2577.09	0.00109	0.00128	0.0016	0.0021	0.00191	0.00219	0.00249	0.00236	0.00475	0.00263	0.00301	0.00374	0.00359	0.0033	0.00346	0.00366	0.00344	0.00335	0.00312	0.003	0.00327	0.00305	0.00388	0.00501
2575.03	0.00113	0.00125	0.00163	0.00209	0.00179	0.00228	0.00248	0.0024	0.00477	0.0025	0.00301	0.00378	0.00359	0.00319	0.00337	0.00374	0.00352	0.00337	0.00312	0.00291	0.00323	0.00295	0.00389	0.00495
2572.96	0.00124	0.0012	0.00166	0.00218	0.00176	0.00241	0.0025	0.00255	0.00479	0.00243	0.00309	0.00383	0.00365	0.00328	0.00341	0.00375	0.00357	0.00346	0.00318	0.00286	0.00339	0.00295	0.00393	0.00502
2570.9	0.00132	0.00124	0.00168	0.00227	0.00169	0.0025	0.00257	0.00264	0.00484	0.00244	0.00318	0.00397	0.00376	0.00351	0.00365	0.00363	0.00359	0.00364	0.00331	0.00293	0.00353	0.00292	0.00402	0.00499
2568.84	0.00115	0.00117	0.00161	0.00204	0.00144	0.00239	0.00235	0.00244	0.00473	0.00234	0.00306	0.00393	0.00362	0.00351	0.00365	0.00335	0.00341	0.00351	0.00313	0.00282	0.00339	0.00266	0.00386	0.00477
2566.77	0.00089	0.00099	0.00146	0.00164	0.00118	0.00212	0.00195	0.00217	0.00444	0.00211	0.00283	0.00368	0.00318	0.00326	0.00327	0.00317	0.00319	0.00314	0.00278	0.00256	0.00303	0.00246	0.00349	0.00458
2564.71	0.00083	0.00098	0.00147	0.00153	0.00124	0.00197	0.00182	0.00209	0.00429	0.0021	0.00279	0.00357	0.00296	0.00312	0.00303	0.00325	0.00323	0.00306	0.0027	0.0026	0.00292	0.0026	0.00329	0.00465
2562.65	0.00099	0.00109	0.00167	0.00173	0.00157	0.00207	0.00201	0.0022	0.00442	0.00239	0.00294	0.00368	0.00313	0.00314	0.00322	0.00343	0.00336	0.00334	0.00284	0.00289	0.00321	0.00282	0.00341	0.00488
2560.58	0.00111	0.0012	0.00183	0.00192	0.00178	0.00224	0.0022	0.00233	0.0046	0.00267	0.00308	0.00379	0.00325	0.00319	0.0035	0.00344	0.00342	0.00354	0.00297	0.00299	0.0034	0.00287	0.00363	0.00499
2558.52	0.00103	0.00129	0.00188	0.00192	0.00166	0.00232	0.00227	0.00239	0.00465	0.00267	0.00311	0.00381	0.00323	0.00322	0.00349	0.00331	0.00345	0.00348	0.00304	0.00296	0.00329	0.00286	0.00375	0.00492
2556.46	0.00081	0.00127	0.00177	0.00178	0.00142	0.00228	0.00222	0.00236	0.00454	0.00248	0.00302	0.00369	0.00325	0.00313	0.0032	0.00323	0.00342	0.00331	0.0029	0.00287	0.00314	0.0029	0.00371	0.00475
2554.39	0.00075	0.00113	0.00161	0.00171	0.00133	0.00211	0.00212	0.00227	0.00443	0.00232	0.00281	0.00356	0.00332	0.00301	0.00301	0.00325	0.00331	0.00316	0.00267	0.00276	0.00308	0.00285	0.00357	0.00462
2552.33	0.00093	0.00107	0.00156	0.00187	0.00145	0.00198	0.00206	0.00217	0.00446	0.00218	0.00271	0.0036	0.00345	0.003	0.00307	0.00333	0.00325	0.00306	0.00267	0.00283	0.0031	0.00277	0.00348	0.00463
2550.27	0.00099	0.00109	0.00154	0.00202	0.00151	0.00195	0.00204	0.00206	0.0046	0.00209	0.00279	0.00362	0.00344	0.00299	0.00322	0.00337	0.00329	0.00295	0.00281	0.00283	0.00311	0.00272	0.00349	0.0047
2548.2	0.00088	0.00107	0.00145	0.00201	0.0014	0.00197	0.00206	0.00201	0.00471	0.00214	0.00285	0.00359	0.00326	0.00301	0.00339	0.00335	0.00338	0.00297	0.00284	0.00263	0.0031	0.00266	0.00353	0.00482
2546.14	0.00092	0.00107	0.00146	0.00203	0.00136	0.00211	0.00213	0.0021	0.00474	0.00229	0.00295	0.00371	0.00327	0.00322	0.0035	0.00334	0.00355	0.00323	0.00286	0.00263	0.00317	0.00273	0.0036	0.00495
2544.08	0.00112	0.00112	0.00158	0.00206	0.00145	0.00229	0.00212	0.00214	0.00471	0.00228	0.00301	0.00381	0.00343	0.00333	0.00347	0.00336	0.00366	0.00344	0.00292	0.00281	0.00326	0.00296	0.00366	0.00498
2542.01	0.00134	0.00122	0.00172	0.00199	0.00149	0.00238	0.00205	0.00213	0.00463	0.00211	0.00296	0.00376	0.00347	0.00334	0.00333	0.00339	0.00362	0.00346	0.00294	0.00292	0.00327	0.00301	0.00365	0.00493
2539.95	0.00136	0.00125	0.0018	0.00189	0.00149	0.00233	0.00215	0.00221	0.00459	0.00213	0.00298	0.00374	0.00347	0.00344	0.00326	0.00345	0.00357	0.00345	0.00302	0.00297	0.00329	0.00287	0.00367	0.00487
2537.89	0.00113	0.00108	0.00167	0.00174	0.00152	0.00217	0.00229	0.00218	0.00455	0.00226	0.00303	0.00369	0.00346	0.0035	0.00331	0.00341	0.00353	0.00339	0.00312	0.00293	0.00327	0.00283	0.00368	0.00478
2535.82	0.001	0.00083	0.00147	0.00159	0.00149	0.00199	0.00222	0.00206	0.00444	0.0022	0.00295	0.00356	0.00335	0.00336	0.00323	0.00328	0.0034	0.00329	0.00307	0.00271	0.00312	0.00281	0.00364	0.00471
2533.76	0.0011	0.00082	0.00142	0.00158	0.00145	0.00201	0.00206	0.00215	0.00436	0.00217	0.00282	0.0036	0.00327	0.00319	0.003	0.00328	0.00333	0.00327	0.00291	0.00254	0.00301	0.0027	0.00363	0.00472
2531.7	0.00123	0.00101	0.00159	0.00175	0.00157	0.0022	0.00202	0.00239	0.00454	0.00233	0.00283	0.00382	0.00327	0.0033	0.00309	0.00342	0.00345	0.00338	0.00288	0.00269	0.00315	0.00269	0.00376	0.00483
2529.63	0.0013	0.00115	0.0018	0.00188	0.00175	0.00227	0.00209	0.00245	0.00497	0.00242	0.00298	0.00413	0.00327	0.00345	0.00344	0.00356	0.00354	0.00346	0.00305	0.0029	0.00343	0.00284	0.00388	0.005
2527.57	0.0013	0.00119	0.00182	0.00183	0.00178	0.00223	0.00214	0.00241	0.00521	0.00232	0.00314	0.00426	0.00326	0.00335	0.00356	0.00368	0.0035	0.00335	0.00317	0.00293	0.00365	0.00296	0.00384	0.00505
2525.51	0.00127	0.0012	0.00171	0.00177	0.00173	0.0022	0.0021	0.00242	0.00502	0.00219	0.00316	0.00407	0.00327	0.00324	0.0034	0.00374	0.00343	0.00326	0.00318	0.00284	0.00372	0.00299	0.0038	0.00496
2523.44	0.00124	0.00121	0.00169	0.00185	0.00178	0.00225	0.00214	0.0024	0.00477	0.00219	0.00311	0.00388	0.0033	0.00326	0.00331	0.00369	0.00344	0.00337	0.00317	0.00274	0.00369	0.00298	0.0039	0.00493
2521.38	0.00112	0.00119	0.00172	0.00192	0.00186	0.00231	0.00225	0.00235	0.00469	0.00234	0.00319	0.00393	0.0033	0.00326	0.00342	0.00363	0.00347	0.00351	0.00313	0.00278	0.00364	0.00289	0.00398	0.00496
2519.32	0.00095	0.00111	0.00166	0.00192	0.0018	0.00216	0.00228	0.00227	0.00465	0.00245	0.00321	0.00399	0.0032	0.00326	0.00347	0.00368	0.00345	0.00343	0.00302	0.00292	0.00358	0.00269	0.00375	0.00494
2517.25	0.00092	0.00099	0.00161	0.00195	0.00172	0.00195	0.00231	0.00215	0.00467	0.00245	0.00299	0.00397	0.00316	0.00333	0.00338	0.00374	0.00349	0.00324	0.00296	0.00298	0.0035	0.00258	0.00346	0.00495
2515.19	0.00097	0.0009	0.00159	0.00197	0.00163	0.00187	0.00229	0.00206	0.00474	0.00239	0.00273	0.00393	0.00316	0.00335	0.00326	0.00361	0.00351	0.00314	0.00296	0.00283	0.00334	0.00267	0.00342	0.00498
2513.13	0.00101	0.00096	0.00157	0.00192	0.00151	0.00188	0.00219	0.00204	0.00474	0.00232	0.00264	0.00387	0.0031	0.00329	0.00321	0.00346	0.00341	0.00311	0.00299	0.0026	0.00319	0.00278	0.0035	0.00492
2511.07	0.00112	0.00116	0.00162	0.00188	0.00155	0.00194	0.00222	0.00214	0.00474	0.00236	0.00274	0.00382	0.00305	0.00332	0.00325	0.00344	0.00339	0.00315	0.00312	0.0025	0.00314	0.0028	0.00365	0.00487
2509	0.00124	0.0013	0.0017	0.00193	0.00167	0.00206	0.00232	0.00227	0.00475	0.00244	0.00294	0.00389	0.00315	0.00338	0.00331	0.0034	0.00355	0.00326	0.00318	0.00253	0.00311	0.00288	0.00379	0.00495
2506.94	0.0013	0.00126	0.00174	0.00203	0.00172	0.00228	0.00236	0.00237	0.00479	0.00242	0.00308	0.00403	0.0033	0.00337	0.00333	0.00336	0.0037	0.00341	0.00315	0.00262	0.00307	0.00309	0.00378	0.00512
2504.88	0.00129	0.00117	0.00177	0.00203	0.00174	0.00254	0.00238	0.00241	0.0049	0.00235	0.00313	0.00412	0.0034	0.00333	0.00335	0.00343	0.00377	0.00349	0.00311	0.00267	0.00309	0.00325	0.0038	0.00517
2502.81	0.00128	0.00118	0.00177	0.00196	0.00178	0.0026	0.00235	0.00237	0.00504	0.00234	0.00316	0.00412	0.00351	0.00331	0.00335	0.00346	0.00378	0.00335	0.00305	0.00272	0.00315	0.00318	0.00386	0.00511
2500.75	0.00132	0.00129	0.00181	0.00192	0.00178	0.0025	0.00228	0.00235	0.00513	0.00239	0.00316	0.00411	0.00362	0.00336	0.00335	0.00344	0.00362	0.00316	0.00322	0.00282	0.00324	0.00302	0.00382	0.00508
2498.69	0.00144	0.0014	0.00192	0.00211	0.00177	0.00251	0.0024	0.00248	0.00516	0.00248	0.00323	0.00419	0.00378	0.00353	0.00355	0.00363	0.00352	0.00335	0.00362	0.00296	0.00344	0.0031	0.00386	0.00513
2496.62	0.00154	0.00136	0.00186	0.00238	0.00175	0.00257	0.00261	0.00256	0.00515	0.00247	0.00333	0.00423	0.00386	0.00368	0.00376	0.00395	0.00354	0.00371	0.00382	0.00305	0.00358	0.00329	0.00397	0.00519
2494.56	0.00142	0.00112	0.00157	0.00231	0.00155	0.00241	0.00261	0.00234	0.00502	0.00223	0.00326	0.00406	0.00363	0.00357	0.00358	0.00392	0.00344	0.00377	0.00352	0.00291	0.00337	0.00316	0.00384	0.00507
2492.5	0.00115	0.00083	0.00139	0.00191	0.00134	0.00214	0.00234	0.00204	0.00484	0.00196	0.00308	0.00378	0.00329	0.00326	0.00332	0.00361	0.00339	0.00361	0.00312	0.00268	0.00303	0.00282	0.00358	0.00482
2490.43	0.00096	0.00067	0.00135	0.00155	0.00127	0.002	0.00201	0.00193	0.00473	0.00188	0.00294	0.00362	0.00309	0.00312	0.00325	0.00345	0.00338	0.00338	0.00295	0.00255	0.00296	0.00261	0.00343	0.00464
2488.37	0.00106	0.00071	0.00139	0.00148	0.00125	0.00201	0.00184	0.00202	0.00468	0.00201	0.00286	0.00368	0.0031	0.00327	0.0032	0.00339	0.0032	0.00319	0.00293	0.0025	0.00315	0.00264	0.00348	0.00458
2486.31	0.00123	0.00094	0.00157	0.00164	0.00129	0.00207	0.00197	0.00215	0.00469	0.00227	0.00281	0.0038	0.00322	0.00347	0.00322	0.00337	0.00311	0.00327	0.00299	0.00264	0.00335	0.00279	0.00369	0.00456
2484.24	0.00115	0.00115	0.00183	0.00187	0.00145	0.00206	0.00228	0.0022	0.00478	0.00251	0.00288	0.00387	0.00327	0.00352	0.00329	0.0035	0.00333	0.00344	0.0031	0.00286	0.00347	0.00289	0.00384	0.00456
2482.18	0.00096	0.00131	0.00211	0.00205	0.0018	0.00212	0.00253	0.00223	0.00487	0.00263	0.00311	0.00398	0.00328	0.00349	0.00327	0.00363	0.00367	0.0035	0.00325	0.00299	0.00355	0.00296	0.00396	0.00471
2480.12	0.00114	0.00151	0.00233	0.00221	0.00221	0.00238	0.00266	0.00226	0.00497	0.00272	0.00332	0.00416	0.00345	0.00349	0.0033	0.00371	0.00397	0.00364	0.00338	0.00314	0.00356	0.00309	0.00412	0.00505
2478.05	0.00144	0.00154	0.00226	0.00234	0.00234	0.00257	0.00261	0.00227	0.00497	0.00265	0.00334	0.00424	0.00366	0.00345	0.00339	0.00373	0.0041	0.00381	0.00336	0.00327	0.00348	0.00315	0.00411	0.00517
2475.99	0.00132	0.00136	0.00197	0.00219	0.00208	0.0025	0.00244	0.00224	0.0047	0.00242	0.00319	0.00406	0.00361	0.00333	0.00337	0.00359	0.00398	0.00374	0.00321	0.00318	0.00329	0.00305	0.00396	0.00491
2473.93	0.00102	0.0013	0.00184	0.00193	0.00185	0.0025	0.00234	0.00223	0.00447	0.00236	0.00304	0.00379	0.00343	0.00323	0.00337	0.00347	0.00374	0.00352	0.00308	0.00299	0.00318	0.00301	0.00391	0.00468
2471.86	0.00091	0.00139	0.00188	0.00185	0.00189	0.00261	0.00233	0.00231	0.00456	0.00247	0.00298	0.00377	0.00348	0.0032	0.00348	0.00351	0.00359	0.00343	0.0031	0.00296	0.00325	0.00307	0.0039	0.00478
2469.8	0.00095	0.00121	0.00184	0.00173	0.00182	0.00249	0.00228	0.0023	0.00462	0.00239	0.00291	0.00389	0.00353	0.00314	0.00337	0.00348	0.00339	0.00335	0.00308	0.00297	0.00324	0.00297	0.0038	0.00482
2467.74	0.00094	0.00081	0.00173	0.00154	0.00152	0.00223	0.00223	0.0022	0.00446	0.00214	0.00279	0.00383	0.00335	0.00305	0.0031	0.00328	0.0031	0.00322	0.00293	0.00278	0.00307	0.00277	0.00372	0.00459
2465.67	0.00094	0.00065	0.0018	0.0016	0.00144	0.00216	0.00226	0.0022	0.00447	0.00206	0.00282	0.00368	0.00327	0.00313	0.00304	0.00317	0.0031	0.00329	0.00285	0.00265	0.0031	0.00278	0.00379	0.00452
2463.61	0.00108	0.00081	0.00201	0.00186	0.00168	0.00233	0.00229	0.00226	0.00472	0.0022	0.00304	0.00362	0.00347	0.00333	0.00315	0.00337	0.00347	0.0036	0.00293	0.0028	0.0033	0.00292	0.00388	0.00467
2461.55	0.00115	0.00092	0.00195	0.00198	0.00174	0.00248	0.00218	0.00217	0.00478	0.00224	0.00317	0.00365	0.00359	0.00335	0.00313	0.0036	0.00371	0.00375	0.00298	0.00288	0.0034	0.0029	0.00381	0.00471
2459.48	0.00102	0.00092	0.00158	0.00184	0.00151	0.00239	0.00199	0.00197	0.00455	0.00212	0.00314	0.00369	0.00341	0.00322	0.00296	0.00362	0.0036	0.00354	0.00292	0.00276	0.00331	0.00274	0.00354	0.00463
2457.42	0.00091	0.0009	0.00129	0.00169	0.00141	0.00215	0.00188	0.00189	0.00437	0.00207	0.00299	0.00373	0.00325	0.00309	0.00281	0.00348	0.00342	0.00327	0.00284	0.00269	0.00319	0.00269	0.0033	0.00458
2455.36	0.00088	0.00081	0.00125	0.00169	0.00143	0.00192	0.00186	0.00198	0.00436	0.002	0.00274	0.00365	0.00318	0.00296	0.00271	0.00318	0.00331	0.00311	0.00278	0.00261	0.00309	0.00277	0.00327	0.00453
2453.29	0.00083	0.00077	0.00137	0.00175	0.00142	0.00185	0.00196	0.00212	0.00451	0.00195	0.00267	0.00351	0.00314	0.0029	0.00277	0.00297	0.00336	0.00311	0.00286	0.0025	0.00297	0.00283	0.00332	0.00454
2451.23	0.00084	0.001	0.00157	0.00179	0.00151	0.00204	0.00212	0.00219	0.00474	0.00208	0.00289	0.00349	0.0032	0.003	0.00304	0.00307	0.00355	0.00331	0.00308	0.00259	0.00302	0.00285	0.00342	0.00468
2449.17	0.00095	0.00129	0.00176	0.00182	0.00166	0.00232	0.00221	0.00219	0.00486	0.00231	0.00312	0.00362	0.00332	0.00322	0.00331	0.00321	0.00363	0.00347	0.00319	0.00281	0.00317	0.00296	0.0036	0.00475
2447.1	0.00117	0.00135	0.00191	0.00193	0.00173	0.00243	0.00222	0.0022	0.00494	0.00243	0.00316	0.00383	0.00338	0.00338	0.00338	0.00329	0.00368	0.00355	0.00316	0.00289	0.00332	0.00304	0.00378	0.00476
2445.04	0.00138	0.00126	0.00184	0.00209	0.00162	0.00227	0.00219	0.0022	0.00494	0.00234	0.00304	0.0039	0.00332	0.00331	0.00324	0.0034	0.00369	0.00348	0.00308	0.00276	0.00336	0.00283	0.00376	0.00485
2442.98	0.00148	0.00113	0.00158	0.00206	0.0014	0.00202	0.00213	0.0021	0.00481	0.00211	0.00286	0.00377	0.00317	0.00316	0.00306	0.00343	0.00349	0.00316	0.00298	0.00264	0.00322	0.00255	0.0035	0.00494
2440.91	0.00147	0.00103	0.0014	0.00184	0.00131	0.00199	0.00212	0.00202	0.00466	0.00195	0.00277	0.0036	0.00298	0.00308	0.0031	0.00338	0.00333	0.00291	0.00294	0.00272	0.00313	0.00256	0.0033	0.00498
2438.85	0.00126	0.00103	0.00137	0.00171	0.00139	0.00213	0.00224	0.00207	0.00459	0.00195	0.00285	0.00352	0.00299	0.00307	0.00324	0.00333	0.00341	0.00303	0.00301	0.00284	0.0032	0.00272	0.00337	0.005
2436.79	0.00106	0.00109	0.00142	0.00172	0.00146	0.00223	0.00236	0.00212	0.0046	0.00208	0.00306	0.00357	0.00324	0.00316	0.0033	0.00329	0.00357	0.00327	0.00309	0.0028	0.00327	0.00284	0.00352	0.00501
2434.72	0.00106	0.00113	0.00144	0.00177	0.00149	0.00226	0.00229	0.00206	0.00467	0.00218	0.00308	0.00371	0.00348	0.00327	0.00336	0.00329	0.00363	0.00342	0.00307	0.00271	0.00325	0.00294	0.00364	0.00498
2432.66	0.00112	0.0012	0.00146	0.00188	0.0015	0.00222	0.00217	0.00212	0.00489	0.00225	0.00291	0.00387	0.00357	0.00332	0.00338	0.0034	0.0036	0.00352	0.00302	0.00272	0.00327	0.00298	0.00383	0.00495
2430.6	0.00109	0.00132	0.0016	0.00202	0.00146	0.00214	0.00223	0.00219	0.00507	0.00225	0.00288	0.00391	0.00358	0.00335	0.00327	0.00351	0.00365	0.00358	0.00305	0.00278	0.00332	0.00293	0.004	0.00498
2428.53	0.00101	0.00137	0.00181	0.00209	0.00152	0.00215	0.0024	0.00215	0.00504	0.00225	0.00303	0.00386	0.00357	0.00335	0.00316	0.00353	0.00384	0.00357	0.00314	0.00293	0.00329	0.00291	0.00392	0.00499
2426.47	0.00093	0.00136	0.00192	0.00212	0.00173	0.00232	0.00252	0.00216	0.00502	0.0024	0.00323	0.00389	0.00368	0.00346	0.00325	0.00355	0.00395	0.00352	0.00329	0.00316	0.00334	0.00297	0.00385	0.00509
2424.41	0.00103	0.00136	0.00192	0.00215	0.00187	0.00251	0.00249	0.00224	0.00512	0.00254	0.00335	0.00402	0.00377	0.00361	0.00344	0.00359	0.0039	0.0035	0.00346	0.00324	0.00346	0.00302	0.00392	0.00527
2422.34	0.0011	0.00124	0.00181	0.00201	0.00182	0.00245	0.00233	0.00222	0.00512	0.00244	0.00317	0.00406	0.00361	0.00354	0.00338	0.00345	0.00369	0.0034	0.00341	0.00299	0.00347	0.00299	0.00378	0.00521
2420.28	0.00091	0.00096	0.00157	0.00166	0.00168	0.00212	0.00204	0.00202	0.00501	0.00221	0.00278	0.00389	0.00327	0.00324	0.00312	0.00318	0.00344	0.0031	0.00307	0.00258	0.00332	0.00282	0.00341	0.00492
2418.22	0.00074	0.00083	0.00141	0.00141	0.0016	0.00177	0.00183	0.00182	0.00495	0.00209	0.00257	0.00375	0.00312	0.003	0.00302	0.00312	0.00335	0.00282	0.0028	0.0024	0.0032	0.00265	0.00324	0.00481
2416.15	0.00083	0.00095	0.00155	0.00152	0.00166	0.00174	0.00199	0.00188	0.00508	0.00217	0.0027	0.00387	0.00329	0.00311	0.00314	0.00334	0.0034	0.0029	0.00289	0.00256	0.00328	0.00268	0.00339	0.00498
2414.09	0.00106	0.00113	0.00183	0.00178	0.00174	0.002	0.00225	0.00218	0.00531	0.0023	0.00296	0.00404	0.0035	0.00334	0.00332	0.00359	0.0035	0.00322	0.0031	0.00287	0.00341	0.00276	0.00366	0.00513
2412.03	0.00122	0.0012	0.00181	0.0019	0.00167	0.00214	0.00227	0.00229	0.00542	0.00223	0.00311	0.00395	0.00339	0.00323	0.0033	0.00357	0.00356	0.00336	0.00311	0.00299	0.0034	0.00271	0.00376	0.00503
2409.96	0.00122	0.00117	0.00164	0.00192	0.00153	0.00216	0.00217	0.00225	0.00541	0.00212	0.00313	0.00376	0.00317	0.00301	0.00316	0.00342	0.00354	0.00332	0.00303	0.0029	0.00332	0.00268	0.0037	0.00484
2407.9	0.00123	0.00116	0.00169	0.002	0.00155	0.00233	0.00219	0.00232	0.00538	0.00231	0.00312	0.00381	0.0032	0.00307	0.00318	0.00348	0.00353	0.00339	0.00305	0.00289	0.00333	0.00277	0.00371	0.00478
2405.84	0.00127	0.0011	0.00175	0.00202	0.00159	0.00242	0.00229	0.0024	0.00523	0.00245	0.00309	0.00388	0.00336	0.00317	0.00322	0.00352	0.00354	0.00351	0.00311	0.00289	0.00329	0.00279	0.00372	0.00481
2403.77	0.00123	0.00102	0.00155	0.00189	0.00153	0.00226	0.00234	0.00237	0.00503	0.0023	0.00317	0.00375	0.00336	0.00314	0.00321	0.00339	0.00357	0.00354	0.00308	0.0028	0.00325	0.00278	0.00364	0.00485
2401.71	0.00116	0.00113	0.00142	0.00185	0.00154	0.00214	0.00228	0.00236	0.00499	0.00227	0.0033	0.00369	0.00338	0.00315	0.00321	0.00337	0.00359	0.00351	0.00294	0.0028	0.00324	0.0029	0.00364	0.00493
2399.65	0.0011	0.00131	0.00151	0.00194	0.0016	0.00215	0.00219	0.00238	0.00502	0.00236	0.00329	0.00369	0.00351	0.00321	0.00328	0.00343	0.00357	0.00349	0.00276	0.00283	0.00324	0.00293	0.00377	0.00497
2397.58	0.00108	0.00137	0.00153	0.002	0.00158	0.00217	0.00224	0.00233	0.00493	0.00231	0.00315	0.00362	0.00354	0.00318	0.00335	0.00339	0.00347	0.00348	0.00269	0.00284	0.00335	0.0028	0.00389	0.00488
2395.52	0.00105	0.00124	0.00141	0.00196	0.00151	0.00214	0.00222	0.00225	0.00477	0.0022	0.003	0.00363	0.00336	0.0031	0.00325	0.00323	0.00326	0.00346	0.00269	0.00284	0.00336	0.00274	0.00391	0.00476
2393.46	0.00101	0.00101	0.00139	0.0019	0.00146	0.00209	0.00201	0.00216	0.00469	0.00213	0.00291	0.00372	0.00313	0.00304	0.00309	0.00315	0.00312	0.00342	0.00265	0.00279	0.00316	0.00273	0.00379	0.00474
2391.39	0.001	0.00095	0.00153	0.00194	0.00146	0.00216	0.00188	0.00205	0.00478	0.00215	0.00285	0.00373	0.00313	0.00305	0.00308	0.0032	0.00317	0.00338	0.00266	0.00277	0.00312	0.00277	0.00368	0.00475
2389.33	0.00101	0.00106	0.00179	0.002	0.00154	0.00229	0.002	0.00209	0.00491	0.00222	0.00287	0.00369	0.00334	0.00312	0.00319	0.00327	0.00331	0.00335	0.00278	0.00286	0.00331	0.00288	0.00367	0.00476
2387.27	0.00101	0.00112	0.00198	0.00198	0.00169	0.00233	0.00218	0.00225	0.00494	0.00227	0.00294	0.00368	0.00352	0.00323	0.00328	0.00333	0.00344	0.0034	0.00285	0.00296	0.00344	0.00296	0.00375	0.00487
2385.2	0.001	0.00112	0.0019	0.00196	0.00174	0.00231	0.00224	0.00229	0.00483	0.00229	0.00297	0.00366	0.0036	0.00336	0.00331	0.00345	0.00352	0.00344	0.00292	0.00304	0.00339	0.00302	0.00382	0.00506
2383.14	0.00097	0.00115	0.00168	0.00193	0.0017	0.00225	0.00217	0.00218	0.00479	0.00236	0.00302	0.0036	0.00362	0.00343	0.00327	0.00351	0.00358	0.00341	0.00307	0.00309	0.00333	0.0031	0.00386	0.00518
2381.08	0.00087	0.00119	0.00156	0.00181	0.00173	0.00222	0.00214	0.00214	0.00496	0.00251	0.00311	0.00359	0.00364	0.00352	0.00328	0.00351	0.0037	0.00336	0.00319	0.0031	0.00338	0.00313	0.00401	0.00535
2379.01	0.00078	0.00125	0.00161	0.00183	0.0019	0.00236	0.00223	0.0023	0.00516	0.00266	0.00315	0.00376	0.00371	0.00369	0.00347	0.00363	0.00383	0.00342	0.00326	0.00312	0.00343	0.0032	0.00426	0.00569
2376.95	0.00082	0.00121	0.00171	0.00199	0.00204	0.00255	0.00241	0.00256	0.00519	0.0027	0.00309	0.00398	0.00378	0.00386	0.0037	0.00378	0.00386	0.00367	0.00331	0.00318	0.00343	0.00346	0.00435	0.00594
2374.89	0.00091	0.00102	0.00174	0.00211	0.00204	0.00249	0.00256	0.00271	0.00503	0.00268	0.00302	0.00398	0.00377	0.00396	0.00379	0.00378	0.00385	0.00403	0.00341	0.00325	0.00354	0.00372	0.00437	0.00605
2372.82	0.00085	0.00091	0.00177	0.0024	0.00209	0.00223	0.00259	0.00269	0.00485	0.00272	0.00319	0.00405	0.00373	0.00399	0.00378	0.0039	0.00395	0.00426	0.00363	0.00336	0.00373	0.0038	0.0046	0.00625
2370.76	0.00067	0.0009	0.00186	0.00273	0.00223	0.00216	0.00263	0.00268	0.00477	0.0028	0.0035	0.00435	0.00374	0.00387	0.00375	0.00416	0.00416	0.00425	0.00384	0.00353	0.00378	0.0038	0.00475	0.00658
2368.7	0.00038	0.00086	0.00166	0.0025	0.00211	0.00221	0.00277	0.00274	0.00477	0.00277	0.00351	0.00437	0.00373	0.00376	0.00366	0.00417	0.00425	0.00406	0.0038	0.00358	0.00363	0.00375	0.00464	0.00679
2366.63	0.00024	0.00104	0.00141	0.00213	0.0019	0.00231	0.00296	0.0029	0.00508	0.00267	0.00347	0.0043	0.0038	0.00396	0.00373	0.00405	0.00423	0.00401	0.0037	0.00372	0.00359	0.00384	0.00475	0.00685
2364.57	0.00056	0.00153	0.00168	0.00219	0.00196	0.00253	0.00304	0.00309	0.0056	0.0028	0.00374	0.00442	0.00412	0.00436	0.00408	0.00411	0.00418	0.00424	0.00387	0.00411	0.00374	0.00417	0.00507	0.00685
2362.51	0.00099	0.00175	0.00207	0.00232	0.00213	0.00271	0.0029	0.00315	0.00573	0.00316	0.00396	0.00437	0.00433	0.00467	0.00434	0.00426	0.00416	0.00454	0.00413	0.00432	0.00397	0.00449	0.00519	0.00684
2360.44	0.00126	0.00163	0.00202	0.00225	0.00231	0.00284	0.00298	0.00325	0.00552	0.00335	0.004	0.00426	0.00427	0.00489	0.00432	0.0045	0.00424	0.00465	0.00405	0.00414	0.00424	0.00454	0.00516	0.00705
2358.38	0.00124	0.00125	0.00172	0.00194	0.00231	0.00294	0.0032	0.0032	0.00536	0.00309	0.00388	0.00424	0.00409	0.00469	0.00421	0.00444	0.0043	0.00445	0.00365	0.00375	0.0042	0.00408	0.00513	0.00716
2356.32	0.0011	0.00087	0.00167	0.00164	0.00222	0.00297	0.00304	0.00299	0.00545	0.00281	0.00375	0.00428	0.00393	0.00416	0.00418	0.00405	0.00435	0.00415	0.00347	0.00363	0.00389	0.00375	0.00518	0.00701
2354.25	0.00121	0.00092	0.00195	0.00173	0.00231	0.00294	0.00283	0.00292	0.00568	0.00291	0.00383	0.00453	0.00404	0.004	0.00428	0.00403	0.00447	0.00413	0.00364	0.00382	0.00384	0.00396	0.00528	0.007
2352.19	0.00141	0.0012	0.00218	0.00214	0.0025	0.00289	0.00294	0.00306	0.00595	0.00313	0.00394	0.00485	0.0043	0.00419	0.00431	0.00436	0.00454	0.00438	0.00387	0.00392	0.00411	0.00414	0.00534	0.007
2350.13	0.00146	0.00139	0.00223	0.00247	0.00254	0.00291	0.00308	0.00321	0.00604	0.00317	0.00398	0.0049	0.00439	0.00425	0.00425	0.00455	0.00451	0.00456	0.004	0.00389	0.0043	0.00413	0.00538	0.0069
2348.06	0.00142	0.00153	0.00222	0.0026	0.00241	0.00303	0.0031	0.00332	0.0059	0.00319	0.00401	0.0047	0.00435	0.00424	0.00426	0.00453	0.00448	0.00464	0.00407	0.00387	0.00435	0.00413	0.00543	0.00693
2346	0.00138	0.00171	0.00217	0.00262	0.00235	0.0031	0.00306	0.00345	0.00573	0.00335	0.00391	0.00447	0.00428	0.00442	0.00434	0.00445	0.00444	0.00467	0.00418	0.00392	0.00439	0.0041	0.00552	0.00719
2343.94	0.00129	0.00186	0.00199	0.00257	0.0024	0.00303	0.00298	0.00334	0.00563	0.00345	0.00372	0.00433	0.00422	0.00462	0.00425	0.00443	0.00439	0.00453	0.00422	0.00397	0.00434	0.00393	0.00557	0.00742
2341.87	0.00116	0.00175	0.00196	0.0025	0.00226	0.00299	0.00292	0.00304	0.00565	0.00337	0.00368	0.00443	0.0042	0.00453	0.00417	0.00455	0.00446	0.00428	0.00425	0.0039	0.00425	0.0038	0.0055	0.00742
2339.81	0.00111	0.0015	0.00226	0.00261	0.00205	0.00301	0.003	0.00293	0.00584	0.0034	0.0038	0.00474	0.00426	0.00442	0.00443	0.00483	0.00471	0.00419	0.00444	0.00376	0.00437	0.00389	0.0054	0.00734
2337.75	0.0013	0.00152	0.0025	0.00282	0.00207	0.00306	0.00316	0.00298	0.00605	0.00366	0.00392	0.00499	0.00447	0.00458	0.00468	0.00499	0.00498	0.00427	0.00461	0.00369	0.00457	0.00407	0.00536	0.00735
2335.68	0.00164	0.00167	0.00241	0.00289	0.0022	0.00322	0.00334	0.00306	0.00612	0.0038	0.00409	0.00506	0.00463	0.00475	0.00471	0.00488	0.00502	0.00433	0.00459	0.00374	0.00469	0.00419	0.00532	0.00742
2333.62	0.00176	0.00156	0.0022	0.0028	0.00231	0.00336	0.00348	0.00315	0.00604	0.00372	0.00418	0.00505	0.00461	0.00469	0.0048	0.00482	0.00478	0.00437	0.0044	0.00385	0.00481	0.00421	0.00526	0.00753
2331.56	0.00157	0.00137	0.00223	0.00269	0.00232	0.00333	0.00339	0.00315	0.00604	0.00362	0.00406	0.00509	0.00463	0.00462	0.00493	0.00481	0.00461	0.00443	0.00417	0.00393	0.0049	0.00424	0.00527	0.00769
2329.49	0.0015	0.00142	0.00252	0.00263	0.00225	0.00328	0.00312	0.0032	0.00625	0.00363	0.00397	0.00527	0.00476	0.00465	0.00493	0.0047	0.00469	0.00456	0.00402	0.0041	0.00489	0.00434	0.00531	0.00776
2327.43	0.00179	0.00169	0.00268	0.00274	0.00236	0.00339	0.00312	0.00345	0.00647	0.00371	0.00404	0.00549	0.00477	0.00467	0.00494	0.0047	0.00485	0.00473	0.00405	0.0043	0.00479	0.00438	0.0054	0.00762
2325.37	0.00204	0.00186	0.00257	0.00296	0.0025	0.00348	0.00343	0.00355	0.00646	0.00369	0.0042	0.00555	0.00459	0.00471	0.00487	0.00484	0.00497	0.0048	0.00419	0.0043	0.00462	0.00429	0.00541	0.00741
2323.3	0.00191	0.0018	0.00241	0.00301	0.00252	0.00343	0.00361	0.00341	0.00627	0.00357	0.00444	0.00538	0.00449	0.00474	0.00464	0.00489	0.00501	0.00483	0.00429	0.00415	0.00444	0.00401	0.00524	0.00732
2321.24	0.00171	0.00164	0.00238	0.00287	0.00257	0.00331	0.00358	0.00337	0.00605	0.00347	0.00465	0.00514	0.00465	0.00467	0.00447	0.00476	0.00495	0.00488	0.0042	0.0042	0.00438	0.00378	0.00518	0.00725
2319.18	0.00159	0.00158	0.00244	0.00273	0.00254	0.00327	0.00354	0.00347	0.00592	0.0034	0.00458	0.00491	0.00473	0.00464	0.00446	0.00462	0.00482	0.00476	0.00406	0.00439	0.00436	0.00387	0.0052	0.00708
2317.11	0.00138	0.00164	0.00248	0.00262	0.00233	0.00324	0.00342	0.00332	0.00576	0.00322	0.00429	0.00471	0.00446	0.00461	0.00445	0.00463	0.00465	0.00447	0.00404	0.00434	0.00428	0.00407	0.0051	0.00682
2315.05	0.00128	0.00163	0.00243	0.00255	0.00219	0.00318	0.00325	0.00302	0.0056	0.003	0.00408	0.00466	0.00418	0.00443	0.00433	0.00464	0.00444	0.00426	0.00405	0.00406	0.00425	0.00408	0.00492	0.00665
2312.99	0.00144	0.00154	0.00227	0.0026	0.00221	0.00314	0.00308	0.00304	0.00561	0.00295	0.00402	0.00472	0.00422	0.00423	0.0042	0.00455	0.00422	0.00421	0.00399	0.00382	0.00425	0.00397	0.00476	0.00665
2310.92	0.00152	0.00157	0.00206	0.00264	0.00218	0.00301	0.00288	0.00321	0.00558	0.00303	0.00393	0.00466	0.00434	0.00411	0.00408	0.00438	0.00409	0.00416	0.00394	0.00372	0.00415	0.00386	0.00463	0.00663
2308.86	0.00138	0.00163	0.00192	0.00256	0.00209	0.00278	0.00272	0.00314	0.00533	0.00303	0.00376	0.00451	0.00414	0.00396	0.00392	0.00423	0.00408	0.00408	0.00392	0.00373	0.004	0.00372	0.00452	0.00644
2306.8	0.00122	0.00154	0.00188	0.00249	0.00197	0.00258	0.00266	0.00291	0.00511	0.00292	0.00357	0.00429	0.00374	0.00378	0.0038	0.00412	0.00407	0.004	0.00386	0.00368	0.00393	0.00353	0.00431	0.00624
2304.73	0.00123	0.00146	0.00194	0.00249	0.00184	0.00248	0.00269	0.00276	0.00514	0.00296	0.00348	0.00414	0.00353	0.00369	0.00379	0.00407	0.00399	0.00398	0.00378	0.00352	0.00386	0.00339	0.00416	0.0061
2302.67	0.00136	0.00151	0.00211	0.00244	0.00178	0.00251	0.00269	0.00269	0.00519	0.0031	0.0035	0.00427	0.00352	0.0037	0.00374	0.00401	0.00391	0.00396	0.00366	0.00339	0.00372	0.00331	0.00424	0.00591
2300.61	0.00139	0.00142	0.00214	0.00231	0.0018	0.00246	0.00255	0.00259	0.00513	0.00302	0.00346	0.00439	0.00358	0.00359	0.00359	0.00386	0.00377	0.00373	0.00348	0.00326	0.00354	0.00324	0.00427	0.00574
2298.54	0.0013	0.00128	0.00204	0.00221	0.00181	0.00234	0.00241	0.00252	0.00515	0.00278	0.00344	0.00432	0.00367	0.00348	0.00355	0.00383	0.00376	0.0035	0.00343	0.00313	0.00351	0.00324	0.00415	0.00571
2296.48	0.00139	0.00144	0.00212	0.00229	0.00189	0.00247	0.00241	0.00255	0.00533	0.0027	0.00349	0.00439	0.00369	0.00368	0.00372	0.0041	0.00396	0.00353	0.00364	0.00323	0.00367	0.00338	0.00416	0.00574
2294.42	0.00158	0.00168	0.0023	0.00244	0.00207	0.00271	0.00255	0.00264	0.00534	0.00282	0.00355	0.00455	0.00374	0.00395	0.00389	0.0044	0.00401	0.0037	0.00383	0.00345	0.00384	0.00358	0.00429	0.00564
2292.35	0.00153	0.0017	0.00234	0.00257	0.00213	0.00269	0.00267	0.00268	0.00507	0.00287	0.00352	0.00444	0.00384	0.00394	0.00391	0.00437	0.00378	0.00379	0.0037	0.00341	0.00389	0.00363	0.00426	0.00541
2290.29	0.0013	0.00169	0.00226	0.00261	0.00204	0.00256	0.00269	0.00262	0.00489	0.00279	0.00328	0.00412	0.00386	0.0038	0.00379	0.00407	0.00355	0.00385	0.00345	0.00319	0.00383	0.00343	0.00415	0.00526
2288.23	0.0012	0.0017	0.0022	0.00254	0.00201	0.0025	0.00263	0.00252	0.00489	0.00278	0.00301	0.00398	0.00389	0.00373	0.00364	0.00387	0.00354	0.00384	0.00337	0.00318	0.00371	0.00325	0.0042	0.00521
2286.16	0.00129	0.00162	0.00216	0.00252	0.00208	0.00253	0.00259	0.00246	0.00497	0.00284	0.00298	0.00411	0.00401	0.00371	0.00373	0.00389	0.00369	0.00364	0.00341	0.00338	0.00359	0.00334	0.0044	0.00522
2284.1	0.00133	0.00139	0.00204	0.00248	0.00207	0.00258	0.0025	0.00243	0.00512	0.00272	0.00302	0.00415	0.00388	0.00348	0.00387	0.00376	0.00366	0.00342	0.00329	0.0035	0.0034	0.00342	0.00447	0.00521
2282.04	0.00122	0.00107	0.00186	0.0023	0.00196	0.00244	0.00232	0.00238	0.00513	0.00236	0.00291	0.00397	0.00346	0.00311	0.00367	0.00339	0.0034	0.00328	0.00302	0.00341	0.00321	0.0032	0.0042	0.00512
2279.97	0.00126	0.0009	0.00178	0.00222	0.00204	0.00232	0.0023	0.00233	0.00506	0.00211	0.00295	0.00391	0.0033	0.00308	0.00337	0.00328	0.00325	0.00331	0.00298	0.00327	0.0032	0.00299	0.00385	0.00508
2277.91	0.0015	0.00092	0.00186	0.00229	0.00226	0.00238	0.00237	0.00237	0.00503	0.00211	0.00318	0.00402	0.00356	0.00327	0.00328	0.00343	0.00327	0.00347	0.00311	0.00319	0.00321	0.00297	0.00376	0.00509
2275.85	0.00143	0.00094	0.00182	0.0022	0.00216	0.00229	0.00213	0.00234	0.00475	0.00208	0.00316	0.00395	0.00374	0.00325	0.00319	0.0034	0.00314	0.0034	0.00293	0.00298	0.00306	0.003	0.00369	0.00485
2273.78	0.00103	0.00091	0.00158	0.00195	0.00184	0.00211	0.00177	0.00222	0.00446	0.00193	0.00286	0.00364	0.00371	0.00309	0.00318	0.00315	0.00294	0.00318	0.00259	0.00268	0.00291	0.00299	0.00347	0.00453
2271.72	0.00086	0.00094	0.00153	0.00192	0.00175	0.00211	0.00171	0.00224	0.00452	0.00198	0.00278	0.00344	0.0037	0.00309	0.00344	0.00301	0.00312	0.00326	0.00252	0.00265	0.00294	0.003	0.00339	0.00451
2269.66	0.00093	0.00095	0.00163	0.00203	0.00169	0.00215	0.00177	0.00232	0.00457	0.00211	0.00282	0.00344	0.00349	0.00334	0.00361	0.00312	0.00338	0.00345	0.00262	0.00276	0.00295	0.0029	0.00337	0.0045
2267.59	0.00083	0.00082	0.00143	0.00194	0.00144	0.00207	0.00164	0.00213	0.00441	0.00198	0.00259	0.00338	0.00304	0.00349	0.00335	0.00318	0.00323	0.0033	0.00261	0.00272	0.00281	0.0026	0.00318	0.00423
2265.53	0.00056	0.00072	0.0012	0.00176	0.00135	0.00194	0.00142	0.00197	0.00422	0.00181	0.00238	0.00329	0.00285	0.00336	0.0029	0.00314	0.00301	0.00307	0.00255	0.00269	0.00277	0.00244	0.00312	0.00409
2263.47	0.00043	0.00084	0.00134	0.00175	0.00156	0.00198	0.00143	0.00213	0.00405	0.00177	0.00257	0.00329	0.00307	0.00318	0.00267	0.00322	0.00306	0.00306	0.0027	0.00286	0.00296	0.00267	0.00332	0.00422
2261.4	0.00057	0.0011	0.00171	0.00186	0.00181	0.00219	0.00179	0.00235	0.00397	0.00194	0.00302	0.00315	0.00334	0.00315	0.00277	0.00339	0.00322	0.0033	0.00301	0.00319	0.00311	0.00312	0.00365	0.0043
2259.34	0.00077	0.00121	0.00192	0.00195	0.00185	0.00237	0.00219	0.00233	0.00396	0.00222	0.00323	0.00289	0.00344	0.00327	0.00294	0.00348	0.0031	0.00356	0.00302	0.00333	0.00303	0.00333	0.00405	0.00417
2257.28	0.00088	0.00099	0.00189	0.00203	0.00176	0.0025	0.00236	0.00211	0.00397	0.00234	0.00313	0.00287	0.0035	0.00339	0.00299	0.0035	0.00278	0.00355	0.0026	0.00322	0.0028	0.00329	0.00429	0.00407
2255.21	0.00087	0.0009	0.00191	0.0023	0.00179	0.00251	0.00231	0.0019	0.00413	0.00235	0.00306	0.00309	0.00366	0.00346	0.00296	0.00343	0.00282	0.00337	0.00228	0.00321	0.00273	0.00335	0.00416	0.0043
2253.15	0.00082	0.00117	0.00205	0.00248	0.00184	0.00233	0.00209	0.00191	0.00448	0.0023	0.00307	0.00327	0.00375	0.00372	0.00282	0.00334	0.00308	0.00336	0.00226	0.00324	0.0029	0.00345	0.00381	0.00446
2251.09	0.00104	0.0015	0.00208	0.00237	0.00181	0.00219	0.0019	0.00217	0.00475	0.00238	0.00306	0.0033	0.00369	0.00398	0.0028	0.0034	0.0031	0.00351	0.00233	0.00336	0.00314	0.00355	0.00369	0.00442
2249.02	0.00134	0.00162	0.00192	0.00235	0.00172	0.0022	0.00192	0.00231	0.00462	0.00264	0.00299	0.00311	0.00341	0.00372	0.00308	0.00344	0.00307	0.00358	0.00239	0.00346	0.00329	0.00356	0.00376	0.0046
2246.96	0.00123	0.00167	0.00187	0.00248	0.00158	0.00231	0.002	0.0022	0.00424	0.00281	0.00283	0.00285	0.00305	0.00323	0.00323	0.00336	0.00318	0.00354	0.00253	0.00326	0.00319	0.00338	0.00363	0.00471
2244.9	0.00069	0.00165	0.00192	0.00235	0.00143	0.00235	0.00199	0.00203	0.00398	0.0028	0.00251	0.00269	0.00294	0.00295	0.00302	0.00318	0.00319	0.00355	0.0026	0.00288	0.00291	0.00315	0.00351	0.00432
2242.83	0.00019	0.00121	0.00164	0.00186	0.00134	0.00214	0.00195	0.00192	0.00376	0.00255	0.00206	0.00257	0.0028	0.00273	0.00281	0.00285	0.00288	0.00346	0.00239	0.00266	0.00266	0.00287	0.0035	0.00375
2240.77	0.00025	0.00078	0.00111	0.00155	0.00142	0.00198	0.0021	0.00197	0.00353	0.00234	0.00194	0.00251	0.00258	0.00255	0.00289	0.0027	0.00272	0.00334	0.00222	0.00269	0.00244	0.00265	0.00343	0.00359
2238.71	0.00072	0.00082	0.00095	0.00166	0.00166	0.00186	0.00218	0.00201	0.00339	0.00235	0.00227	0.00255	0.00267	0.0026	0.00309	0.00282	0.00306	0.00338	0.00212	0.00267	0.00224	0.00262	0.00338	0.00378
2236.64	0.00078	0.00101	0.00116	0.00187	0.00188	0.00162	0.00193	0.00171	0.00328	0.00221	0.00252	0.00267	0.00282	0.00277	0.00316	0.0029	0.00334	0.00347	0.00174	0.00254	0.00224	0.00279	0.00335	0.00378
2234.58	0.00038	0.00097	0.00126	0.00199	0.00195	0.00156	0.00175	0.00131	0.00316	0.00201	0.0023	0.00281	0.00268	0.00279	0.00304	0.00274	0.00313	0.00336	0.00131	0.00244	0.00251	0.00283	0.00326	0.00363
2232.52	0.00037	0.00095	0.00135	0.00205	0.00177	0.00174	0.00185	0.00109	0.00305	0.00215	0.00202	0.00294	0.00263	0.00282	0.00287	0.00242	0.00281	0.00301	0.00132	0.00259	0.0027	0.0026	0.00326	0.0038
2230.45	0.00066	0.00096	0.00165	0.00204	0.0015	0.00182	0.00204	0.00104	0.00304	0.00233	0.002	0.0031	0.0029	0.003	0.00281	0.00204	0.00279	0.00283	0.00166	0.00296	0.00254	0.0025	0.00338	0.00407
2228.39	0.0005	0.00076	0.00173	0.00193	0.00126	0.00158	0.00204	0.00136	0.0031	0.00216	0.00195	0.00309	0.00301	0.00294	0.00282	0.00181	0.00277	0.00307	0.00194	0.0029	0.00242	0.00232	0.00328	0.00408
2226.33	0.0004	0.00064	0.00166	0.00196	0.00117	0.00138	0.00185	0.00202	0.00325	0.00207	0.00211	0.00293	0.0031	0.00291	0.003	0.00224	0.00275	0.00331	0.00205	0.00252	0.00256	0.00212	0.00305	0.00404
2224.26	0.00074	0.0007	0.00199	0.00208	0.00147	0.00168	0.00181	0.00245	0.00356	0.00226	0.00261	0.00292	0.00354	0.00313	0.00334	0.00294	0.00287	0.00323	0.00206	0.00243	0.00274	0.00223	0.00309	0.00398
2222.2	0.00086	0.00071	0.00234	0.00188	0.00181	0.00211	0.00195	0.00225	0.00377	0.00241	0.00268	0.00289	0.00367	0.0031	0.00347	0.00302	0.00264	0.00312	0.00208	0.00237	0.00281	0.00227	0.00344	0.00375
2220.14	0.00067	0.00083	0.00222	0.00171	0.00195	0.00217	0.00211	0.00202	0.00362	0.00266	0.00241	0.00278	0.00326	0.00285	0.00334	0.0027	0.00231	0.0033	0.00232	0.00215	0.00272	0.00234	0.00364	0.00363
2218.07	0.00055	0.00124	0.002	0.00227	0.00217	0.00208	0.00221	0.00225	0.00347	0.00305	0.00262	0.00282	0.00307	0.00293	0.00312	0.0027	0.0026	0.00359	0.0026	0.00243	0.00271	0.00279	0.00349	0.00386
2216.01	0.00064	0.00174	0.00188	0.00305	0.00246	0.00201	0.00223	0.00252	0.00379	0.00312	0.00311	0.00308	0.00332	0.00334	0.00283	0.00294	0.00312	0.00375	0.00253	0.00327	0.00305	0.0033	0.00331	0.00424
2213.95	0.001	0.00203	0.00187	0.00331	0.00264	0.00206	0.00238	0.00265	0.00425	0.00294	0.0034	0.00363	0.00362	0.00377	0.00279	0.00328	0.00358	0.00388	0.00263	0.0038	0.00345	0.00363	0.00339	0.00451
2211.88	0.00123	0.00185	0.00187	0.00308	0.0026	0.00227	0.00248	0.00265	0.00418	0.00267	0.00334	0.00397	0.00361	0.00371	0.00303	0.00364	0.00378	0.00375	0.00306	0.00359	0.00343	0.00345	0.00356	0.00447
2209.82	0.00088	0.00142	0.0016	0.00259	0.00237	0.00222	0.00206	0.00248	0.0038	0.00214	0.00281	0.00367	0.00331	0.00311	0.00291	0.00381	0.00336	0.00327	0.00318	0.003	0.0029	0.00271	0.00337	0.00418
2207.76	0.00063	0.00149	0.00157	0.00214	0.00234	0.00215	0.00158	0.00254	0.00381	0.00183	0.00241	0.00339	0.00329	0.00283	0.00268	0.00401	0.00303	0.0032	0.00311	0.00298	0.00269	0.00249	0.00318	0.0039
2205.69	0.00094	0.00185	0.00207	0.00209	0.00278	0.00228	0.00188	0.0026	0.00414	0.00216	0.00259	0.00353	0.00361	0.00325	0.00284	0.0042	0.00316	0.00352	0.00316	0.00363	0.00321	0.00306	0.00363	0.00381
2203.63	0.00101	0.00167	0.00232	0.00229	0.00306	0.00215	0.00224	0.00219	0.00408	0.00236	0.00289	0.00361	0.00348	0.00377	0.00309	0.00398	0.00321	0.00358	0.00298	0.00393	0.00352	0.00351	0.00403	0.00396
2201.57	0.00061	0.00118	0.00203	0.00239	0.00264	0.00179	0.0018	0.00179	0.00375	0.00197	0.003	0.00339	0.00296	0.00365	0.00313	0.00337	0.0032	0.00336	0.00261	0.00352	0.00313	0.00359	0.00374	0.00426
2199.5	0.00029	0.00085	0.00154	0.00252	0.00186	0.00144	0.00121	0.00162	0.00378	0.00157	0.00274	0.00309	0.00258	0.00312	0.0028	0.00254	0.0033	0.00305	0.00242	0.00285	0.00252	0.00347	0.00327	0.00447
2197.44	0.00022	0.00075	0.00141	0.00259	0.00147	0.00114	0.0011	0.00142	0.00402	0.00153	0.00221	0.00282	0.00254	0.00303	0.00247	0.00192	0.00326	0.00289	0.00224	0.00254	0.00217	0.00334	0.00301	0.00443
2195.38	0.00023	0.00084	0.0016	0.00216	0.00157	0.00086	0.0012	0.00145	0.00409	0.00151	0.00186	0.00277	0.00295	0.00309	0.00268	0.00199	0.00305	0.00294	0.00209	0.00264	0.00224	0.00313	0.00296	0.00411
2193.31	0.0003	0.00102	0.00147	0.00165	0.00168	0.00096	0.00121	0.00157	0.00387	0.00127	0.00174	0.00289	0.00329	0.00281	0.00322	0.00232	0.0029	0.00296	0.00217	0.00283	0.00254	0.00296	0.00317	0.00367
2191.25	0.00063	0.00148	0.00155	0.00189	0.00199	0.00183	0.0014	0.00158	0.00375	0.00159	0.00206	0.00334	0.00325	0.00299	0.00366	0.00261	0.00315	0.00322	0.00231	0.00319	0.00291	0.00329	0.00366	0.00368
2189.19	0.00101	0.00201	0.00215	0.00246	0.00248	0.00296	0.00179	0.0019	0.00407	0.00253	0.00256	0.00396	0.00333	0.00377	0.00364	0.00306	0.00367	0.00382	0.00253	0.00379	0.0033	0.00379	0.00427	0.00422
2187.12	0.00099	0.00178	0.00212	0.00229	0.00226	0.00343	0.00177	0.00212	0.00407	0.00277	0.00248	0.00382	0.00343	0.00399	0.00335	0.00348	0.00335	0.00392	0.00265	0.00406	0.00325	0.00361	0.0045	0.0043
2185.06	0.00048	0.00098	0.00127	0.00139	0.00146	0.00303	0.00146	0.00179	0.00332	0.00198	0.00196	0.00313	0.00303	0.00336	0.00302	0.00335	0.00225	0.00335	0.0022	0.0037	0.00271	0.00284	0.00392	0.00385
2183	-8e-05	0.00076	0.00071	0.00076	0.00134	0.00235	0.00154	0.00157	0.00281	0.00149	0.00156	0.00295	0.00254	0.00263	0.0026	0.00266	0.00172	0.00283	0.00162	0.00345	0.00236	0.00242	0.00315	0.00367
2180.93	-0.00022	0.00132	0.001	0.00085	0.00178	0.00198	0.00211	0.00191	0.00303	0.00205	0.00158	0.00352	0.00276	0.00224	0.00244	0.00248	0.0023	0.0029	0.00162	0.00377	0.00262	0.00256	0.00331	0.00386
2178.87	-9e-05	0.00167	0.00188	0.00139	0.002	0.00204	0.0024	0.00231	0.00348	0.00264	0.00193	0.00406	0.00312	0.00215	0.00259	0.00274	0.00327	0.0029	0.00211	0.004	0.00287	0.0026	0.00396	0.00409
2176.81	8e-05	0.00114	0.00238	0.00182	0.00188	0.00223	0.00196	0.00222	0.00374	0.00241	0.00187	0.00403	0.00286	0.00232	0.00255	0.00248	0.00338	0.00233	0.00267	0.00374	0.00268	0.00246	0.004	0.0041
2174.74	-4e-05	9e-05	0.00178	0.00155	0.00158	0.00206	0.00148	0.00171	0.00363	0.00189	0.00147	0.00359	0.00242	0.00264	0.0023	0.00206	0.0025	0.00207	0.00284	0.00336	0.00245	0.00246	0.00327	0.00386
2172.68	1e-05	-0.00035	0.00134	0.00154	0.00162	0.00185	0.00146	0.00147	0.00361	0.00193	0.00172	0.00309	0.00243	0.00266	0.00236	0.00238	0.0023	0.00286	0.00265	0.00321	0.00268	0.00279	0.00254	0.00397
2170.62	0.0008	0.00034	0.002	0.00257	0.00208	0.00232	0.00179	0.002	0.0042	0.00243	0.0027	0.00342	0.00282	0.00255	0.00292	0.00327	0.00328	0.00383	0.00254	0.00342	0.00344	0.00324	0.00282	0.00452
2168.55	0.00145	0.00103	0.00256	0.00307	0.00229	0.00281	0.00228	0.00256	0.00465	0.00273	0.00345	0.00412	0.00299	0.00278	0.00337	0.00368	0.00404	0.00359	0.00283	0.00379	0.00379	0.00312	0.00377	0.00434
2166.49	0.00113	0.00099	0.00249	0.00226	0.00193	0.00268	0.00263	0.00241	0.00424	0.00261	0.00316	0.00389	0.00286	0.00321	0.00307	0.00294	0.00369	0.00223	0.00322	0.0036	0.0032	0.00241	0.00437	0.00358
2164.43	0.00031	0.00073	0.00205	0.00147	0.00123	0.00215	0.00251	0.00211	0.00356	0.00207	0.00222	0.00315	0.00282	0.00341	0.00209	0.00167	0.00264	0.00101	0.00285	0.00276	0.00235	0.00178	0.00405	0.00332
2162.36	-0.00013	0.00032	0.00143	0.00117	0.0005	0.00128	0.00183	0.00195	0.00313	0.00132	0.00131	0.00231	0.00266	0.00321	0.00139	0.0011	0.00205	0.00092	0.00185	0.00199	0.00182	0.00141	0.00334	0.00325
2160.3	-0.00037	-0.00021	0.00119	0.00107	-2e-05	0.00021	0.00083	0.00128	0.0027	0.00051	0.00029	0.00113	0.00212	0.00272	0.00128	0.00129	0.00183	0.00157	0.00104	0.00137	0.00156	0.00122	0.00334	0.00297
2158.24	-0.00076	-0.00035	0.00096	0.00137	-0.00037	-0.00033	-2e-05	0.00044	0.0022	0.00018	-0.00046	0.00069	0.00182	0.00225	0.00104	0.00138	0.00128	0.00211	0.00061	0.00112	0.00131	0.00109	0.00367	0.00258
2156.17	-0.00046	-0.00047	0.00076	0.00174	-0.00033	0.0004	0.00023	0.00032	0.00177	0.00094	-9e-05	0.00133	0.00224	0.00219	0.00077	0.00143	0.00127	0.00232	0.00053	0.00151	0.00131	0.00097	0.00357	0.00229
2154.11	0.00052	-0.00069	0.00109	0.00153	0.00031	0.0015	0.00129	0.00075	0.00155	0.00173	0.00103	0.00201	0.00269	0.00241	0.00105	0.00175	0.00199	0.0024	0.00082	0.00184	0.00163	0.00121	0.00328	0.00256
2152.05	0.00106	-0.0003	0.0016	0.00117	0.00113	0.00187	0.00171	0.00113	0.00171	0.00165	0.00167	0.00263	0.00269	0.0025	0.00164	0.00204	0.00262	0.00243	0.00112	0.00185	0.00193	0.00161	0.00277	0.00325
2149.98	0.00072	0.00025	0.00172	0.00095	0.00139	0.00182	0.00127	0.00103	0.00182	0.00137	0.00143	0.00257	0.00221	0.00229	0.00193	0.00195	0.00256	0.00224	0.00113	0.0019	0.00194	0.00153	0.00222	0.00343
2147.92	2e-05	0.00026	0.00099	0.00067	0.00098	0.00186	0.00093	0.00057	0.00183	0.00105	0.0012	0.00165	0.00137	0.0018	0.00198	0.00151	0.00203	0.00185	0.0011	0.00173	0.00161	0.00123	0.00238	0.00279
2145.86	-0.0003	0.00034	0.00034	0.00078	0.00081	0.00203	0.00105	0.00053	0.00216	0.00065	0.00148	0.00146	0.00125	0.00152	0.00212	0.00149	0.00181	0.00154	0.00141	0.00151	0.00156	0.00164	0.00313	0.00246
2143.79	-0.0001	0.00081	0.00042	0.00113	0.00114	0.00203	0.0014	0.0011	0.00259	0.00063	0.00197	0.00226	0.00226	0.00193	0.00222	0.00222	0.00218	0.00152	0.00219	0.00182	0.00206	0.00259	0.00348	0.003
2141.73	4e-05	0.00109	0.00024	0.00085	0.00123	0.0016	0.00162	0.00124	0.00278	0.00081	0.00241	0.00265	0.00306	0.00239	0.00213	0.00267	0.00258	0.00152	0.00281	0.00225	0.00231	0.00285	0.00324	0.00349
2139.67	-0.00017	0.00092	-0.00018	0.00033	0.00082	0.00107	0.00137	0.00081	0.00276	0.00077	0.00237	0.00225	0.00272	0.00225	0.00194	0.00248	0.00236	0.00123	0.00255	0.00224	0.00207	0.00228	0.00299	0.00323
2137.6	-0.00031	0.00062	0	0.0004	0.00033	0.00086	0.00087	0.00055	0.00268	0.00069	0.00178	0.00161	0.00194	0.00196	0.00174	0.00221	0.00186	0.00099	0.0018	0.00184	0.00168	0.0018	0.00285	0.00264
2135.54	-9e-05	0.00059	0.0007	0.00082	0.00023	0.00115	0.00086	0.00062	0.00277	0.00109	0.00135	0.00137	0.0019	0.00207	0.00184	0.00224	0.00186	0.00133	0.00152	0.00173	0.00149	0.00194	0.0028	0.00256
2133.48	7e-05	0.00064	0.00112	0.00086	0.00028	0.00157	0.00108	0.00072	0.00293	0.00145	0.00138	0.00148	0.00241	0.00233	0.00211	0.00239	0.00212	0.00205	0.00173	0.00201	0.00158	0.00215	0.0029	0.00278
2131.41	2e-05	0.00044	0.00108	0.00058	0.00021	0.00161	0.00109	0.00072	0.00299	0.00134	0.00164	0.00173	0.00273	0.00236	0.00201	0.00226	0.00218	0.0025	0.00192	0.00199	0.00176	0.00208	0.00313	0.00291
2129.35	0.00017	0.00042	0.00095	0.00046	0.00026	0.00142	0.00123	0.00073	0.0032	0.00127	0.00186	0.00231	0.0029	0.00231	0.00189	0.00215	0.00216	0.00252	0.00204	0.00176	0.00207	0.00202	0.00328	0.00318
2127.29	0.00054	0.00073	0.00085	0.00079	0.00055	0.00147	0.00152	0.00089	0.00359	0.00148	0.00208	0.00302	0.00301	0.00248	0.00219	0.00239	0.00233	0.00268	0.00235	0.002	0.0025	0.0021	0.00317	0.00356
2125.22	0.00066	0.00097	0.0008	0.00126	0.00086	0.00172	0.00157	0.00107	0.00375	0.00171	0.00241	0.00336	0.00297	0.00271	0.00245	0.0026	0.00266	0.00292	0.00258	0.0025	0.00284	0.00222	0.00301	0.0037
2123.16	0.00041	0.00113	0.0008	0.00147	0.00111	0.00186	0.00155	0.00119	0.0037	0.00171	0.0026	0.00331	0.00278	0.00267	0.0023	0.00251	0.00284	0.00281	0.00251	0.00247	0.00283	0.00219	0.00292	0.00369
2121.1	0.00029	0.00123	0.00108	0.00162	0.00138	0.00184	0.0018	0.0013	0.00401	0.00173	0.00264	0.00329	0.00278	0.00253	0.00221	0.00255	0.00281	0.00271	0.00238	0.00228	0.00266	0.00212	0.00297	0.00391
2119.03	0.00048	0.00104	0.00163	0.00177	0.00153	0.00178	0.0021	0.00149	0.00466	0.00187	0.00266	0.00334	0.00307	0.00241	0.00239	0.0028	0.00286	0.00272	0.00229	0.00243	0.00261	0.00218	0.00318	0.00431
2116.97	0.00072	0.00085	0.002	0.00199	0.00153	0.00184	0.0022	0.00183	0.00494	0.00199	0.00264	0.00341	0.00332	0.00231	0.00265	0.00297	0.00317	0.00273	0.00243	0.0026	0.00274	0.00232	0.00343	0.00461
2114.91	0.00085	0.00092	0.00197	0.00226	0.00159	0.00202	0.00222	0.00201	0.00467	0.00207	0.00253	0.00361	0.0034	0.00245	0.00283	0.00301	0.00337	0.00284	0.00274	0.00263	0.00293	0.00247	0.0037	0.00472
2112.84	0.00066	0.00092	0.00159	0.00212	0.00148	0.00199	0.00218	0.00175	0.00416	0.00191	0.00225	0.00351	0.00319	0.00266	0.00273	0.00301	0.00309	0.00288	0.00264	0.00256	0.00281	0.00245	0.00377	0.00445
2110.78	0.00025	0.00079	0.00113	0.00152	0.00111	0.00172	0.00196	0.00149	0.00373	0.00164	0.00203	0.00296	0.00255	0.00264	0.00247	0.00299	0.00275	0.00272	0.00225	0.00236	0.00254	0.00231	0.00355	0.00396
2108.72	0.0001	0.00069	0.0009	0.00099	0.00099	0.00151	0.00178	0.00146	0.00359	0.00147	0.00209	0.00249	0.00202	0.0025	0.00232	0.00285	0.00275	0.00252	0.0021	0.00219	0.00233	0.00226	0.00327	0.00381
2106.65	0.00035	0.00078	0.001	0.00105	0.00133	0.00149	0.0019	0.00169	0.00378	0.00139	0.00245	0.00259	0.00222	0.00268	0.0025	0.00263	0.00316	0.00251	0.00218	0.00233	0.00231	0.00243	0.00341	0.00404
2104.59	0.00066	0.00102	0.00122	0.0015	0.00168	0.00155	0.00207	0.00205	0.00402	0.00158	0.00272	0.00317	0.00263	0.00299	0.00289	0.00257	0.00353	0.00256	0.00228	0.00255	0.00253	0.00248	0.00372	0.0042
2102.53	0.00072	0.001	0.0014	0.00167	0.00169	0.00163	0.00209	0.00223	0.0041	0.00182	0.00244	0.0035	0.00274	0.00289	0.00292	0.00265	0.00326	0.00259	0.00227	0.00252	0.00259	0.00228	0.00359	0.00407
2100.46	0.00061	0.00063	0.00147	0.00152	0.00159	0.00189	0.002	0.00227	0.00405	0.0018	0.00204	0.00332	0.00269	0.00271	0.00245	0.00273	0.00271	0.00276	0.00214	0.00239	0.00239	0.00221	0.00335	0.00395
2098.4	0.00038	0.00031	0.00128	0.00133	0.00159	0.00196	0.00183	0.00215	0.00374	0.00159	0.00191	0.00304	0.00248	0.00278	0.00213	0.00277	0.00235	0.00283	0.00199	0.00226	0.00227	0.00224	0.00322	0.00408
2096.34	0.00011	0.00037	0.00106	0.00129	0.0017	0.00175	0.00174	0.00188	0.00354	0.00144	0.00189	0.00282	0.00251	0.00284	0.00243	0.00286	0.00228	0.00263	0.00203	0.00221	0.00253	0.0023	0.00307	0.00438
2094.27	0.00024	0.00073	0.00126	0.00155	0.00196	0.00199	0.00188	0.00185	0.00387	0.00164	0.00225	0.00278	0.00301	0.00297	0.00289	0.00305	0.00254	0.00254	0.00241	0.00244	0.00307	0.00255	0.00301	0.00464
2092.21	0.00076	0.00091	0.00167	0.00179	0.00212	0.00235	0.00195	0.00188	0.00422	0.00185	0.00282	0.00303	0.0033	0.00323	0.00291	0.00309	0.00286	0.00272	0.00287	0.00265	0.00332	0.00263	0.00295	0.00463
2090.15	0.0011	0.00085	0.00172	0.00175	0.00188	0.0021	0.00174	0.00165	0.00417	0.00173	0.00298	0.00319	0.00306	0.00333	0.0026	0.0029	0.00285	0.00292	0.00304	0.00253	0.00313	0.0024	0.00283	0.00447
2088.08	0.00102	0.00083	0.00152	0.00156	0.00156	0.0016	0.00153	0.0014	0.00416	0.00162	0.00289	0.00313	0.00274	0.00326	0.00246	0.0027	0.00263	0.00287	0.00293	0.00239	0.00295	0.00233	0.00281	0.00438
2086.02	0.00083	0.00096	0.00157	0.00144	0.00153	0.00144	0.00173	0.00146	0.00459	0.00186	0.00297	0.00322	0.00268	0.00322	0.00266	0.00279	0.0027	0.00281	0.00289	0.00244	0.00298	0.00258	0.00301	0.00445
2083.96	0.00097	0.00113	0.00173	0.00165	0.00175	0.00175	0.00232	0.0019	0.00514	0.0023	0.00318	0.00347	0.00285	0.0033	0.00302	0.00319	0.00298	0.00296	0.00303	0.00261	0.00322	0.00297	0.00333	0.00473
2081.89	0.00135	0.00123	0.00175	0.00222	0.00191	0.00224	0.00276	0.0024	0.00536	0.00258	0.00335	0.00372	0.00296	0.00356	0.00347	0.00359	0.00321	0.00326	0.00331	0.00278	0.00342	0.00328	0.00354	0.00512
2079.83	0.00135	0.0011	0.00177	0.00243	0.00182	0.00231	0.00255	0.00237	0.00506	0.00242	0.00338	0.00384	0.0029	0.00345	0.00378	0.00354	0.00321	0.00342	0.00337	0.00271	0.00316	0.00323	0.00347	0.0053
2077.77	0.00084	0.00069	0.00168	0.00197	0.00156	0.00188	0.00196	0.00183	0.00447	0.00205	0.00313	0.00364	0.00286	0.00269	0.00366	0.00313	0.00291	0.00311	0.00293	0.00255	0.00268	0.00303	0.00331	0.00511
2075.7	0.0004	0.00054	0.00132	0.00165	0.00139	0.00163	0.00171	0.0016	0.00407	0.00202	0.00276	0.00345	0.00286	0.00223	0.00322	0.00282	0.0027	0.00268	0.00243	0.00271	0.00267	0.00283	0.00343	0.00497
2073.64	0.00021	0.00084	0.00104	0.00169	0.0012	0.00169	0.00174	0.00174	0.00391	0.00224	0.00258	0.0034	0.00281	0.0024	0.00287	0.00288	0.00263	0.00244	0.00217	0.00277	0.00297	0.00239	0.00371	0.00508
2071.58	0.00026	0.00118	0.00139	0.00183	0.00104	0.00193	0.00191	0.00188	0.00412	0.00231	0.00285	0.00331	0.00295	0.00274	0.00304	0.00336	0.00272	0.00254	0.00237	0.00269	0.00314	0.0021	0.00385	0.00536
2069.51	0.00051	0.00122	0.002	0.00212	0.00119	0.00213	0.00237	0.00208	0.00459	0.00212	0.00309	0.00319	0.00317	0.00298	0.00344	0.00357	0.00293	0.00297	0.00304	0.00294	0.00322	0.00235	0.00386	0.00531
2067.45	0.00068	0.00093	0.00187	0.00221	0.00144	0.00203	0.0025	0.00204	0.00459	0.00179	0.00285	0.00316	0.00303	0.0029	0.00346	0.00312	0.00288	0.00309	0.00336	0.0031	0.00312	0.00263	0.00376	0.00457
2065.39	0.00073	0.00085	0.00137	0.00211	0.00154	0.00209	0.00219	0.00178	0.00413	0.00171	0.00275	0.0033	0.00277	0.0028	0.00342	0.00286	0.00278	0.0028	0.00313	0.00298	0.003	0.00256	0.00354	0.00402
2063.32	0.00069	0.00097	0.00133	0.00206	0.00155	0.00206	0.00196	0.00158	0.00381	0.00178	0.00269	0.00316	0.00267	0.00286	0.00324	0.00295	0.00268	0.00255	0.00283	0.00281	0.00279	0.00223	0.00321	0.00407
2061.26	0.00059	0.00093	0.00147	0.00186	0.00143	0.00153	0.00185	0.00153	0.00377	0.00168	0.00233	0.00281	0.00274	0.00293	0.0028	0.00288	0.00259	0.00246	0.00256	0.00258	0.00251	0.00208	0.00288	0.00423
2059.2	0.00095	0.00109	0.00177	0.00184	0.0013	0.00157	0.00213	0.00201	0.00416	0.00184	0.00244	0.00319	0.00313	0.00326	0.00282	0.00309	0.00306	0.00274	0.00264	0.00278	0.00286	0.00253	0.00299	0.00461
2057.13	0.00146	0.00153	0.00227	0.00224	0.00131	0.00235	0.0027	0.00274	0.00465	0.00229	0.00294	0.00415	0.00376	0.00373	0.00318	0.00356	0.00372	0.00331	0.00314	0.00337	0.00349	0.00303	0.00351	0.00508
2055.07	0.00143	0.00171	0.00225	0.00232	0.00142	0.00265	0.00269	0.00279	0.00467	0.00248	0.00291	0.00442	0.00413	0.00379	0.00317	0.00357	0.00358	0.0037	0.00337	0.00346	0.00347	0.00298	0.0039	0.00493
2053.01	0.00119	0.00146	0.00163	0.00204	0.00155	0.00267	0.00213	0.00251	0.00448	0.00248	0.00248	0.00383	0.00415	0.00366	0.00284	0.00328	0.00301	0.00404	0.00306	0.00316	0.00297	0.00293	0.00395	0.00457
2050.94	0.0007	0.00114	0.00099	0.00185	0.0014	0.00262	0.00177	0.00254	0.00403	0.00227	0.0022	0.00312	0.00396	0.00335	0.00256	0.00294	0.00276	0.00399	0.00243	0.00286	0.00244	0.00294	0.00351	0.00435
2048.88	-0.00012	0.00087	0.00061	0.00148	0.00093	0.00191	0.00161	0.00241	0.00325	0.00142	0.00191	0.00262	0.00344	0.00263	0.00224	0.00246	0.0025	0.00318	0.00175	0.00235	0.00204	0.00242	0.00283	0.00375
2046.82	-0.00017	0.00079	0.00083	0.00131	0.00083	0.00128	0.0014	0.00215	0.00313	0.00066	0.00182	0.00247	0.00294	0.00235	0.0021	0.00238	0.00218	0.00249	0.00146	0.00206	0.00201	0.00183	0.00267	0.00316
2044.75	0.00063	0.00103	0.00161	0.00183	0.00127	0.00141	0.00125	0.00217	0.0038	0.00115	0.00201	0.00272	0.0026	0.00258	0.0023	0.00274	0.00235	0.00222	0.00164	0.00231	0.00227	0.0018	0.00289	0.00333
2042.69	0.00129	0.00129	0.00226	0.00231	0.00178	0.00202	0.00116	0.00238	0.0043	0.00229	0.00201	0.0032	0.00236	0.00253	0.00259	0.00284	0.00301	0.00215	0.00238	0.00275	0.00254	0.00229	0.00326	0.0041
2040.63	0.00161	0.00158	0.00247	0.00248	0.00222	0.00273	0.00161	0.00284	0.00453	0.00293	0.0021	0.00386	0.00277	0.00257	0.00319	0.00288	0.00369	0.00284	0.00369	0.00317	0.00302	0.00303	0.00401	0.00473
2038.56	0.00135	0.00164	0.0023	0.00243	0.00239	0.00276	0.00238	0.00294	0.00444	0.00292	0.00254	0.00418	0.00323	0.00291	0.00369	0.00299	0.0038	0.00359	0.00414	0.00314	0.00333	0.00336	0.00425	0.00434
2036.5	0.0005	0.00116	0.00183	0.00229	0.00232	0.00223	0.00229	0.00215	0.00385	0.00255	0.00286	0.00358	0.00312	0.00311	0.00325	0.00298	0.00343	0.00341	0.00323	0.0029	0.00289	0.00311	0.00368	0.00347
2034.44	0.00013	0.00097	0.00162	0.00248	0.00246	0.00233	0.00187	0.00166	0.00366	0.0023	0.00324	0.00291	0.00345	0.00355	0.00268	0.00332	0.00338	0.00323	0.00273	0.00305	0.00258	0.00284	0.00342	0.00338
2032.37	0.00069	0.00125	0.00213	0.00306	0.00249	0.00316	0.00239	0.00235	0.00437	0.00245	0.00387	0.00304	0.00457	0.00436	0.00312	0.00381	0.00399	0.00358	0.00317	0.00332	0.0033	0.0028	0.00375	0.00396
2030.31	0.00124	0.00108	0.0026	0.00326	0.0021	0.00348	0.00298	0.00314	0.00474	0.0026	0.00386	0.00333	0.00494	0.00448	0.00364	0.00344	0.00426	0.0038	0.00327	0.00345	0.00388	0.00295	0.00411	0.00436
2028.25	0.00112	0.00053	0.00253	0.00265	0.00167	0.00273	0.00248	0.00296	0.00406	0.00231	0.00319	0.00298	0.0035	0.00358	0.00316	0.00239	0.00327	0.00343	0.00238	0.00322	0.00324	0.00284	0.00401	0.00406
2026.18	0.0008	0.0005	0.00241	0.00214	0.00126	0.00193	0.00183	0.00233	0.00325	0.00206	0.00309	0.00237	0.00189	0.00288	0.00272	0.00188	0.00215	0.00287	0.00131	0.00276	0.00248	0.00271	0.00371	0.00332
2024.12	0.00057	0.00077	0.00203	0.00198	0.00084	0.00161	0.00171	0.00192	0.00282	0.00203	0.00337	0.00208	0.00153	0.00255	0.00278	0.002	0.00188	0.00252	0.00091	0.00227	0.00224	0.00259	0.00316	0.00276
2022.06	0.00027	0.00063	0.00122	0.00155	0.00037	0.00138	0.00149	0.00133	0.00257	0.00148	0.00283	0.00204	0.0016	0.00206	0.00221	0.00171	0.00179	0.00222	0.00113	0.00168	0.00184	0.00182	0.00206	0.00245
2019.99	0.00044	0.00082	0.001	0.00137	-7e-05	0.00157	0.00128	0.00085	0.00251	0.00097	0.002	0.00228	0.00171	0.00196	0.00166	0.00153	0.0018	0.00216	0.00171	0.00171	0.00159	0.00136	0.00181	0.00226
2017.93	0.00125	0.00169	0.00148	0.0023	0.00026	0.00214	0.00133	0.00113	0.00258	0.00133	0.00183	0.00286	0.00224	0.00233	0.00215	0.00207	0.00222	0.00244	0.00256	0.00262	0.00209	0.00224	0.00278	0.00241
2015.87	0.00148	0.00205	0.00148	0.00338	0.00133	0.00231	0.00148	0.00196	0.00273	0.00197	0.00192	0.00324	0.00287	0.00276	0.00292	0.00261	0.00288	0.00264	0.00312	0.00335	0.00245	0.00336	0.00345	0.00306
2013.8	0.00069	0.0013	0.00076	0.00309	0.00154	0.00174	0.0014	0.00238	0.00285	0.00179	0.00185	0.00284	0.00268	0.00299	0.00291	0.00274	0.00307	0.00241	0.00256	0.00309	0.00201	0.0031	0.00318	0.00344
2011.74	-0.00055	0.0003	0.00011	0.00182	0.00043	0.00094	0.00077	0.00169	0.00259	0.00091	0.00163	0.00188	0.00167	0.00235	0.00216	0.00228	0.00247	0.00172	0.00134	0.00243	0.00149	0.0018	0.00243	0.00301
2009.68	-0.00141	0	4e-05	0.00077	-0.00031	0.00089	0.00034	0.00097	0.00218	0.00072	0.00152	0.00134	0.00105	0.00152	0.00154	0.00166	0.00191	0.00126	0.00088	0.00226	0.00139	0.00114	0.00179	0.00255
2007.61	-0.00116	0.00044	0.00038	0.00056	0.0004	0.00169	0.00074	0.00125	0.0022	0.00142	0.00173	0.00185	0.00143	0.00195	0.00126	0.00153	0.00222	0.00178	0.00134	0.00261	0.00169	0.00151	0.00184	0.00285
2005.55	-0.00067	0.00069	0.00058	0.00079	0.00103	0.00192	0.00108	0.00148	0.0025	0.00173	0.00195	0.00247	0.00173	0.00277	0.00093	0.00157	0.00268	0.00243	0.00136	0.00274	0.00181	0.00187	0.00215	0.0033
2003.49	-0.00085	0.00058	0.0007	0.00106	0.00073	0.0013	0.0011	0.00098	0.00285	0.00128	0.00194	0.0023	0.00143	0.00269	0.00076	0.00153	0.00252	0.00251	0.00087	0.00233	0.00141	0.00183	0.00197	0.00331
2001.42	-0.00096	0.00104	0.00116	0.00165	0.00062	0.00104	0.0014	0.00068	0.00327	0.00111	0.00182	0.00207	0.00138	0.00245	0.0011	0.00181	0.00244	0.00269	0.00115	0.00191	0.00144	0.00188	0.00196	0.00332
1999.36	-0.00046	0.00157	0.00154	0.00228	0.00095	0.00137	0.00184	0.00107	0.00355	0.00139	0.00181	0.00234	0.00192	0.00272	0.00171	0.00243	0.0027	0.00299	0.00193	0.00201	0.00198	0.00219	0.00258	0.00361
1997.3	0.00015	0.00138	0.0014	0.00214	0.00103	0.00147	0.00201	0.00158	0.00354	0.00118	0.00196	0.00247	0.00251	0.00289	0.00206	0.00283	0.0027	0.00286	0.00232	0.00229	0.00219	0.0022	0.00339	0.0038
1995.23	0.00049	0.00097	0.00136	0.00125	0.00091	0.00135	0.00211	0.0016	0.0035	0.00076	0.00206	0.00233	0.00258	0.0026	0.00208	0.00279	0.00231	0.00263	0.00263	0.00236	0.00211	0.00193	0.00398	0.00372
1993.17	0.00045	0.00056	0.00159	0.00067	0.00101	0.00142	0.00223	0.0012	0.00345	0.00101	0.00212	0.00231	0.00221	0.00233	0.00224	0.00262	0.00189	0.00246	0.00293	0.00231	0.00214	0.00166	0.00388	0.00366
1991.11	1e-05	7e-05	0.00119	0.00087	0.00122	0.00149	0.00212	0.0008	0.0033	0.0015	0.0022	0.00231	0.00195	0.0022	0.00227	0.00253	0.00162	0.00227	0.00267	0.00204	0.00219	0.00146	0.00316	0.00374
1989.04	-0.00039	-0.00011	0.00049	0.00095	0.00142	0.00165	0.00197	0.00076	0.00355	0.00131	0.00207	0.00235	0.0019	0.00196	0.00177	0.00239	0.00152	0.00224	0.00204	0.00175	0.00187	0.0017	0.00281	0.00369
1986.98	-0.00028	0.0002	0.00068	0.00071	0.00168	0.00194	0.00186	0.00102	0.00394	0.00088	0.00174	0.00261	0.00189	0.00179	0.00141	0.00227	0.00166	0.00218	0.00192	0.00187	0.00148	0.00218	0.00296	0.00361
1984.92	0.00027	0.00097	0.00149	0.00084	0.0018	0.00197	0.00176	0.0014	0.004	0.00106	0.00184	0.003	0.00214	0.0021	0.00167	0.00266	0.00206	0.00206	0.00233	0.00215	0.00184	0.00237	0.00307	0.00369
1982.85	0.00053	0.00167	0.00204	0.00146	0.00166	0.0018	0.00187	0.00211	0.00407	0.00201	0.00246	0.00342	0.00262	0.00281	0.00237	0.00338	0.00268	0.00258	0.00256	0.00247	0.00294	0.00256	0.00335	0.00399
1980.79	0.00061	0.00182	0.00232	0.00242	0.00189	0.00189	0.00236	0.00316	0.00443	0.00335	0.00311	0.00378	0.00325	0.00354	0.00322	0.00387	0.00349	0.00375	0.00264	0.00315	0.00387	0.00315	0.00386	0.00476
1978.73	0.00117	0.00172	0.00248	0.00342	0.00264	0.00211	0.00307	0.00383	0.00493	0.00427	0.0034	0.00385	0.00393	0.00398	0.00355	0.00384	0.00391	0.00446	0.00269	0.00379	0.00381	0.00375	0.00429	0.00525
1976.66	0.00137	0.00145	0.00228	0.00369	0.00292	0.00197	0.00343	0.00337	0.0051	0.00423	0.00321	0.00381	0.00422	0.00392	0.00309	0.00324	0.00357	0.00423	0.00265	0.00393	0.00325	0.00392	0.00425	0.00487
1974.6	0.00095	0.00106	0.00197	0.00316	0.00268	0.00181	0.00322	0.00261	0.00488	0.00364	0.00302	0.00401	0.00412	0.00394	0.00257	0.00292	0.00333	0.00387	0.00291	0.00367	0.003	0.00381	0.00385	0.00445
1972.54	0.0008	0.00087	0.00187	0.00248	0.00246	0.00174	0.00268	0.0026	0.00479	0.00302	0.0029	0.00405	0.00387	0.00412	0.00235	0.00323	0.00349	0.0038	0.00306	0.00331	0.00298	0.00332	0.00362	0.00423
1970.47	0.00082	0.00055	0.00172	0.00215	0.00218	0.00141	0.00218	0.00268	0.00476	0.00279	0.00275	0.00373	0.00352	0.0038	0.00249	0.00332	0.00338	0.00357	0.00261	0.00315	0.0029	0.00273	0.00346	0.00392
1968.41	0.0007	7e-05	0.00146	0.00207	0.00179	0.00105	0.00218	0.0022	0.00442	0.00285	0.0026	0.00322	0.00314	0.00331	0.00282	0.00316	0.00288	0.0029	0.0023	0.00302	0.00253	0.0026	0.00319	0.00361
1966.35	0.00018	0.00028	0.0012	0.00188	0.0014	0.00129	0.00243	0.00161	0.00366	0.00256	0.00224	0.00275	0.00285	0.00319	0.00285	0.00304	0.00251	0.00232	0.00232	0.00264	0.00203	0.00255	0.00298	0.00361
1964.28	-0.00036	0.00089	0.00102	0.00159	0.00111	0.00181	0.00239	0.00145	0.00289	0.00195	0.00191	0.00261	0.00282	0.00311	0.00282	0.00276	0.00255	0.00222	0.00205	0.00232	0.0017	0.00225	0.00271	0.00383
1962.22	-0.00046	0.00097	0.00089	0.00122	0.0009	0.00185	0.00214	0.00158	0.0027	0.00161	0.00203	0.00278	0.0029	0.00268	0.003	0.00246	0.00259	0.00203	0.00165	0.00233	0.00154	0.00214	0.00264	0.00379
1960.16	-0.00046	0.00068	0.00063	0.00076	0.0007	0.00153	0.00173	0.0015	0.00286	0.00153	0.00196	0.00274	0.00261	0.00207	0.00295	0.00234	0.00214	0.0015	0.00139	0.00237	0.00147	0.00208	0.0027	0.00349
1958.09	-0.00043	0.00032	0.00037	0.00036	0.00048	0.00124	0.00116	0.00109	0.00314	0.00134	0.0014	0.00231	0.00206	0.00167	0.0023	0.0021	0.00168	0.00137	0.00139	0.00223	0.00131	0.00167	0.00235	0.00333
1956.03	-5e-05	0.00029	0.00062	0.00049	0.00058	0.00131	0.00106	0.00107	0.00359	0.0013	0.00125	0.00223	0.00199	0.00169	0.00191	0.00196	0.00186	0.00189	0.00183	0.00237	0.00124	0.00151	0.00213	0.00351
1953.97	0.00054	0.00067	0.00125	0.00122	0.00123	0.00175	0.00163	0.0015	0.00393	0.00169	0.00172	0.00273	0.00234	0.00199	0.00246	0.00231	0.00254	0.00254	0.00221	0.00274	0.00145	0.0018	0.00239	0.00382
1951.9	0.00072	0.00083	0.00147	0.00174	0.00161	0.00193	0.00194	0.00159	0.00381	0.00202	0.00212	0.00309	0.00254	0.00216	0.00298	0.00266	0.00317	0.00277	0.00199	0.00255	0.00153	0.00211	0.00251	0.00382
1949.84	0.0007	0.00079	0.00134	0.00167	0.00158	0.0019	0.00193	0.00152	0.00363	0.00205	0.00226	0.00314	0.00278	0.00228	0.00297	0.00287	0.00341	0.00276	0.00175	0.00209	0.00169	0.00253	0.00257	0.00396
1947.78	0.00107	0.00068	0.00135	0.00146	0.00173	0.00196	0.00213	0.00161	0.00379	0.00199	0.00233	0.00313	0.00304	0.00267	0.00282	0.00306	0.0033	0.00286	0.00212	0.00222	0.00226	0.00298	0.00274	0.00451
1945.71	0.00142	0.00052	0.00148	0.00151	0.0018	0.00179	0.00227	0.00168	0.00403	0.00199	0.00242	0.00314	0.003	0.00305	0.00263	0.00312	0.00321	0.0029	0.00278	0.00278	0.00275	0.00292	0.00304	0.00482
1943.65	0.00134	0.00056	0.00141	0.00173	0.00156	0.00164	0.00224	0.00181	0.00429	0.00206	0.00245	0.00337	0.00296	0.0032	0.00253	0.00313	0.00335	0.00283	0.00313	0.00306	0.00283	0.0025	0.00353	0.00466
1941.59	0.00097	0.00057	0.00109	0.00186	0.00142	0.00182	0.00205	0.0018	0.00455	0.00179	0.00242	0.00349	0.00291	0.00311	0.0027	0.00306	0.00331	0.00283	0.00303	0.0027	0.00272	0.00221	0.00352	0.00439
1939.52	0.00066	0.00046	0.00087	0.00198	0.00157	0.00208	0.00178	0.00165	0.0047	0.00132	0.00253	0.00344	0.0028	0.00298	0.00308	0.00302	0.00307	0.0029	0.003	0.00235	0.00278	0.00233	0.00316	0.00433
1937.46	0.00043	0.00041	0.00082	0.00196	0.0016	0.00223	0.00177	0.00173	0.00467	0.00124	0.00261	0.00341	0.00281	0.00288	0.00335	0.00305	0.00297	0.00287	0.00295	0.00238	0.00284	0.00261	0.00315	0.00448
1935.4	0.00031	0.0004	0.00083	0.0016	0.00148	0.00226	0.00194	0.00206	0.00454	0.00158	0.00257	0.00324	0.00294	0.00273	0.00334	0.00291	0.00295	0.00285	0.00259	0.00248	0.00272	0.00267	0.00325	0.00481
1933.33	0.00047	0.00051	0.00099	0.00136	0.00146	0.00211	0.00201	0.00226	0.0045	0.00193	0.0026	0.00297	0.00303	0.00267	0.00315	0.00271	0.00295	0.00297	0.00228	0.00256	0.00256	0.00275	0.00326	0.00493
1931.27	0.00076	0.00061	0.00127	0.00152	0.00139	0.00183	0.00204	0.00218	0.00453	0.00208	0.00272	0.00302	0.003	0.00259	0.00296	0.00274	0.00301	0.00312	0.00235	0.00261	0.00264	0.0029	0.00333	0.00472
1929.21	0.00086	0.00071	0.0013	0.00169	0.00118	0.00152	0.00208	0.00193	0.00447	0.00208	0.00278	0.00329	0.00291	0.00245	0.00294	0.00283	0.00293	0.00328	0.00257	0.00259	0.00287	0.00282	0.00331	0.00445
1927.14	0.00085	0.00083	0.00112	0.00168	0.00109	0.00136	0.00198	0.00169	0.00445	0.00199	0.0028	0.00346	0.00299	0.0026	0.00312	0.00291	0.00268	0.00343	0.00281	0.00267	0.00302	0.00254	0.00313	0.00433
1925.08	0.00096	0.00099	0.00126	0.00183	0.00141	0.00166	0.00194	0.00191	0.00466	0.00216	0.00306	0.00387	0.0034	0.0031	0.00352	0.00318	0.00282	0.00358	0.00324	0.00301	0.00327	0.00252	0.00335	0.00461
1923.02	0.00112	0.0012	0.00165	0.00215	0.00181	0.00208	0.00208	0.00236	0.005	0.00239	0.00331	0.00434	0.00375	0.00349	0.00377	0.00348	0.00348	0.00358	0.0036	0.00328	0.00352	0.00279	0.00394	0.00501
1920.95	0.00131	0.0013	0.00184	0.00232	0.00195	0.00229	0.0023	0.00231	0.00517	0.0022	0.00321	0.00431	0.00372	0.00347	0.00355	0.0035	0.0039	0.00351	0.0036	0.00328	0.00357	0.00297	0.00421	0.0051
1918.89	0.00156	0.00126	0.00192	0.00234	0.002	0.00245	0.00259	0.00206	0.00525	0.0021	0.00297	0.00412	0.00362	0.00333	0.00338	0.00345	0.00389	0.00364	0.00363	0.00328	0.00356	0.00303	0.00413	0.00507
1916.83	0.00155	0.0012	0.00199	0.00222	0.00194	0.00237	0.00269	0.00207	0.00543	0.00237	0.00281	0.00416	0.00351	0.00325	0.00338	0.0034	0.00371	0.00379	0.00372	0.00327	0.00343	0.00292	0.00394	0.00503
1914.76	0.0012	0.00107	0.00181	0.00206	0.00171	0.00211	0.00245	0.00224	0.00539	0.00254	0.0028	0.00408	0.00327	0.00316	0.00323	0.00319	0.00346	0.00373	0.00345	0.00312	0.00309	0.00275	0.00361	0.0049
1912.7	0.00095	0.00081	0.00152	0.00193	0.00138	0.00187	0.0021	0.00225	0.00503	0.00232	0.00276	0.00382	0.00293	0.00317	0.00299	0.0029	0.00329	0.00347	0.00297	0.00286	0.00282	0.00257	0.00342	0.00487
1910.64	0.00098	0.00063	0.00142	0.00179	0.00112	0.00174	0.00189	0.00209	0.00468	0.00195	0.00266	0.00374	0.00261	0.00329	0.00285	0.00279	0.00322	0.00323	0.00265	0.00268	0.00287	0.00242	0.00347	0.00498
1908.57	0.00117	0.00071	0.00145	0.00175	0.0012	0.00192	0.00203	0.00207	0.00459	0.00178	0.00273	0.00395	0.00254	0.00347	0.00294	0.00297	0.00319	0.00331	0.00273	0.00273	0.00314	0.00241	0.00347	0.0051
1906.51	0.00114	0.00081	0.00138	0.00174	0.00117	0.00203	0.00216	0.00206	0.00454	0.00176	0.00286	0.00388	0.00261	0.00342	0.00301	0.00313	0.00313	0.00333	0.00291	0.00278	0.00312	0.00246	0.00333	0.00503
1904.45	0.00086	0.0008	0.0013	0.00169	0.00097	0.0019	0.00204	0.00202	0.00446	0.00175	0.00284	0.0034	0.00269	0.00313	0.003	0.00319	0.00299	0.00304	0.00294	0.00269	0.00288	0.0026	0.00327	0.00481
1902.38	0.00084	0.00096	0.00143	0.00178	0.00126	0.00197	0.00204	0.00229	0.00441	0.00196	0.00282	0.00325	0.00292	0.00301	0.00319	0.00338	0.00302	0.00295	0.003	0.00278	0.003	0.00287	0.00334	0.00467
1900.32	0.00115	0.00117	0.00161	0.00189	0.00172	0.00217	0.00221	0.00259	0.00439	0.00221	0.0029	0.00362	0.00323	0.00313	0.00341	0.00354	0.00332	0.00309	0.00307	0.00306	0.00329	0.00301	0.00344	0.00468
1898.26	0.00136	0.00107	0.00155	0.0018	0.0017	0.00223	0.00225	0.00247	0.00445	0.00222	0.00291	0.0039	0.00336	0.0032	0.00339	0.00353	0.00339	0.00316	0.00304	0.00315	0.00327	0.00288	0.00362	0.00476
1896.19	0.00128	0.00078	0.00135	0.00156	0.00149	0.00215	0.00217	0.00218	0.00457	0.00212	0.0029	0.00387	0.00319	0.00314	0.00322	0.00346	0.00307	0.00319	0.00303	0.00293	0.00317	0.0027	0.0038	0.00484
1894.13	0.0011	0.00059	0.00131	0.00143	0.00148	0.00202	0.00209	0.00217	0.00457	0.00209	0.0029	0.00378	0.00295	0.00303	0.00317	0.0034	0.00286	0.00325	0.00311	0.00269	0.00328	0.00271	0.00376	0.00482
1892.07	0.00106	0.00069	0.00148	0.0016	0.00157	0.00212	0.00203	0.0023	0.00457	0.00224	0.00296	0.00379	0.00301	0.00297	0.00347	0.00345	0.00305	0.00339	0.00327	0.00274	0.00339	0.00298	0.00366	0.00488
1890	0.00121	0.00099	0.00176	0.0019	0.00171	0.00245	0.00214	0.00241	0.00476	0.0025	0.00321	0.00386	0.00329	0.00307	0.0039	0.00366	0.00344	0.00357	0.00342	0.00302	0.00337	0.00341	0.00376	0.00526
1887.94	0.0013	0.00119	0.00198	0.00209	0.00183	0.00257	0.00236	0.0024	0.00505	0.00261	0.00337	0.00388	0.00339	0.00322	0.00385	0.00368	0.00358	0.00358	0.00334	0.00309	0.00331	0.00348	0.00384	0.00558
1885.88	0.00114	0.00122	0.00197	0.00207	0.0018	0.00237	0.00243	0.00229	0.00528	0.00248	0.00315	0.00376	0.00331	0.0032	0.00335	0.00352	0.00348	0.00339	0.00304	0.00294	0.00331	0.00319	0.00361	0.00543
1883.81	0.00097	0.00106	0.00186	0.00191	0.00162	0.00216	0.00235	0.00216	0.0052	0.00224	0.00278	0.00362	0.00319	0.00309	0.00305	0.00337	0.0034	0.00334	0.00281	0.00282	0.00334	0.00295	0.0034	0.00512
1881.75	0.00105	0.00084	0.00177	0.00168	0.00147	0.00207	0.00224	0.00202	0.00491	0.00207	0.00259	0.0036	0.00311	0.00299	0.00312	0.00315	0.00339	0.00353	0.00284	0.00275	0.00338	0.00285	0.00346	0.005
1879.69	0.00119	0.00086	0.00172	0.00157	0.00146	0.00208	0.00218	0.00199	0.00482	0.00212	0.00255	0.00371	0.00304	0.00294	0.00325	0.003	0.0034	0.00371	0.00306	0.00275	0.00346	0.00275	0.00359	0.00507
1877.62	0.00118	0.001	0.00177	0.00171	0.00153	0.00216	0.00221	0.00211	0.00499	0.00235	0.00265	0.00394	0.00299	0.00303	0.00335	0.00315	0.00349	0.00375	0.00328	0.00282	0.00359	0.00268	0.00362	0.0052
1875.56	0.00112	0.00092	0.00181	0.0018	0.00154	0.00227	0.00223	0.0022	0.00514	0.0025	0.00286	0.00408	0.00299	0.00313	0.00343	0.00335	0.00357	0.00371	0.00336	0.00286	0.00363	0.00264	0.00358	0.00525
1873.5	0.00127	0.00081	0.0018	0.00179	0.00156	0.00251	0.00243	0.00227	0.00535	0.00249	0.0031	0.00406	0.00315	0.00319	0.0036	0.00355	0.00363	0.00369	0.0034	0.00294	0.00362	0.00275	0.00368	0.00532
1871.43	0.00147	0.00088	0.00182	0.00193	0.00166	0.00281	0.00277	0.00242	0.00572	0.00247	0.00334	0.00412	0.00341	0.00332	0.00389	0.00386	0.00372	0.00379	0.00357	0.0031	0.00367	0.00311	0.00406	0.0056
1869.37	0.00154	0.001	0.00188	0.00208	0.00177	0.00297	0.00287	0.00252	0.00609	0.00252	0.00349	0.0044	0.00361	0.00353	0.00409	0.00408	0.00374	0.00395	0.0038	0.0033	0.00376	0.00347	0.00443	0.00604
1867.31	0.00156	0.00105	0.00182	0.00197	0.0018	0.00281	0.00265	0.00245	0.0062	0.00253	0.00332	0.00454	0.00361	0.00362	0.00403	0.00391	0.0037	0.00397	0.00385	0.00341	0.00379	0.00345	0.00432	0.00618
1865.24	0.00145	0.00107	0.00159	0.00172	0.00164	0.00245	0.00237	0.00237	0.00589	0.00244	0.0029	0.00436	0.00344	0.00345	0.00373	0.00361	0.00363	0.0038	0.0036	0.00334	0.00372	0.00329	0.00395	0.00593
1863.18	0.00129	0.00117	0.00151	0.00173	0.00148	0.00231	0.00228	0.00242	0.00562	0.0024	0.00271	0.00423	0.00337	0.00329	0.00351	0.00357	0.00358	0.0037	0.00335	0.00325	0.00375	0.00331	0.00383	0.0058
1861.12	0.00133	0.0013	0.00169	0.00196	0.00157	0.00249	0.00245	0.00251	0.00568	0.00241	0.00289	0.00427	0.00345	0.00334	0.00349	0.00367	0.00363	0.00372	0.00332	0.00325	0.00382	0.00338	0.00398	0.00589
1859.05	0.00138	0.00125	0.0018	0.00191	0.00171	0.00254	0.0025	0.0024	0.0058	0.00232	0.00305	0.00426	0.00346	0.00334	0.00347	0.00365	0.00361	0.00366	0.00337	0.00315	0.00373	0.00323	0.00408	0.00589
1856.99	0.00125	0.00102	0.00164	0.00161	0.00158	0.00234	0.00221	0.00216	0.00576	0.00209	0.00295	0.00408	0.00324	0.00317	0.00336	0.00351	0.00332	0.00349	0.00336	0.00288	0.00346	0.00289	0.00396	0.00564
1854.93	0.00114	0.00084	0.00148	0.00151	0.00131	0.00227	0.00199	0.00204	0.00575	0.00202	0.00284	0.00396	0.00301	0.00306	0.00325	0.00343	0.00309	0.00336	0.00333	0.00266	0.00325	0.00266	0.00383	0.00548
1852.86	0.00107	0.00088	0.00153	0.00162	0.00121	0.00234	0.00205	0.00209	0.00571	0.0022	0.00295	0.00411	0.00295	0.00315	0.0032	0.0034	0.00316	0.00332	0.0033	0.00265	0.00323	0.00265	0.00384	0.00549
1850.8	0.00105	0.00108	0.00166	0.00176	0.00136	0.0024	0.00224	0.00226	0.00567	0.00235	0.00314	0.0043	0.00313	0.00329	0.00329	0.00343	0.00339	0.00343	0.00334	0.00281	0.00342	0.00282	0.00394	0.00557
1848.74	0.00124	0.00126	0.00174	0.00193	0.00163	0.00248	0.00247	0.00253	0.00582	0.00246	0.00333	0.00436	0.00345	0.00341	0.00349	0.00365	0.00367	0.00361	0.00354	0.00306	0.00373	0.0031	0.0041	0.00582
1846.67	0.0014	0.00138	0.00179	0.0022	0.00184	0.00265	0.00268	0.00271	0.00613	0.00272	0.00363	0.0045	0.00373	0.00364	0.00378	0.00396	0.00392	0.00386	0.00385	0.00342	0.00403	0.00334	0.0043	0.00628
1844.61	0.00129	0.00137	0.0019	0.0024	0.00189	0.00281	0.00274	0.00267	0.00635	0.0029	0.00378	0.00472	0.00383	0.00381	0.00402	0.00414	0.00404	0.0041	0.0041	0.00366	0.00417	0.00345	0.00433	0.00664
1842.55	0.00114	0.00124	0.00192	0.0023	0.00172	0.00269	0.00257	0.00251	0.0063	0.00268	0.00346	0.00465	0.0037	0.00364	0.00393	0.00399	0.00394	0.00408	0.00403	0.00341	0.00394	0.00332	0.00413	0.00646
1840.48	0.00118	0.00115	0.00184	0.00203	0.0016	0.00253	0.00237	0.00239	0.00622	0.00243	0.00318	0.00437	0.00356	0.00341	0.0037	0.00373	0.00372	0.00394	0.0038	0.00306	0.00364	0.00304	0.00405	0.00605
1838.42	0.00121	0.00118	0.00185	0.00181	0.00165	0.00255	0.0024	0.00233	0.00623	0.00231	0.00317	0.00414	0.00351	0.00335	0.00348	0.0036	0.00358	0.00382	0.00367	0.00299	0.00354	0.00281	0.00408	0.00585
1836.36	0.00121	0.00122	0.00185	0.00186	0.00171	0.00259	0.00256	0.00231	0.00629	0.00228	0.00319	0.00416	0.00347	0.00338	0.00339	0.00362	0.00361	0.00375	0.0036	0.00303	0.00358	0.00279	0.0041	0.00588
1834.29	0.00128	0.0012	0.00177	0.00206	0.00173	0.00255	0.00254	0.00234	0.00638	0.0024	0.00318	0.00445	0.0034	0.00344	0.00358	0.00373	0.00374	0.0038	0.00357	0.00305	0.00368	0.00298	0.00413	0.006
1832.23	0.00127	0.00113	0.00173	0.00206	0.00173	0.00248	0.00237	0.00245	0.00652	0.00262	0.0033	0.00475	0.00342	0.00353	0.00392	0.00386	0.00389	0.00384	0.00361	0.00306	0.00389	0.00322	0.00423	0.00616
1830.17	0.00122	0.00114	0.0018	0.00188	0.00175	0.00249	0.00233	0.0026	0.00673	0.00278	0.00351	0.00494	0.00367	0.00359	0.00408	0.00396	0.00401	0.00377	0.0037	0.00315	0.0041	0.00332	0.00438	0.00625
1828.1	0.00142	0.00125	0.00197	0.00188	0.00181	0.00268	0.00258	0.00271	0.00698	0.00285	0.00362	0.0051	0.00396	0.00365	0.00403	0.00405	0.00415	0.0038	0.00389	0.00334	0.00418	0.00328	0.00445	0.00637
1826.04	0.00164	0.00135	0.00212	0.00199	0.0019	0.00285	0.00283	0.00278	0.00708	0.00287	0.00362	0.00518	0.00407	0.00382	0.00397	0.00415	0.00422	0.004	0.00409	0.00355	0.00422	0.00329	0.0045	0.00663
1823.98	0.00162	0.0014	0.0022	0.00197	0.00196	0.00294	0.00292	0.00281	0.00713	0.00279	0.00358	0.00515	0.00398	0.00391	0.00391	0.0042	0.00417	0.00414	0.00413	0.00359	0.00427	0.00328	0.00448	0.0068
1821.91	0.00164	0.00141	0.0022	0.00196	0.00192	0.00296	0.00287	0.00281	0.00714	0.00269	0.00356	0.00504	0.00381	0.00379	0.00389	0.00419	0.00414	0.00412	0.00404	0.00344	0.00427	0.00325	0.00436	0.0068
1819.85	0.00181	0.00135	0.00217	0.00212	0.00186	0.00296	0.00287	0.00283	0.00713	0.00273	0.00355	0.00497	0.00373	0.00372	0.00397	0.00414	0.00418	0.00413	0.00403	0.00338	0.00432	0.00325	0.00434	0.00681
1817.79	0.00185	0.00123	0.00208	0.00226	0.00176	0.00294	0.00286	0.00273	0.00713	0.00275	0.00348	0.00497	0.0037	0.0037	0.00399	0.00401	0.0041	0.00411	0.00403	0.00334	0.00427	0.00318	0.0044	0.00687
1815.72	0.00176	0.00111	0.00189	0.00221	0.00168	0.00287	0.00277	0.00256	0.00714	0.00264	0.00344	0.00508	0.00366	0.00364	0.00394	0.00391	0.00399	0.004	0.00395	0.00322	0.00413	0.00303	0.00436	0.00688
1813.66	0.00172	0.00112	0.00174	0.00211	0.00173	0.00289	0.00274	0.00254	0.00724	0.00259	0.00349	0.00527	0.00372	0.00371	0.00401	0.00402	0.00402	0.00396	0.00398	0.00324	0.00425	0.00302	0.00428	0.00696
1811.6	0.00176	0.00123	0.00178	0.00211	0.00179	0.003	0.00291	0.00273	0.00743	0.00266	0.00358	0.00545	0.00387	0.00389	0.00414	0.0043	0.00417	0.00405	0.00418	0.00339	0.00454	0.00322	0.00435	0.0072
1809.53	0.0019	0.00139	0.002	0.00229	0.00182	0.00321	0.00313	0.00297	0.00769	0.00281	0.00368	0.00563	0.00398	0.00398	0.00428	0.00452	0.00431	0.00421	0.00437	0.00352	0.00465	0.00342	0.00456	0.00742
1807.47	0.00208	0.00157	0.00218	0.00247	0.00192	0.0034	0.00322	0.00308	0.00791	0.00293	0.00386	0.00571	0.00409	0.00396	0.00437	0.00458	0.00437	0.00436	0.00448	0.00356	0.00466	0.00346	0.00473	0.00745
1805.41	0.00216	0.00155	0.0022	0.00244	0.00204	0.00346	0.00319	0.00307	0.00813	0.00295	0.00403	0.00574	0.00419	0.00399	0.00438	0.00459	0.00446	0.00445	0.00457	0.00355	0.00475	0.00345	0.00487	0.00751
1803.34	0.00212	0.00136	0.00212	0.00235	0.00209	0.00339	0.00309	0.00305	0.00826	0.00291	0.00408	0.00579	0.0042	0.00408	0.00439	0.00463	0.00463	0.00454	0.00461	0.00364	0.00482	0.00351	0.00498	0.00771
1801.28	0.00217	0.00133	0.00209	0.00238	0.00214	0.00337	0.00308	0.00319	0.0084	0.00294	0.00415	0.00592	0.00428	0.00423	0.00449	0.0047	0.00483	0.00475	0.0047	0.00386	0.0049	0.00359	0.00507	0.00798
1799.22	0.00235	0.00148	0.00212	0.00245	0.00223	0.00341	0.00321	0.00333	0.00859	0.00306	0.00421	0.00604	0.0044	0.00426	0.0046	0.00471	0.00487	0.00485	0.00474	0.00396	0.00501	0.00359	0.00511	0.00806
1797.15	0.00242	0.00155	0.00218	0.00248	0.0022	0.0035	0.00336	0.00338	0.00881	0.00314	0.0042	0.00612	0.00446	0.00418	0.00472	0.00476	0.00483	0.00476	0.00469	0.0039	0.00512	0.00358	0.00519	0.00804
1795.09	0.0024	0.00157	0.00232	0.0026	0.00221	0.0037	0.00354	0.0035	0.00907	0.00324	0.00425	0.0063	0.00456	0.00426	0.00493	0.00496	0.0049	0.00477	0.0048	0.00403	0.0053	0.00367	0.00535	0.0082
1793.03	0.00243	0.0016	0.00247	0.00276	0.00237	0.00397	0.00375	0.00367	0.00943	0.00339	0.00447	0.00663	0.00472	0.00455	0.00514	0.00526	0.00511	0.005	0.0051	0.00435	0.00559	0.00385	0.00558	0.0086
1790.97	0.00259	0.00162	0.00252	0.00278	0.00244	0.00415	0.0038	0.00372	0.00974	0.00344	0.00464	0.00684	0.0047	0.00475	0.00513	0.00533	0.00514	0.00512	0.0052	0.00439	0.00575	0.00392	0.00566	0.00894
1788.9	0.00274	0.00165	0.0025	0.00271	0.00231	0.00412	0.00375	0.00369	0.01	0.00334	0.00462	0.0069	0.00458	0.00468	0.005	0.0052	0.00503	0.00504	0.00509	0.00412	0.00573	0.00388	0.00553	0.00901
1786.84	0.00279	0.00173	0.00251	0.0027	0.00226	0.00408	0.0038	0.00371	0.01042	0.00334	0.0047	0.00707	0.0047	0.00467	0.00504	0.00527	0.00517	0.00511	0.00515	0.00404	0.00584	0.00389	0.00548	0.00917
1784.78	0.00275	0.00179	0.00255	0.00278	0.00235	0.00419	0.00388	0.00377	0.01094	0.0034	0.00485	0.00729	0.00494	0.00472	0.00522	0.00552	0.00538	0.00528	0.00536	0.00421	0.006	0.00395	0.00561	0.00955
1782.71	0.00274	0.00184	0.00268	0.00292	0.0024	0.00446	0.00399	0.00387	0.01158	0.00342	0.00505	0.00764	0.00512	0.00481	0.00549	0.00583	0.00557	0.00552	0.00562	0.00444	0.00619	0.00403	0.00591	0.01019
1780.65	0.00305	0.00198	0.00286	0.00313	0.00251	0.0049	0.00431	0.0041	0.01266	0.00358	0.00546	0.00834	0.00536	0.00508	0.00591	0.00628	0.00592	0.00596	0.00608	0.00469	0.00666	0.00424	0.00629	0.01111
1778.59	0.00371	0.00224	0.00311	0.00341	0.00281	0.0055	0.00479	0.00446	0.01434	0.00386	0.00605	0.00937	0.00568	0.0054	0.00648	0.0069	0.00648	0.00647	0.00676	0.00499	0.00741	0.00452	0.00671	0.01235
1776.52	0.00441	0.00257	0.00353	0.0037	0.00314	0.00618	0.00529	0.00497	0.01633	0.00418	0.00674	0.01055	0.00613	0.00573	0.00715	0.00767	0.00723	0.00706	0.00754	0.00544	0.00828	0.00485	0.00738	0.01391
1774.46	0.00521	0.00305	0.00414	0.00412	0.00353	0.00721	0.00608	0.00573	0.01901	0.00475	0.00785	0.01223	0.007	0.00645	0.0081	0.00888	0.00834	0.00806	0.00869	0.0063	0.00953	0.00539	0.00856	0.01621
1772.4	0.00653	0.00375	0.00503	0.00485	0.00421	0.00892	0.00742	0.00675	0.02334	0.00562	0.00965	0.015	0.00835	0.00774	0.00963	0.01071	0.00998	0.00963	0.01058	0.00753	0.01151	0.0062	0.01023	0.01989
1770.33	0.00827	0.00458	0.00613	0.00573	0.00497	0.01097	0.00901	0.00781	0.02894	0.00651	0.0117	0.01841	0.00973	0.00905	0.01148	0.01272	0.01179	0.01143	0.01279	0.00856	0.01385	0.00713	0.01191	0.02431
1768.27	0.01007	0.00541	0.00726	0.00655	0.0056	0.01299	0.01053	0.00888	0.03492	0.00734	0.01365	0.02191	0.01103	0.01015	0.01329	0.01465	0.01348	0.01322	0.01482	0.00938	0.01623	0.00806	0.01357	0.02869
1766.21	0.01204	0.00632	0.00846	0.00745	0.00632	0.01521	0.01212	0.01011	0.0413	0.00835	0.01578	0.02572	0.01258	0.01138	0.01522	0.01672	0.0154	0.01515	0.01693	0.01044	0.01883	0.00901	0.01541	0.03342
1764.14	0.01405	0.00729	0.0097	0.0085	0.00722	0.01765	0.01383	0.01153	0.04764	0.00956	0.01815	0.02968	0.0144	0.01285	0.0173	0.01897	0.01766	0.01719	0.01928	0.01186	0.0216	0.01014	0.01742	0.03849
1762.08	0.01628	0.00836	0.01104	0.00972	0.00824	0.02051	0.01594	0.01312	0.05512	0.01094	0.02094	0.03426	0.01648	0.01466	0.01969	0.0217	0.02028	0.01958	0.02222	0.01362	0.02478	0.01152	0.01992	0.04453
1760.02	0.0186	0.0095	0.01245	0.01097	0.00931	0.02341	0.01822	0.01469	0.06313	0.01229	0.02372	0.03899	0.01847	0.01648	0.02224	0.02462	0.02287	0.02213	0.02533	0.01539	0.02808	0.01286	0.02251	0.05078
1757.95	0.02079	0.01058	0.01383	0.0122	0.01035	0.02607	0.0203	0.01621	0.07052	0.01356	0.02624	0.04331	0.02027	0.01812	0.02466	0.02728	0.02522	0.02453	0.02811	0.01693	0.03114	0.01402	0.02482	0.0565
1755.89	0.0232	0.01154	0.01518	0.01339	0.01139	0.02892	0.02235	0.01774	0.07825	0.01483	0.02893	0.04789	0.02217	0.01974	0.02705	0.02994	0.02768	0.02692	0.03098	0.01836	0.03431	0.01512	0.02714	0.06258
1753.83	0.02558	0.01256	0.0165	0.01453	0.01248	0.03183	0.02442	0.01931	0.08555	0.01613	0.03172	0.05251	0.02419	0.02136	0.02939	0.03259	0.03016	0.02933	0.03384	0.01986	0.03748	0.01629	0.02949	0.06868
1751.76	0.02832	0.01392	0.01812	0.01599	0.01383	0.0353	0.02704	0.02125	0.09474	0.01778	0.03522	0.05832	0.0268	0.02355	0.03249	0.03599	0.03344	0.03236	0.03755	0.02198	0.04147	0.01803	0.03258	0.07601
1749.7	0.03233	0.01566	0.02034	0.018	0.01545	0.03997	0.03077	0.02384	0.10935	0.02006	0.04012	0.06697	0.03045	0.02673	0.0371	0.04086	0.0385	0.03652	0.04303	0.02491	0.04732	0.02059	0.03712	0.08613
1747.64	0.037	0.01749	0.02283	0.02019	0.01712	0.04515	0.03481	0.02661	0.12565	0.02259	0.04546	0.07657	0.03439	0.0301	0.04215	0.04612	0.04406	0.04095	0.04894	0.02796	0.05383	0.02318	0.04216	0.09703
1745.57	0.0407	0.01906	0.02492	0.02204	0.01863	0.04941	0.03795	0.02888	0.13739	0.02468	0.04956	0.08374	0.0374	0.0327	0.04605	0.05025	0.04814	0.04444	0.05333	0.03041	0.05881	0.0251	0.04603	0.10551
1743.51	0.04272	0.02011	0.02618	0.02322	0.01967	0.05187	0.0398	0.03024	0.14336	0.02591	0.05177	0.08739	0.03896	0.03422	0.04815	0.05259	0.05029	0.04647	0.05561	0.03178	0.06144	0.02612	0.04807	0.11041
1741.45	0.04361	0.02054	0.0267	0.0237	0.02005	0.05275	0.04052	0.03071	0.14618	0.02632	0.0526	0.08875	0.03953	0.03482	0.04881	0.05342	0.05114	0.0473	0.05652	0.03218	0.06228	0.0264	0.04885	0.1126
1739.38	0.04439	0.02058	0.02695	0.02384	0.02007	0.05309	0.04084	0.03086	0.1491	0.02637	0.05308	0.08976	0.0399	0.03506	0.04905	0.05383	0.05178	0.04778	0.05723	0.03229	0.06267	0.02647	0.04933	0.11396
1737.32	0.04516	0.02076	0.02741	0.02417	0.02033	0.0538	0.04146	0.03136	0.1517	0.02669	0.05381	0.09083	0.04043	0.03549	0.04964	0.05453	0.05259	0.04856	0.05807	0.03282	0.06345	0.02689	0.05004	0.11526
1735.26	0.04555	0.02098	0.02784	0.0245	0.02067	0.05449	0.04204	0.03193	0.15372	0.02715	0.05458	0.09167	0.04104	0.03607	0.05037	0.05522	0.05332	0.04939	0.05887	0.03351	0.06439	0.02749	0.05081	0.11612
1733.19	0.04521	0.02055	0.02733	0.02395	0.02012	0.05373	0.04152	0.03145	0.15498	0.02677	0.05411	0.0915	0.04087	0.03585	0.05006	0.05476	0.05311	0.04895	0.05883	0.03299	0.0641	0.02715	0.05052	0.11503
1731.13	0.04433	0.01989	0.02649	0.02314	0.01929	0.05215	0.04036	0.03041	0.15174	0.02595	0.05257	0.08947	0.03973	0.03485	0.04871	0.05331	0.05186	0.04746	0.05745	0.03182	0.06246	0.02614	0.04919	0.11163
1729.07	0.04299	0.01937	0.02571	0.0225	0.01873	0.05047	0.03906	0.02944	0.14441	0.02515	0.05067	0.08595	0.03825	0.03361	0.04703	0.05143	0.05006	0.04573	0.05523	0.03081	0.06018	0.02522	0.04747	0.10666
1727	0.04103	0.01875	0.02474	0.02171	0.01808	0.0483	0.03738	0.0283	0.13469	0.02418	0.04826	0.08125	0.03655	0.03216	0.04495	0.04899	0.04765	0.04368	0.0524	0.02961	0.05729	0.02424	0.04533	0.10035
1724.94	0.03849	0.01797	0.02359	0.02078	0.01733	0.04554	0.03539	0.02699	0.1232	0.02314	0.04541	0.07553	0.03465	0.03058	0.04244	0.04602	0.04472	0.04135	0.04917	0.02826	0.0539	0.02323	0.04283	0.09296
1722.88	0.03543	0.01694	0.02213	0.01963	0.01642	0.04215	0.03294	0.02541	0.11028	0.02189	0.04206	0.06879	0.03235	0.02865	0.03938	0.04251	0.04134	0.03853	0.04543	0.02669	0.04986	0.02206	0.03978	0.08441
1720.81	0.03236	0.01598	0.02075	0.01856	0.01561	0.03888	0.03054	0.02391	0.0979	0.02071	0.03883	0.06218	0.03008	0.02681	0.03641	0.03923	0.03813	0.0358	0.04174	0.02534	0.04598	0.0211	0.0368	0.07627
1718.75	0.02883	0.01487	0.01912	0.0173	0.01462	0.0352	0.02787	0.0221	0.08517	0.01942	0.03522	0.05506	0.0276	0.02482	0.03321	0.03565	0.0346	0.03278	0.03767	0.0238	0.04167	0.02014	0.03365	0.06768
1716.69	0.02429	0.01298	0.01649	0.01511	0.01277	0.02991	0.02399	0.01911	0.07085	0.01714	0.0301	0.04624	0.02408	0.02169	0.02868	0.03055	0.02973	0.02827	0.03217	0.02078	0.03547	0.01801	0.02923	0.05678
1714.62	0.02046	0.01106	0.01399	0.01291	0.01094	0.02506	0.02032	0.0162	0.05931	0.01465	0.02538	0.0388	0.02061	0.01843	0.02436	0.02585	0.02521	0.02384	0.02714	0.01758	0.02968	0.01529	0.02484	0.04736
1712.56	0.0179	0.00972	0.01233	0.01137	0.0097	0.02179	0.01772	0.01417	0.05138	0.0128	0.02223	0.03372	0.01809	0.01609	0.02131	0.02259	0.022	0.02076	0.02367	0.01543	0.02576	0.01328	0.02166	0.04103
1710.5	0.01602	0.00871	0.01115	0.01027	0.00878	0.01943	0.01578	0.01271	0.04546	0.01153	0.01992	0.02999	0.01631	0.01453	0.01908	0.02026	0.0197	0.01868	0.02115	0.01399	0.023	0.012	0.0194	0.03655
1708.43	0.01458	0.00794	0.01029	0.00951	0.00813	0.01772	0.0144	0.01166	0.04102	0.01074	0.01811	0.02729	0.01515	0.01361	0.01746	0.01871	0.01815	0.01731	0.01933	0.01301	0.02104	0.01128	0.01781	0.0334
1706.37	0.01318	0.0072	0.00937	0.00876	0.00754	0.01617	0.01321	0.0107	0.0372	0.00998	0.01652	0.02498	0.01418	0.01283	0.01606	0.01738	0.01686	0.01609	0.01782	0.01208	0.01938	0.01061	0.01647	0.0307
1704.31	0.01184	0.00656	0.00843	0.00797	0.00693	0.01468	0.01211	0.00981	0.03385	0.00914	0.01519	0.02285	0.01318	0.01195	0.01483	0.01605	0.01565	0.01483	0.0165	0.01116	0.01782	0.00981	0.0153	0.02812
1702.24	0.01094	0.00625	0.0079	0.00751	0.00652	0.01363	0.01137	0.0093	0.03139	0.0087	0.0144	0.02139	0.0125	0.0114	0.01413	0.01518	0.01484	0.01398	0.01565	0.0107	0.01671	0.00934	0.01456	0.02624
1700.18	0.01031	0.00587	0.0075	0.00718	0.00614	0.01288	0.01077	0.00887	0.02966	0.0084	0.01372	0.02046	0.012	0.01109	0.01366	0.01457	0.01425	0.01331	0.01506	0.01039	0.01593	0.00911	0.01399	0.02488
1698.12	0.00982	0.00534	0.00713	0.00679	0.00574	0.01237	0.01032	0.00839	0.02856	0.00803	0.01305	0.01978	0.01147	0.01075	0.01314	0.01392	0.01385	0.01264	0.01449	0.00995	0.01537	0.00884	0.01347	0.02386
1696.05	0.00934	0.00503	0.00676	0.00636	0.00537	0.01173	0.00988	0.00792	0.02732	0.00767	0.01234	0.01877	0.01086	0.01017	0.01243	0.01313	0.01337	0.01196	0.01372	0.00937	0.0146	0.00833	0.01286	0.02256
1693.99	0.00867	0.00473	0.00623	0.00578	0.00492	0.01068	0.00904	0.00725	0.02507	0.00706	0.01128	0.01707	0.00999	0.00922	0.01132	0.012	0.01233	0.01099	0.01245	0.00843	0.0132	0.00744	0.01171	0.02038
1691.93	0.00793	0.00439	0.00575	0.00534	0.00461	0.00975	0.00823	0.00666	0.02265	0.0065	0.01031	0.01542	0.00921	0.00849	0.01032	0.01102	0.0113	0.0102	0.01128	0.00763	0.01194	0.00679	0.01066	0.0184
1689.86	0.00709	0.004	0.00523	0.00499	0.00433	0.0088	0.00753	0.00615	0.02044	0.00598	0.00947	0.01398	0.0085	0.00796	0.00948	0.01023	0.01041	0.00953	0.0103	0.00701	0.0109	0.0064	0.00988	0.01685
1687.8	0.00634	0.00367	0.00479	0.00472	0.00406	0.00794	0.007	0.00574	0.01873	0.00556	0.00887	0.01294	0.00794	0.00756	0.00884	0.00966	0.00974	0.00899	0.00955	0.00658	0.01012	0.00621	0.00935	0.01582
1685.74	0.00584	0.0035	0.00455	0.00461	0.00393	0.00742	0.00673	0.00561	0.01767	0.00545	0.00869	0.01241	0.00781	0.00741	0.00862	0.0095	0.00955	0.0088	0.00929	0.00652	0.00986	0.00639	0.0092	0.01532
1683.67	0.00543	0.00334	0.0043	0.00443	0.00376	0.00692	0.00643	0.0055	0.01683	0.00534	0.0084	0.01182	0.00776	0.00723	0.00838	0.00927	0.0094	0.0085	0.00902	0.00644	0.00959	0.00635	0.00895	0.01461
1681.61	0.00515	0.00321	0.00407	0.00416	0.00353	0.00649	0.00605	0.00512	0.01596	0.00495	0.00774	0.01101	0.0073	0.00684	0.00784	0.00868	0.00892	0.00791	0.00831	0.00602	0.00887	0.00573	0.00825	0.0136
1679.55	0.00494	0.00305	0.00391	0.00391	0.00332	0.00624	0.00564	0.00468	0.01518	0.00457	0.00716	0.01033	0.00674	0.00644	0.00738	0.00819	0.00843	0.00749	0.00769	0.00561	0.00818	0.0052	0.00767	0.01279
1677.48	0.00478	0.00288	0.0038	0.00373	0.00322	0.00609	0.00534	0.00446	0.01466	0.00437	0.00686	0.00995	0.00642	0.00623	0.00711	0.00792	0.00813	0.00728	0.00739	0.00539	0.00783	0.00498	0.00742	0.0123
1675.42	0.00466	0.00282	0.00378	0.00369	0.00321	0.00598	0.00526	0.00453	0.01445	0.00444	0.00682	0.00987	0.0064	0.00631	0.00705	0.00785	0.00804	0.0072	0.00738	0.00532	0.00784	0.00509	0.00744	0.01209
1673.36	0.0046	0.00292	0.00379	0.00375	0.0032	0.00592	0.00534	0.00467	0.01433	0.00464	0.0068	0.00986	0.00653	0.00642	0.0071	0.00795	0.00813	0.00721	0.0074	0.00528	0.00793	0.00529	0.00749	0.01205
1671.29	0.00451	0.00305	0.00368	0.00378	0.00317	0.00588	0.00539	0.00474	0.01423	0.00471	0.00671	0.00981	0.0067	0.00645	0.0072	0.00804	0.00835	0.00726	0.00743	0.00535	0.00795	0.00539	0.00752	0.01208
1669.23	0.00439	0.00298	0.00347	0.00361	0.0031	0.0057	0.00523	0.00463	0.01411	0.00439	0.00656	0.00961	0.0067	0.00636	0.0071	0.00784	0.00832	0.00712	0.00732	0.00533	0.00773	0.00518	0.00731	0.01187
1667.17	0.00441	0.00281	0.00336	0.00346	0.00302	0.00543	0.00499	0.0044	0.01376	0.00401	0.00634	0.0093	0.00639	0.00605	0.00669	0.00747	0.00796	0.00683	0.007	0.00501	0.00724	0.00471	0.00686	0.01133
1665.1	0.00446	0.00275	0.00338	0.00354	0.00303	0.00534	0.00496	0.0043	0.01345	0.004	0.00626	0.00918	0.00618	0.00589	0.00649	0.0074	0.0078	0.00677	0.00691	0.00482	0.00699	0.00453	0.00668	0.01109
1663.04	0.00435	0.00268	0.00332	0.00358	0.00301	0.00534	0.00493	0.00424	0.01332	0.00413	0.00625	0.00911	0.00613	0.00587	0.00649	0.00746	0.00784	0.00681	0.00697	0.00477	0.00702	0.00458	0.00673	0.01111
1660.98	0.00419	0.00253	0.00322	0.00342	0.00285	0.00523	0.00477	0.00407	0.01326	0.00403	0.00606	0.00891	0.00599	0.00573	0.00637	0.0073	0.00775	0.00666	0.00681	0.00455	0.00693	0.00446	0.00659	0.01095
1658.91	0.00416	0.00251	0.00327	0.0033	0.00277	0.00519	0.00474	0.00397	0.01325	0.00391	0.00593	0.00877	0.00591	0.00564	0.0063	0.00718	0.00763	0.00653	0.00666	0.00444	0.00686	0.00435	0.0064	0.01083
1656.85	0.00426	0.00269	0.00346	0.00341	0.00291	0.00539	0.00497	0.00412	0.01337	0.00407	0.00613	0.00891	0.0061	0.00586	0.00653	0.00737	0.00777	0.00673	0.00687	0.00473	0.00713	0.00459	0.0066	0.01108
1654.79	0.00442	0.00294	0.00369	0.00362	0.00317	0.00582	0.00543	0.00444	0.01367	0.00447	0.00662	0.00938	0.0065	0.00631	0.00695	0.00784	0.00825	0.00723	0.00746	0.00537	0.00778	0.00523	0.00728	0.01172
1652.72	0.00441	0.00289	0.00366	0.00362	0.00313	0.00591	0.00547	0.00449	0.01387	0.0046	0.00681	0.00959	0.00665	0.00643	0.00702	0.00811	0.00845	0.00743	0.00769	0.00557	0.00798	0.00546	0.00761	0.01189
1650.66	0.00425	0.00272	0.00348	0.00355	0.00297	0.00556	0.00507	0.00433	0.01364	0.00443	0.00649	0.00929	0.00643	0.00616	0.00677	0.00795	0.00819	0.00714	0.00727	0.00518	0.00754	0.00502	0.00721	0.01138
1648.6	0.00418	0.00276	0.00347	0.00367	0.0031	0.00549	0.00508	0.00443	0.01348	0.00448	0.00644	0.00926	0.00644	0.00622	0.00681	0.00797	0.00826	0.00716	0.00722	0.00526	0.00758	0.00502	0.00723	0.01137
1646.53	0.00409	0.0028	0.0035	0.00372	0.00321	0.00539	0.00513	0.00451	0.01336	0.00441	0.00638	0.00916	0.00638	0.0063	0.00684	0.00789	0.00825	0.00712	0.00718	0.00528	0.00758	0.00508	0.00726	0.01137
1644.47	0.00396	0.00275	0.00347	0.00355	0.00305	0.00507	0.00484	0.00434	0.01296	0.00408	0.00601	0.00872	0.00602	0.00598	0.00645	0.00746	0.00783	0.00674	0.00669	0.00482	0.00702	0.00471	0.00677	0.01077
1642.41	0.0039	0.0027	0.00341	0.00344	0.00291	0.00492	0.00459	0.00418	0.01256	0.00391	0.00578	0.00839	0.00576	0.00563	0.00607	0.00717	0.00751	0.00646	0.00628	0.00454	0.00661	0.00442	0.00638	0.01024
1640.34	0.00384	0.00261	0.0033	0.00343	0.00287	0.00493	0.00445	0.00403	0.0123	0.00392	0.00575	0.00823	0.00572	0.00549	0.00597	0.00704	0.00741	0.00633	0.00615	0.00452	0.0065	0.00441	0.00629	0.01002
1638.28	0.00376	0.00257	0.00322	0.00355	0.00294	0.00508	0.00449	0.00402	0.01224	0.00413	0.00589	0.00826	0.00591	0.00569	0.00618	0.00712	0.00758	0.00643	0.00633	0.00473	0.00669	0.00472	0.00656	0.01015
1636.22	0.00371	0.00267	0.00321	0.00373	0.00301	0.00516	0.00461	0.00412	0.0123	0.00432	0.00602	0.00842	0.00607	0.006	0.00641	0.00731	0.00779	0.00666	0.00661	0.00502	0.00699	0.00506	0.00692	0.0104
1634.15	0.00366	0.00261	0.00311	0.00362	0.00277	0.00479	0.0044	0.00394	0.01203	0.00391	0.00569	0.00817	0.00575	0.00567	0.0061	0.00699	0.00741	0.00638	0.00629	0.00475	0.00661	0.00471	0.00651	0.01009
1632.09	0.00357	0.00245	0.00303	0.00346	0.00254	0.00445	0.00416	0.00376	0.0116	0.00351	0.00529	0.00775	0.00539	0.00524	0.00571	0.00658	0.00693	0.00596	0.00582	0.00432	0.00603	0.00427	0.00598	0.00969
1630.03	0.00352	0.00239	0.00304	0.00348	0.0025	0.00443	0.00414	0.00379	0.01137	0.00348	0.00521	0.00755	0.00527	0.00513	0.00559	0.0065	0.00677	0.00588	0.00569	0.00423	0.00586	0.00419	0.00589	0.00961
1627.96	0.00352	0.00241	0.00307	0.00351	0.00252	0.00453	0.0042	0.00384	0.01129	0.00358	0.00528	0.00755	0.00525	0.00512	0.00564	0.00656	0.00673	0.00595	0.00572	0.00431	0.00593	0.00421	0.00594	0.00964
1625.9	0.00356	0.00247	0.00311	0.00348	0.00252	0.00455	0.00427	0.00384	0.01125	0.00369	0.00534	0.00767	0.00531	0.00514	0.00577	0.00663	0.00676	0.00598	0.00577	0.00442	0.00603	0.00418	0.00595	0.00966
1623.84	0.00357	0.00248	0.00312	0.00347	0.00256	0.0045	0.00428	0.00386	0.01123	0.00378	0.00538	0.00777	0.00538	0.00522	0.00592	0.00665	0.00684	0.00602	0.00585	0.00448	0.00614	0.00423	0.006	0.00966
1621.77	0.00355	0.00244	0.00308	0.00353	0.00261	0.00444	0.00418	0.00385	0.01111	0.00373	0.0053	0.00766	0.00536	0.0052	0.00591	0.00653	0.00679	0.00598	0.0058	0.00437	0.0061	0.00424	0.00593	0.00947
1619.71	0.00356	0.00246	0.00312	0.00368	0.00267	0.00444	0.00417	0.00389	0.01097	0.00372	0.0052	0.00753	0.00536	0.0052	0.00586	0.00646	0.00679	0.00596	0.00574	0.00431	0.00605	0.00425	0.00585	0.00935
1617.65	0.00359	0.00253	0.00316	0.00387	0.00278	0.00448	0.00431	0.00403	0.01091	0.00388	0.00523	0.00752	0.00552	0.00532	0.00589	0.00655	0.00695	0.0061	0.00588	0.00442	0.00616	0.00443	0.00597	0.00947
1615.58	0.00355	0.00252	0.00311	0.00389	0.00276	0.00444	0.00434	0.00397	0.01079	0.00384	0.00514	0.00742	0.0055	0.00524	0.00571	0.0065	0.00687	0.00603	0.00591	0.00436	0.00608	0.00442	0.00591	0.00937
1613.52	0.00345	0.00242	0.00303	0.00379	0.00259	0.00432	0.00419	0.00376	0.01052	0.00355	0.00493	0.00717	0.00522	0.00498	0.00543	0.00625	0.00656	0.00571	0.0057	0.00415	0.00579	0.00416	0.00564	0.00901
1611.46	0.00334	0.0023	0.00296	0.00376	0.00251	0.00427	0.00406	0.00363	0.01032	0.00338	0.00489	0.00699	0.00503	0.00485	0.00532	0.0061	0.00635	0.00551	0.00554	0.0041	0.00563	0.004	0.00555	0.00885
1609.39	0.00325	0.00222	0.0029	0.00372	0.00248	0.00424	0.00398	0.00357	0.01019	0.00338	0.00491	0.00689	0.00497	0.00482	0.00534	0.00604	0.00626	0.00545	0.00545	0.00411	0.00559	0.00394	0.00559	0.0088
1607.33	0.00322	0.00225	0.00293	0.0037	0.00245	0.00421	0.00395	0.00357	0.01007	0.00338	0.00482	0.00687	0.00496	0.00477	0.00532	0.00598	0.00619	0.00542	0.00532	0.00405	0.00553	0.00388	0.00557	0.00872
1605.27	0.00327	0.00238	0.00297	0.00377	0.00253	0.00421	0.00395	0.0036	0.00997	0.00339	0.00474	0.00688	0.00493	0.00478	0.00528	0.00595	0.00613	0.00542	0.00531	0.00399	0.00548	0.0039	0.00548	0.0087
1603.2	0.0033	0.00241	0.00293	0.00381	0.0026	0.00417	0.00393	0.00359	0.00986	0.00338	0.00474	0.00682	0.00485	0.00484	0.0052	0.00589	0.0061	0.0054	0.00534	0.00396	0.00546	0.00398	0.0054	0.00868
1601.14	0.00325	0.00236	0.00288	0.00375	0.00256	0.00407	0.0039	0.00357	0.00973	0.00332	0.00474	0.0067	0.00477	0.00479	0.00509	0.00579	0.00608	0.00533	0.00526	0.00385	0.0054	0.00393	0.00534	0.00863
1599.08	0.00323	0.00237	0.0029	0.00374	0.00255	0.00405	0.00392	0.00364	0.00971	0.0033	0.00475	0.00669	0.00481	0.00468	0.00511	0.00576	0.0061	0.00528	0.00522	0.00382	0.00536	0.00386	0.00532	0.00867
1597.01	0.00324	0.00241	0.00293	0.0038	0.00262	0.00414	0.00399	0.00373	0.0098	0.00332	0.0048	0.00682	0.00491	0.00467	0.00525	0.00583	0.00616	0.00529	0.00528	0.00394	0.0054	0.00389	0.00538	0.0088
1594.95	0.00323	0.0024	0.00292	0.0038	0.00265	0.00421	0.00398	0.00368	0.00989	0.00329	0.00482	0.00691	0.0049	0.00471	0.00531	0.0059	0.00619	0.0053	0.00534	0.004	0.00545	0.0039	0.00548	0.00886
1592.89	0.00324	0.00241	0.00295	0.00378	0.00267	0.00425	0.00392	0.00361	0.00998	0.00328	0.00483	0.00694	0.00485	0.00473	0.00537	0.00598	0.00621	0.00538	0.00538	0.00394	0.00552	0.00389	0.00555	0.00887
1590.82	0.00331	0.0025	0.00304	0.00384	0.0027	0.00431	0.00397	0.00366	0.01023	0.00336	0.00489	0.00703	0.0049	0.00483	0.00556	0.00618	0.00632	0.00558	0.00546	0.00399	0.00564	0.00397	0.00564	0.00897
1588.76	0.00344	0.00263	0.00312	0.00395	0.00273	0.00445	0.00412	0.00378	0.0106	0.00347	0.00503	0.00722	0.00503	0.00497	0.00582	0.00642	0.00649	0.0058	0.00558	0.00412	0.00574	0.00404	0.00576	0.00919
1586.7	0.00361	0.0028	0.00322	0.00408	0.00281	0.00466	0.00427	0.0039	0.01096	0.00361	0.00521	0.00742	0.00518	0.00508	0.00605	0.00666	0.0067	0.00599	0.00573	0.00427	0.00587	0.00409	0.00588	0.00951
1584.63	0.00383	0.00301	0.00336	0.00421	0.00296	0.00487	0.00438	0.00405	0.01131	0.00384	0.00539	0.0076	0.00533	0.00523	0.00621	0.00693	0.00698	0.00618	0.00595	0.00439	0.00607	0.00423	0.00601	0.00986
1582.57	0.00408	0.00322	0.00351	0.00432	0.00317	0.00504	0.00444	0.00423	0.01164	0.0041	0.00555	0.00775	0.00546	0.00546	0.00638	0.00724	0.00728	0.00639	0.00618	0.00449	0.00625	0.00447	0.00622	0.01017
1580.51	0.00429	0.00347	0.00372	0.00452	0.00345	0.00522	0.00454	0.00443	0.01194	0.00435	0.00574	0.00791	0.00561	0.00575	0.00669	0.00757	0.0076	0.00666	0.00648	0.00468	0.00645	0.00477	0.00655	0.01051
1578.44	0.00439	0.00375	0.00401	0.00477	0.00374	0.00546	0.00478	0.00467	0.0122	0.0046	0.00595	0.0081	0.00587	0.00607	0.00709	0.00791	0.00794	0.00701	0.00679	0.00498	0.00673	0.00507	0.00698	0.01092
1576.38	0.00437	0.00388	0.00418	0.00485	0.00381	0.00558	0.00497	0.00487	0.01227	0.00468	0.00607	0.0081	0.00609	0.00625	0.00726	0.00809	0.00818	0.00723	0.00693	0.00515	0.00691	0.00519	0.0073	0.0111
1574.32	0.00418	0.00373	0.004	0.00471	0.00355	0.00532	0.00479	0.00475	0.01184	0.00438	0.00579	0.00774	0.00589	0.00601	0.0069	0.00788	0.00792	0.00691	0.00666	0.00487	0.00664	0.00491	0.00703	0.01064
1572.25	0.00397	0.00351	0.00376	0.00467	0.00332	0.00504	0.0046	0.00452	0.01133	0.0041	0.00544	0.00745	0.0056	0.00576	0.00659	0.0076	0.0076	0.00655	0.00638	0.00463	0.00639	0.00471	0.00667	0.01022
1570.19	0.00377	0.0033	0.00361	0.00478	0.00322	0.00501	0.00462	0.00436	0.01104	0.004	0.00527	0.00741	0.00552	0.00568	0.00655	0.00741	0.00751	0.00646	0.00631	0.00472	0.00641	0.00477	0.0066	0.0101
1568.13	0.00359	0.00314	0.00348	0.00489	0.0032	0.00505	0.0047	0.00425	0.0108	0.00391	0.00517	0.00741	0.00546	0.00554	0.00644	0.00717	0.00742	0.00639	0.00624	0.00477	0.0064	0.00477	0.00654	0.00984
1566.06	0.00344	0.00303	0.00334	0.00492	0.0032	0.00502	0.00467	0.00418	0.01062	0.00385	0.00512	0.00728	0.00538	0.00539	0.00626	0.00695	0.0073	0.00622	0.00616	0.00467	0.00627	0.00466	0.00642	0.00955
1564	0.00334	0.00289	0.00322	0.00494	0.00319	0.005	0.0046	0.00418	0.01048	0.00387	0.00511	0.00718	0.00536	0.00537	0.00614	0.00688	0.00729	0.00608	0.0062	0.00459	0.00626	0.00465	0.00641	0.0095
1561.94	0.00331	0.00279	0.00324	0.00503	0.00325	0.00516	0.00467	0.00428	0.01047	0.00401	0.00523	0.00736	0.00554	0.00559	0.00627	0.00711	0.00751	0.00618	0.00646	0.00474	0.00652	0.00492	0.00671	0.0098
1559.87	0.00338	0.00285	0.00345	0.00508	0.00355	0.00556	0.00499	0.00456	0.01076	0.00434	0.00562	0.00792	0.00607	0.00618	0.00683	0.00777	0.00818	0.00668	0.00715	0.00536	0.00724	0.0056	0.00753	0.01058
1557.81	0.00341	0.00287	0.00345	0.00457	0.00356	0.00554	0.0051	0.00453	0.01088	0.00438	0.00571	0.00808	0.00625	0.00634	0.00697	0.00795	0.00841	0.00681	0.00735	0.00563	0.00751	0.0057	0.00775	0.0107
1555.75	0.00337	0.00276	0.00325	0.00399	0.00318	0.00517	0.00484	0.00415	0.01059	0.0041	0.00535	0.00765	0.00583	0.00592	0.00651	0.00742	0.00782	0.00639	0.00672	0.00523	0.00688	0.00514	0.00705	0.00997
1553.68	0.00344	0.00281	0.00322	0.00371	0.00303	0.00508	0.00474	0.00405	0.01051	0.004	0.00524	0.00742	0.00562	0.00576	0.00636	0.00717	0.00756	0.00623	0.0063	0.00502	0.0065	0.00489	0.00669	0.00968
1551.62	0.00356	0.00295	0.0033	0.00361	0.00306	0.00509	0.00475	0.00418	0.01066	0.00404	0.00534	0.00736	0.00559	0.00576	0.00648	0.00721	0.00763	0.00629	0.00617	0.00495	0.00643	0.00482	0.00659	0.00976
1549.56	0.00369	0.00306	0.00342	0.00357	0.00312	0.00509	0.00469	0.00429	0.01088	0.00411	0.00549	0.00743	0.00563	0.0058	0.00667	0.00734	0.00778	0.00644	0.00616	0.00492	0.0064	0.00479	0.00657	0.00989
1547.49	0.00386	0.00321	0.00363	0.00361	0.00325	0.00516	0.00467	0.00443	0.01117	0.00424	0.00569	0.00765	0.00578	0.00597	0.00691	0.00758	0.008	0.00667	0.00627	0.00498	0.0064	0.00489	0.00671	0.01009
1545.43	0.0041	0.00355	0.004	0.00383	0.00364	0.00543	0.00494	0.00488	0.01178	0.00465	0.00611	0.00817	0.00625	0.00651	0.00748	0.00817	0.00855	0.0072	0.00676	0.0054	0.00679	0.00541	0.00733	0.01074
1543.37	0.00436	0.00402	0.00448	0.00414	0.00422	0.00581	0.00538	0.00555	0.01258	0.0053	0.00671	0.0089	0.00695	0.00728	0.00826	0.00902	0.00934	0.008	0.00758	0.00605	0.00751	0.0062	0.00825	0.01183
1541.3	0.00439	0.00417	0.00469	0.00423	0.00448	0.00592	0.00555	0.00589	0.01291	0.00568	0.00712	0.00929	0.00733	0.00761	0.00863	0.0095	0.00964	0.00847	0.00801	0.00635	0.00791	0.00666	0.00869	0.01249
1539.24	0.00402	0.00384	0.00432	0.00393	0.00405	0.00543	0.00512	0.00543	0.01233	0.00524	0.00669	0.00875	0.00684	0.00698	0.00806	0.00899	0.00886	0.00793	0.00742	0.00576	0.00736	0.00613	0.00792	0.01173
1537.18	0.00375	0.0036	0.00394	0.00368	0.00358	0.005	0.00467	0.00486	0.0116	0.00464	0.00602	0.00801	0.00621	0.00631	0.00733	0.00825	0.00807	0.00718	0.00672	0.0051	0.00667	0.00538	0.00707	0.0107
1535.11	0.0036	0.00345	0.00376	0.00363	0.00336	0.00486	0.00449	0.00464	0.01115	0.00439	0.00576	0.00767	0.00597	0.00608	0.00702	0.00784	0.00774	0.00683	0.0065	0.00495	0.00647	0.00518	0.00682	0.01026
1533.05	0.00336	0.00315	0.0035	0.00351	0.00313	0.00468	0.00433	0.00443	0.01067	0.00418	0.00553	0.00746	0.00578	0.00587	0.00667	0.00737	0.00735	0.00645	0.0063	0.00486	0.00632	0.00505	0.00657	0.00979
1530.99	0.00306	0.00282	0.00321	0.00327	0.00289	0.00439	0.00409	0.00414	0.01006	0.00393	0.00518	0.00717	0.00545	0.00553	0.00616	0.00679	0.00684	0.00596	0.00587	0.00459	0.00596	0.00465	0.0061	0.00917
1528.92	0.00283	0.00258	0.00305	0.0031	0.00276	0.00424	0.00394	0.00401	0.00964	0.00382	0.00505	0.00699	0.00528	0.00541	0.00592	0.00647	0.00664	0.00576	0.00564	0.00451	0.0058	0.0045	0.00593	0.00893
1526.86	0.00269	0.00239	0.00298	0.00307	0.00268	0.00423	0.00385	0.00404	0.0095	0.00382	0.00515	0.00694	0.00531	0.00552	0.00594	0.00645	0.00669	0.00581	0.00573	0.00465	0.00592	0.00465	0.0061	0.00899
1524.8	0.00266	0.00228	0.00295	0.00313	0.00265	0.00423	0.0038	0.00412	0.00951	0.00381	0.00519	0.00693	0.00536	0.00561	0.00602	0.00656	0.00681	0.00595	0.00592	0.00477	0.00605	0.00481	0.00631	0.00908
1522.73	0.00275	0.00234	0.00305	0.00324	0.00282	0.00427	0.00395	0.00428	0.00965	0.00393	0.00526	0.00707	0.00553	0.00573	0.0062	0.00683	0.00704	0.00619	0.00622	0.00497	0.00632	0.00509	0.00664	0.00934
1520.67	0.00289	0.00248	0.00308	0.00324	0.00298	0.00426	0.00414	0.00436	0.00978	0.00408	0.0054	0.0072	0.00573	0.0058	0.00631	0.00705	0.00712	0.00637	0.00636	0.00512	0.00651	0.00531	0.00683	0.00961
1518.61	0.00291	0.00249	0.00295	0.0031	0.00287	0.00417	0.00408	0.00425	0.00967	0.00408	0.00535	0.00711	0.00568	0.00574	0.00619	0.0069	0.00694	0.00629	0.00608	0.00499	0.00637	0.00523	0.00665	0.00954
1516.54	0.00277	0.00232	0.00282	0.00296	0.00271	0.00409	0.0039	0.00407	0.00941	0.00395	0.00512	0.00691	0.00545	0.00557	0.00595	0.00653	0.00672	0.00608	0.00572	0.0047	0.00608	0.00496	0.00632	0.00927
1514.48	0.00263	0.00214	0.00272	0.00288	0.00264	0.00393	0.0037	0.00386	0.00912	0.00371	0.00488	0.00662	0.00512	0.00525	0.00562	0.00618	0.00645	0.00577	0.00543	0.0044	0.00571	0.00454	0.00591	0.00887
1512.42	0.00262	0.00207	0.00268	0.00288	0.00266	0.00387	0.00369	0.00382	0.00903	0.00364	0.00485	0.00657	0.00502	0.00509	0.00551	0.0061	0.0064	0.00569	0.00538	0.00444	0.00561	0.00443	0.00576	0.00873
1510.35	0.0027	0.00213	0.00274	0.00307	0.00279	0.00408	0.00398	0.00411	0.0092	0.00392	0.00512	0.00688	0.00531	0.00534	0.00581	0.00642	0.00677	0.00605	0.00571	0.00494	0.006	0.00487	0.0061	0.00918
1508.29	0.00278	0.00237	0.0029	0.00342	0.00305	0.00445	0.00441	0.00457	0.00957	0.00444	0.00556	0.00739	0.0058	0.00592	0.00641	0.00705	0.00739	0.00674	0.00633	0.00564	0.00664	0.00558	0.00685	0.01004
1506.23	0.00277	0.00236	0.00289	0.00338	0.00302	0.00431	0.00428	0.00447	0.00958	0.00434	0.00542	0.00726	0.00557	0.00585	0.00624	0.00687	0.00716	0.00656	0.00621	0.00536	0.00645	0.00535	0.00678	0.00988
1504.16	0.0027	0.00203	0.00267	0.00298	0.00258	0.00381	0.00373	0.00387	0.00913	0.00368	0.00479	0.00656	0.00485	0.00502	0.00537	0.00599	0.00622	0.00559	0.00537	0.00435	0.00554	0.00438	0.00575	0.00869
1502.1	0.00264	0.00192	0.00257	0.00279	0.00229	0.00366	0.00348	0.0036	0.00887	0.00339	0.00448	0.00621	0.00461	0.00461	0.00503	0.00566	0.00582	0.0052	0.00503	0.00394	0.00518	0.00401	0.00529	0.00818
1500.04	0.00253	0.00192	0.0025	0.00271	0.00219	0.00366	0.00341	0.00355	0.00879	0.00334	0.00439	0.00616	0.00465	0.00457	0.00502	0.00563	0.00576	0.0052	0.00504	0.00393	0.00524	0.00406	0.00538	0.00824
1497.97	0.00249	0.00198	0.00248	0.00271	0.00228	0.00371	0.00347	0.00362	0.00888	0.00341	0.00443	0.00634	0.00481	0.00468	0.00509	0.00566	0.00581	0.00531	0.00517	0.00405	0.00543	0.00422	0.00564	0.0085
1495.91	0.00266	0.00211	0.00259	0.00277	0.00244	0.00377	0.00358	0.00372	0.00912	0.00348	0.00451	0.00656	0.00486	0.00472	0.0051	0.00568	0.00582	0.00535	0.00518	0.00404	0.00553	0.00417	0.00568	0.00862
1493.85	0.0028	0.00219	0.00277	0.0028	0.00253	0.00386	0.0037	0.0038	0.00939	0.00352	0.00464	0.00668	0.00484	0.00474	0.00515	0.00572	0.00582	0.00537	0.00515	0.00399	0.00562	0.00406	0.00561	0.00869
1491.78	0.00291	0.00234	0.00297	0.00291	0.00268	0.00417	0.00401	0.00405	0.00988	0.00374	0.00499	0.00707	0.00512	0.00508	0.00554	0.00609	0.00617	0.00568	0.00549	0.00431	0.00602	0.00438	0.00597	0.00921
1489.72	0.00312	0.00252	0.00314	0.0031	0.00285	0.00461	0.00436	0.00444	0.01065	0.00406	0.00547	0.00768	0.00555	0.00558	0.00602	0.00661	0.00671	0.00617	0.00609	0.00479	0.00658	0.00488	0.00657	0.01006
1487.66	0.00333	0.0025	0.00313	0.00316	0.00277	0.00471	0.00435	0.00447	0.0112	0.00404	0.00554	0.00784	0.0055	0.00555	0.00598	0.00667	0.00667	0.00625	0.0062	0.00473	0.00654	0.00473	0.00656	0.01041
1485.59	0.00353	0.00248	0.00311	0.00317	0.00268	0.00468	0.00426	0.00431	0.01151	0.00384	0.00542	0.00778	0.00526	0.00521	0.00581	0.00654	0.0064	0.00612	0.00597	0.00445	0.00628	0.00428	0.00623	0.01035
1483.53	0.00374	0.00262	0.00323	0.00325	0.00276	0.00481	0.00436	0.00438	0.01195	0.00383	0.00548	0.00795	0.00528	0.00512	0.00593	0.00666	0.00647	0.0062	0.00599	0.00443	0.00634	0.0042	0.00616	0.01049
1481.47	0.00398	0.00284	0.00344	0.00337	0.00293	0.00506	0.00457	0.00464	0.01262	0.00401	0.00569	0.00831	0.0055	0.00534	0.00622	0.00697	0.00678	0.00643	0.00631	0.00458	0.00662	0.00442	0.00637	0.01096
1479.4	0.00429	0.00311	0.00374	0.00357	0.00316	0.00545	0.00487	0.00508	0.01351	0.0043	0.00604	0.00879	0.00582	0.00574	0.00664	0.00748	0.0072	0.00676	0.00676	0.00483	0.00699	0.00472	0.00676	0.01172
1477.34	0.00469	0.00346	0.00418	0.00391	0.00349	0.00601	0.00529	0.00574	0.0147	0.00473	0.00665	0.00954	0.00635	0.0063	0.00729	0.00824	0.00784	0.00739	0.00735	0.00532	0.00757	0.00521	0.00744	0.01286
1475.28	0.00516	0.00385	0.00466	0.00437	0.00386	0.00671	0.00579	0.00653	0.01623	0.00529	0.00745	0.01061	0.00711	0.00702	0.00815	0.0092	0.00875	0.00836	0.00818	0.00604	0.0085	0.00593	0.00838	0.01445
1473.21	0.0057	0.00415	0.00499	0.00481	0.00415	0.00752	0.00635	0.00732	0.01828	0.00577	0.00821	0.01188	0.0078	0.00769	0.00898	0.01013	0.0097	0.00926	0.00911	0.00667	0.00952	0.00647	0.00922	0.01622
1471.15	0.0063	0.00438	0.00517	0.00508	0.00438	0.0082	0.00688	0.0081	0.0207	0.00606	0.00882	0.01303	0.00819	0.00803	0.00954	0.01067	0.0103	0.00982	0.00974	0.00686	0.01016	0.00649	0.00959	0.01762
1469.09	0.00682	0.00466	0.00546	0.00532	0.00458	0.00872	0.0073	0.00891	0.02272	0.00638	0.00944	0.01393	0.00852	0.00829	0.01001	0.01107	0.01074	0.01039	0.0102	0.00701	0.01063	0.00649	0.00986	0.01877
1467.02	0.00736	0.00496	0.00588	0.00566	0.00479	0.00935	0.0078	0.00983	0.02474	0.00689	0.01029	0.01507	0.00906	0.00876	0.01071	0.01179	0.0114	0.01127	0.01092	0.00752	0.01143	0.00686	0.01048	0.02035
1464.96	0.00817	0.00525	0.00638	0.00606	0.00505	0.01029	0.00852	0.01077	0.02753	0.00751	0.01142	0.0168	0.00983	0.0094	0.01167	0.01278	0.01228	0.01232	0.01204	0.00822	0.01266	0.00738	0.01141	0.02259
1462.9	0.00924	0.00563	0.00694	0.0065	0.00548	0.01154	0.00947	0.01159	0.03085	0.00814	0.0127	0.01896	0.01075	0.0101	0.01271	0.01382	0.01332	0.01335	0.01338	0.00892	0.01413	0.00791	0.01244	0.02505
1460.83	0.01036	0.00619	0.00763	0.00715	0.00615	0.01304	0.01067	0.0125	0.03419	0.00894	0.01416	0.02133	0.01191	0.01111	0.01401	0.01512	0.01468	0.01462	0.01497	0.00993	0.01595	0.00882	0.01379	0.02773
1458.77	0.01157	0.00682	0.00844	0.00797	0.0069	0.01476	0.01217	0.01363	0.03809	0.00999	0.01595	0.02402	0.01336	0.01254	0.0157	0.01685	0.01652	0.01629	0.01695	0.0114	0.01833	0.01014	0.01566	0.03102
1456.71	0.01243	0.00705	0.00883	0.00835	0.00708	0.01584	0.01314	0.01409	0.04139	0.01047	0.01706	0.0259	0.01419	0.01329	0.01675	0.01795	0.01779	0.01717	0.01823	0.0122	0.01995	0.01071	0.01681	0.03333
1454.64	0.01255	0.0069	0.00873	0.00818	0.00687	0.01573	0.01297	0.01355	0.04167	0.01008	0.01679	0.02599	0.01388	0.01281	0.0165	0.01768	0.01761	0.01669	0.018	0.01179	0.01968	0.01019	0.0164	0.03304
1452.58	0.01261	0.00688	0.00872	0.00821	0.00695	0.01557	0.01278	0.01319	0.04093	0.00984	0.01649	0.02572	0.01362	0.01248	0.01625	0.0174	0.01728	0.01634	0.01771	0.01149	0.0193	0.00994	0.01604	0.03239
1450.52	0.01239	0.00676	0.00862	0.00825	0.00699	0.01526	0.01251	0.01286	0.03946	0.00968	0.01608	0.02496	0.0133	0.01218	0.01584	0.01701	0.01677	0.01598	0.01728	0.01123	0.01879	0.00981	0.01568	0.03149
1448.45	0.01147	0.00634	0.00815	0.00792	0.00661	0.01427	0.01169	0.01211	0.03657	0.00913	0.01499	0.02311	0.01247	0.01145	0.01476	0.01601	0.01567	0.01509	0.01619	0.01053	0.01749	0.00926	0.01472	0.02959
1446.39	0.0104	0.00589	0.00752	0.00741	0.00599	0.01307	0.01071	0.01114	0.03356	0.00833	0.01372	0.02109	0.01146	0.01056	0.01354	0.0148	0.01445	0.01399	0.01489	0.00965	0.01597	0.00838	0.01349	0.02743
1444.33	0.01001	0.00577	0.00726	0.00718	0.00571	0.01261	0.01034	0.01061	0.03234	0.00796	0.01318	0.02035	0.01104	0.01015	0.01304	0.01425	0.01389	0.01346	0.01427	0.00922	0.01531	0.00788	0.01297	0.02654
1442.26	0.01026	0.00591	0.00745	0.00723	0.00583	0.01296	0.01059	0.0106	0.03304	0.00806	0.01342	0.02089	0.01123	0.01029	0.01328	0.01449	0.01408	0.01365	0.01444	0.00933	0.01556	0.00796	0.01325	0.02714
1440.2	0.01099	0.00625	0.00795	0.00755	0.00621	0.01385	0.01127	0.01096	0.03507	0.00846	0.01424	0.02228	0.01184	0.01089	0.01405	0.0154	0.01487	0.01444	0.01525	0.00989	0.01651	0.00847	0.01406	0.02891
1438.14	0.01233	0.00694	0.00878	0.00829	0.00688	0.01544	0.01248	0.01177	0.03897	0.00928	0.01584	0.02489	0.01307	0.01202	0.01558	0.01712	0.01646	0.01594	0.01696	0.01105	0.01838	0.00948	0.01559	0.03215
1436.07	0.01462	0.00801	0.01008	0.00947	0.00785	0.01816	0.01458	0.01315	0.04651	0.01061	0.01861	0.02967	0.01518	0.01378	0.01821	0.01994	0.0192	0.01825	0.01999	0.01278	0.02166	0.0109	0.01813	0.03758
1434.01	0.01732	0.00915	0.01161	0.01074	0.0089	0.0213	0.01704	0.01474	0.05523	0.01208	0.02172	0.03508	0.0175	0.01573	0.0211	0.02293	0.02221	0.0207	0.02334	0.0146	0.02546	0.01227	0.02096	0.04351
1431.95	0.0197	0.01019	0.013	0.01198	0.00992	0.02407	0.01922	0.01617	0.06203	0.01342	0.02436	0.03954	0.01955	0.01757	0.02357	0.02545	0.02481	0.02287	0.0262	0.01632	0.02878	0.01357	0.02353	0.04832
1429.88	0.02063	0.01069	0.01363	0.01257	0.01039	0.0252	0.0201	0.01665	0.06381	0.01396	0.02535	0.04106	0.0204	0.01838	0.02454	0.02639	0.02579	0.02372	0.02728	0.01709	0.03009	0.01422	0.02456	0.04971
1427.82	0.01911	0.01012	0.01288	0.01188	0.00982	0.02345	0.01874	0.01553	0.05817	0.01311	0.02356	0.03773	0.01902	0.01723	0.02288	0.02459	0.02397	0.02218	0.02526	0.01601	0.02794	0.01344	0.02287	0.04577
1425.76	0.01657	0.009	0.01144	0.01063	0.00882	0.02042	0.01646	0.0138	0.05	0.01172	0.02059	0.03253	0.01673	0.01527	0.02015	0.02167	0.02114	0.01967	0.02205	0.01417	0.02438	0.01201	0.02011	0.03994
1423.69	0.01482	0.00816	0.01032	0.00974	0.00809	0.01829	0.01489	0.01261	0.04458	0.01072	0.01848	0.02913	0.01523	0.0139	0.01831	0.01965	0.01936	0.01795	0.01994	0.0129	0.02192	0.01099	0.01826	0.03602
1421.63	0.01476	0.00814	0.01021	0.00977	0.0081	0.0182	0.01486	0.01262	0.04417	0.01071	0.01842	0.02909	0.01532	0.0139	0.01836	0.0196	0.01952	0.01795	0.01998	0.01298	0.02186	0.01106	0.01833	0.03568
1419.57	0.01583	0.00868	0.01083	0.01042	0.00863	0.01952	0.01594	0.01342	0.04723	0.01148	0.01981	0.03129	0.01643	0.01494	0.01971	0.02097	0.02096	0.01914	0.02149	0.01403	0.02351	0.01197	0.01974	0.0378
1417.5	0.016	0.00868	0.01092	0.01045	0.00864	0.01976	0.01614	0.01346	0.04794	0.01158	0.02002	0.03168	0.01651	0.01513	0.01989	0.02124	0.02116	0.01925	0.02169	0.01415	0.02384	0.01215	0.01994	0.03809
1415.44	0.01447	0.00794	0.01001	0.00953	0.00785	0.0179	0.01462	0.01222	0.04331	0.01051	0.01807	0.0285	0.01492	0.01373	0.01796	0.01936	0.01919	0.01756	0.01952	0.01273	0.02148	0.01103	0.01799	0.03458
1413.38	0.01242	0.00698	0.0088	0.00836	0.00689	0.01542	0.01261	0.01068	0.03708	0.00919	0.01557	0.02434	0.01298	0.01197	0.0155	0.01688	0.01673	0.01549	0.01679	0.01104	0.01841	0.0096	0.01557	0.02998
1411.31	0.01062	0.00607	0.00768	0.00733	0.00606	0.01319	0.01088	0.00935	0.03173	0.00801	0.01346	0.0208	0.01137	0.0105	0.01343	0.01473	0.0147	0.01366	0.01446	0.0096	0.01581	0.00842	0.0135	0.02602
1409.25	0.00934	0.00541	0.00682	0.00666	0.0054	0.0116	0.00967	0.00839	0.02799	0.00713	0.01198	0.01835	0.01023	0.00946	0.01201	0.01321	0.0133	0.0123	0.01285	0.00857	0.01402	0.00764	0.01206	0.0232
1407.19	0.00849	0.00501	0.00624	0.00628	0.00496	0.01062	0.00892	0.00785	0.02559	0.00663	0.01107	0.01677	0.00952	0.00885	0.01118	0.01229	0.01249	0.01147	0.01185	0.00799	0.01292	0.00723	0.01121	0.02135
1405.12	0.00787	0.0047	0.00584	0.00591	0.00469	0.0099	0.00835	0.0075	0.02394	0.00632	0.01042	0.01566	0.00902	0.00849	0.01059	0.01167	0.01192	0.01092	0.01113	0.00762	0.01212	0.00693	0.01062	0.01996
1403.06	0.00736	0.00439	0.00554	0.00548	0.00441	0.0093	0.00786	0.00714	0.02272	0.00596	0.0098	0.0148	0.00861	0.00813	0.01005	0.01113	0.01136	0.01044	0.0105	0.00717	0.01147	0.00655	0.01009	0.01885
1401	0.00705	0.00422	0.00535	0.00524	0.00424	0.00905	0.0076	0.00695	0.02205	0.00579	0.00944	0.01433	0.00846	0.00797	0.00979	0.01087	0.01112	0.01025	0.01022	0.00695	0.01121	0.00637	0.00985	0.01835
1398.93	0.00694	0.00421	0.0053	0.00524	0.0043	0.00911	0.00757	0.00696	0.02195	0.00589	0.00945	0.01429	0.00853	0.00806	0.0098	0.01093	0.01125	0.01038	0.0103	0.00706	0.01129	0.0065	0.00992	0.0184
1396.87	0.00697	0.00424	0.00533	0.00533	0.00445	0.00917	0.00767	0.00701	0.02212	0.00599	0.00962	0.01448	0.00858	0.00817	0.00987	0.01104	0.0114	0.01058	0.01045	0.00726	0.01142	0.00667	0.01008	0.01862
1394.81	0.00716	0.00435	0.00543	0.00542	0.00457	0.00919	0.00783	0.00707	0.0225	0.00604	0.00976	0.01479	0.00863	0.00821	0.00996	0.01113	0.01151	0.01073	0.01063	0.00738	0.01152	0.00672	0.01019	0.01887
1392.74	0.00746	0.00453	0.0056	0.00553	0.0046	0.00936	0.008	0.00719	0.02322	0.00611	0.00992	0.01515	0.00875	0.00822	0.01014	0.01129	0.01166	0.01081	0.01083	0.00735	0.01161	0.00663	0.01025	0.01923
1390.68	0.0078	0.00469	0.00585	0.0057	0.00465	0.00975	0.00823	0.00745	0.02423	0.00627	0.01027	0.01568	0.00898	0.0084	0.0105	0.01166	0.01195	0.01102	0.01111	0.00745	0.01196	0.00666	0.01049	0.01991
1388.62	0.00825	0.00487	0.00614	0.00595	0.00489	0.01038	0.00861	0.00794	0.02575	0.00662	0.01093	0.01665	0.0094	0.00885	0.01108	0.01234	0.01256	0.01157	0.01172	0.00785	0.01273	0.00699	0.01103	0.02115
1386.55	0.00889	0.00511	0.00647	0.00627	0.00521	0.01115	0.00916	0.00854	0.02783	0.00706	0.01173	0.01795	0.00994	0.00937	0.01172	0.01312	0.01339	0.01236	0.01255	0.00832	0.01362	0.00738	0.01167	0.02282
1384.49	0.00953	0.0054	0.00684	0.00658	0.00542	0.01186	0.00975	0.00908	0.0299	0.00738	0.0124	0.01912	0.01042	0.00972	0.01229	0.01376	0.01407	0.0131	0.01324	0.00866	0.01437	0.00762	0.01216	0.02438
1382.43	0.01005	0.00569	0.00721	0.00688	0.00561	0.0125	0.0103	0.00965	0.03182	0.0077	0.01306	0.0202	0.01088	0.01005	0.01289	0.01446	0.01469	0.01378	0.01388	0.00903	0.01516	0.00787	0.0127	0.02581
1380.36	0.01057	0.00591	0.00755	0.00718	0.00587	0.01309	0.01084	0.01036	0.03374	0.0081	0.01381	0.02134	0.01145	0.01054	0.01358	0.01528	0.01543	0.01448	0.01464	0.00949	0.01602	0.00826	0.01337	0.02724
1378.3	0.01108	0.00612	0.00786	0.0075	0.00618	0.01363	0.01137	0.01106	0.03543	0.00852	0.01453	0.0224	0.0121	0.01108	0.01422	0.01602	0.01621	0.01523	0.01543	0.01	0.01678	0.00873	0.01407	0.02853
1376.24	0.01148	0.00636	0.00813	0.00779	0.00653	0.01416	0.01188	0.01149	0.0366	0.00893	0.01514	0.02326	0.01265	0.01159	0.01476	0.01664	0.01693	0.01591	0.01616	0.01055	0.01749	0.00916	0.01471	0.02952
1374.17	0.01181	0.00656	0.00832	0.00801	0.00679	0.01464	0.01224	0.01151	0.03726	0.00918	0.01561	0.0239	0.01299	0.01192	0.01521	0.01709	0.0175	0.01627	0.01667	0.01093	0.01809	0.00943	0.01518	0.03003
1372.11	0.01228	0.00673	0.00853	0.0082	0.00691	0.01522	0.01257	0.01145	0.03818	0.00928	0.01608	0.02473	0.01331	0.01216	0.01571	0.01752	0.01805	0.01646	0.01714	0.01115	0.01867	0.00963	0.01561	0.03051
1370.05	0.01294	0.00695	0.00887	0.00849	0.00715	0.016	0.01312	0.01167	0.03974	0.00954	0.01676	0.02599	0.01387	0.01261	0.01639	0.01817	0.01883	0.01694	0.01782	0.01158	0.01957	0.00997	0.01627	0.03145
1367.98	0.01321	0.00705	0.00902	0.00865	0.00733	0.01629	0.01342	0.01179	0.04012	0.00972	0.01695	0.0264	0.01411	0.01283	0.01661	0.01841	0.01919	0.01723	0.01805	0.01185	0.01998	0.01013	0.01655	0.03164
1365.92	0.01238	0.00673	0.00856	0.0083	0.00701	0.01528	0.01274	0.01128	0.0373	0.0093	0.01586	0.0246	0.01337	0.01218	0.01567	0.01747	0.01836	0.01661	0.01699	0.01135	0.01883	0.00969	0.0157	0.02967
1363.86	0.01064	0.00602	0.00757	0.00746	0.00622	0.01323	0.01121	0.01013	0.0322	0.00832	0.01383	0.02122	0.01191	0.01087	0.01385	0.01567	0.01666	0.01525	0.01494	0.01018	0.01646	0.00884	0.01401	0.0261
1361.79	0.00874	0.00511	0.0064	0.00635	0.00522	0.01092	0.00939	0.00866	0.02706	0.00707	0.01158	0.01762	0.01019	0.00936	0.01176	0.0136	0.01468	0.01361	0.01259	0.00868	0.01379	0.0077	0.01198	0.02218
1359.73	0.00748	0.00437	0.00553	0.00546	0.00448	0.00929	0.00805	0.00747	0.02365	0.00607	0.00991	0.01511	0.00882	0.00819	0.01018	0.01194	0.01308	0.01232	0.01082	0.00743	0.01185	0.00661	0.01034	0.01931
1357.67	0.00684	0.00398	0.00509	0.00505	0.00414	0.0085	0.00737	0.00683	0.02183	0.00558	0.00902	0.01384	0.00808	0.00755	0.00936	0.01097	0.01214	0.01168	0.00993	0.0068	0.01084	0.00599	0.00946	0.01774
1355.6	0.00652	0.00383	0.00488	0.00493	0.00399	0.0081	0.00707	0.00658	0.02081	0.00541	0.00858	0.01321	0.00776	0.00727	0.00895	0.01044	0.01161	0.01134	0.00953	0.00657	0.01034	0.00575	0.00903	0.01689
1353.54	0.00629	0.00371	0.0047	0.0048	0.00384	0.00776	0.00684	0.00642	0.02	0.00529	0.00829	0.0127	0.00754	0.00712	0.00862	0.01	0.01115	0.0109	0.00923	0.00637	0.00994	0.00559	0.00867	0.01624
1351.48	0.00598	0.00353	0.0045	0.00457	0.0037	0.0074	0.00655	0.0062	0.01908	0.00512	0.008	0.01214	0.00725	0.00693	0.00827	0.00951	0.01058	0.01035	0.00884	0.00612	0.00949	0.00543	0.00833	0.01557
1349.41	0.00556	0.0033	0.00425	0.00433	0.00355	0.00696	0.00616	0.00596	0.01804	0.00487	0.0076	0.01146	0.00688	0.00662	0.00785	0.00898	0.00988	0.00973	0.00833	0.00582	0.00892	0.00524	0.00801	0.01473
1347.35	0.00508	0.00307	0.00398	0.00412	0.00333	0.00648	0.00569	0.00569	0.01692	0.00455	0.0071	0.01068	0.00649	0.00624	0.00736	0.00839	0.00915	0.00901	0.00777	0.00548	0.00825	0.00495	0.00763	0.01377
1345.29	0.00472	0.00291	0.00381	0.00397	0.00314	0.00615	0.00534	0.00543	0.01591	0.00431	0.00667	0.01003	0.0062	0.00596	0.00697	0.00789	0.00853	0.00833	0.00733	0.00516	0.00778	0.00472	0.00729	0.01294
1343.22	0.00454	0.00285	0.00372	0.00387	0.00308	0.00598	0.0052	0.00531	0.01517	0.0042	0.00643	0.00967	0.00606	0.00583	0.00683	0.00763	0.00814	0.00794	0.00714	0.00504	0.0076	0.00473	0.00712	0.01252
1341.16	0.00443	0.00282	0.00364	0.00382	0.00312	0.00587	0.0052	0.00535	0.01474	0.00419	0.00638	0.00954	0.00609	0.00585	0.00686	0.00761	0.00801	0.00786	0.00712	0.00515	0.00761	0.00491	0.00714	0.01243
1339.1	0.0043	0.00279	0.00357	0.00379	0.00311	0.00569	0.00515	0.00532	0.01441	0.00416	0.00632	0.00935	0.00612	0.00587	0.00679	0.00751	0.00791	0.00778	0.00702	0.00517	0.00751	0.00497	0.00709	0.01225
1337.03	0.00415	0.00266	0.00341	0.00365	0.00294	0.00539	0.00492	0.0051	0.01393	0.00398	0.00602	0.00891	0.00585	0.00563	0.00649	0.00714	0.00758	0.00736	0.00664	0.00485	0.00712	0.00467	0.00672	0.01174
1334.97	0.00403	0.00251	0.00323	0.00348	0.00275	0.00514	0.00468	0.00485	0.01343	0.00375	0.00568	0.00847	0.00549	0.00529	0.00617	0.00679	0.00717	0.00688	0.00625	0.00445	0.00669	0.00427	0.0063	0.01124
1332.91	0.00398	0.00244	0.00314	0.00339	0.00265	0.00509	0.00456	0.00473	0.0131	0.00364	0.00553	0.00825	0.00536	0.00512	0.006	0.00667	0.00695	0.00662	0.00607	0.00427	0.00648	0.0041	0.00612	0.01096
1330.84	0.00395	0.00241	0.00314	0.00335	0.00262	0.00514	0.00451	0.00468	0.01291	0.00361	0.00549	0.00819	0.00536	0.00507	0.00594	0.00666	0.00689	0.00648	0.00603	0.00429	0.00648	0.00411	0.00611	0.01078
1328.78	0.00389	0.00243	0.00316	0.00325	0.00263	0.00512	0.00447	0.00463	0.01278	0.00361	0.00549	0.00816	0.00533	0.00504	0.00592	0.00662	0.00683	0.00637	0.00599	0.00434	0.0065	0.00412	0.00612	0.01066
1326.72	0.00389	0.00249	0.00315	0.00317	0.00265	0.00508	0.0045	0.00468	0.01282	0.00367	0.00554	0.00818	0.00533	0.00505	0.00594	0.0066	0.00679	0.00636	0.00601	0.00436	0.00652	0.00411	0.00611	0.01069
1324.65	0.00395	0.00255	0.00317	0.00318	0.0027	0.00512	0.00458	0.00481	0.01312	0.00376	0.00567	0.00833	0.00539	0.00511	0.006	0.00667	0.00684	0.00645	0.00612	0.00443	0.00663	0.00417	0.00617	0.01092
1322.59	0.00406	0.0026	0.00332	0.00333	0.00283	0.00532	0.00468	0.00499	0.01363	0.00389	0.00591	0.0087	0.00556	0.00524	0.00617	0.00688	0.00704	0.00662	0.00636	0.0046	0.00686	0.00433	0.00639	0.01138
1320.53	0.00426	0.00273	0.00357	0.00356	0.00302	0.0057	0.00487	0.00527	0.01434	0.00406	0.00624	0.00926	0.00586	0.00551	0.00652	0.00723	0.00737	0.00694	0.00672	0.00491	0.00725	0.00458	0.00675	0.01202
1318.46	0.00452	0.00287	0.00376	0.00374	0.00315	0.0061	0.00518	0.00554	0.01522	0.0042	0.00658	0.00987	0.00613	0.00581	0.00688	0.0076	0.0077	0.00728	0.00708	0.00522	0.00773	0.00479	0.00711	0.01272
1316.4	0.00487	0.00303	0.0039	0.00391	0.00325	0.00649	0.00558	0.00577	0.01631	0.00438	0.00698	0.01055	0.00637	0.00609	0.00724	0.00801	0.00808	0.00759	0.00749	0.00547	0.00827	0.00494	0.00748	0.01354
1314.34	0.00537	0.00324	0.0042	0.00418	0.00343	0.00705	0.00607	0.00608	0.01773	0.00473	0.00755	0.01145	0.00678	0.00647	0.00779	0.00856	0.00861	0.00806	0.00809	0.00578	0.00897	0.00516	0.00801	0.01467
1312.27	0.00596	0.0035	0.00461	0.00447	0.0037	0.00777	0.0066	0.0065	0.01944	0.00512	0.00822	0.01257	0.00735	0.00689	0.00847	0.0092	0.00922	0.00867	0.00881	0.00614	0.00978	0.00549	0.00861	0.01605
1310.21	0.00659	0.0038	0.005	0.00478	0.004	0.00852	0.00714	0.00697	0.0213	0.00546	0.00896	0.01377	0.00793	0.00731	0.00913	0.00989	0.00984	0.0093	0.00957	0.00656	0.01063	0.00587	0.0092	0.01757
1308.15	0.00732	0.00414	0.00541	0.0052	0.00433	0.00934	0.00776	0.00748	0.02335	0.00586	0.00978	0.01509	0.00855	0.00784	0.00985	0.01069	0.01057	0.01003	0.01046	0.00712	0.01158	0.00627	0.00989	0.01925
1306.08	0.00816	0.00451	0.00587	0.00564	0.00468	0.01024	0.00846	0.00802	0.02563	0.0063	0.01069	0.01655	0.00918	0.00844	0.01064	0.01157	0.01142	0.01087	0.01144	0.00773	0.01265	0.0067	0.01072	0.02105
1304.02	0.009	0.00489	0.00633	0.006	0.00503	0.01121	0.00919	0.00859	0.02808	0.00675	0.01166	0.01812	0.00982	0.009	0.01142	0.01244	0.01229	0.01174	0.01241	0.0083	0.01378	0.00716	0.01165	0.023
1301.96	0.00984	0.00528	0.00682	0.00637	0.00545	0.01226	0.00997	0.00918	0.03072	0.00731	0.01269	0.01978	0.01051	0.00962	0.01231	0.01338	0.01319	0.01267	0.01346	0.0089	0.01499	0.00766	0.0126	0.02512
1299.89	0.01077	0.00572	0.00742	0.00686	0.00588	0.0134	0.01081	0.00977	0.03363	0.00795	0.01378	0.02163	0.01131	0.01038	0.01338	0.0145	0.01419	0.01367	0.01464	0.00958	0.01632	0.00819	0.01356	0.02739
1297.83	0.01194	0.00622	0.0082	0.00753	0.00633	0.01475	0.01183	0.01049	0.03706	0.00863	0.01508	0.02385	0.0123	0.01128	0.01469	0.01588	0.01544	0.01481	0.01605	0.01041	0.01787	0.0088	0.0147	0.03003
1295.77	0.01346	0.00691	0.0092	0.00839	0.00696	0.01652	0.0132	0.0115	0.0414	0.00951	0.01675	0.02669	0.0136	0.01237	0.01631	0.01757	0.01708	0.01627	0.01787	0.01148	0.01983	0.00961	0.0162	0.03335
1293.7	0.01526	0.00779	0.01032	0.00935	0.00782	0.01865	0.01486	0.01274	0.04668	0.01062	0.01879	0.03012	0.01516	0.01366	0.01818	0.01957	0.01914	0.01804	0.0201	0.01281	0.02228	0.01066	0.01811	0.0373
1291.64	0.01698	0.00864	0.01137	0.01024	0.00867	0.02068	0.0165	0.01399	0.05193	0.01169	0.02084	0.03349	0.01671	0.01493	0.02003	0.02156	0.02118	0.01977	0.02231	0.01416	0.02476	0.01173	0.02008	0.04118
1289.58	0.01801	0.00915	0.01202	0.0108	0.00916	0.02191	0.01752	0.01476	0.05508	0.01231	0.02212	0.03549	0.01769	0.01573	0.02119	0.0228	0.02241	0.02079	0.02367	0.01497	0.02626	0.01238	0.0213	0.04357
1287.51	0.01789	0.00912	0.01199	0.01081	0.00911	0.02184	0.01749	0.01469	0.05478	0.01222	0.02204	0.03533	0.01762	0.01571	0.02112	0.02272	0.02233	0.02071	0.02354	0.01487	0.02614	0.01233	0.02124	0.0435
1285.45	0.01696	0.0087	0.01145	0.01038	0.00866	0.02085	0.01669	0.01406	0.05209	0.01165	0.02103	0.03365	0.01682	0.01505	0.02021	0.02172	0.02132	0.01992	0.02235	0.01421	0.02487	0.0118	0.02028	0.04168
1283.39	0.01594	0.00826	0.01084	0.00983	0.00818	0.01974	0.01578	0.01339	0.0491	0.01114	0.01987	0.03172	0.01594	0.01427	0.01916	0.0206	0.02012	0.01902	0.0211	0.01352	0.02347	0.01121	0.01919	0.03959
1281.32	0.01519	0.00798	0.01043	0.00939	0.00789	0.01891	0.0151	0.01291	0.04691	0.01078	0.019	0.03028	0.01531	0.01375	0.01836	0.01981	0.01921	0.0183	0.02028	0.01298	0.02252	0.01081	0.01841	0.038
1279.26	0.01477	0.00781	0.01026	0.00915	0.00776	0.01844	0.0147	0.01265	0.04565	0.01055	0.01851	0.02949	0.01492	0.01354	0.01793	0.01938	0.01869	0.01786	0.01987	0.01266	0.02204	0.01062	0.01798	0.0371
1277.2	0.01469	0.00772	0.01022	0.00911	0.00771	0.01833	0.01456	0.0126	0.0452	0.01047	0.01841	0.02926	0.01475	0.01344	0.01779	0.01923	0.01856	0.01773	0.01971	0.01256	0.02187	0.01058	0.01781	0.03681
1275.13	0.01483	0.0077	0.01026	0.00921	0.00778	0.01846	0.01468	0.01271	0.04546	0.0105	0.01856	0.02947	0.01485	0.01346	0.01792	0.01931	0.01874	0.01789	0.01978	0.01266	0.02194	0.01066	0.01787	0.03701
1273.07	0.01513	0.0078	0.0104	0.00937	0.00798	0.01873	0.01499	0.01291	0.04639	0.01064	0.01889	0.03004	0.01519	0.0137	0.0183	0.01965	0.0192	0.01827	0.02016	0.01295	0.02235	0.01086	0.01819	0.03765
1271.01	0.01563	0.00806	0.01068	0.0096	0.00826	0.01923	0.0154	0.0132	0.04796	0.01092	0.01942	0.03102	0.01568	0.01416	0.01883	0.02024	0.01987	0.01872	0.02083	0.01335	0.02307	0.01114	0.01877	0.03868
1268.94	0.01616	0.00834	0.01098	0.00987	0.00847	0.01978	0.01583	0.01346	0.04943	0.01119	0.01994	0.03201	0.01616	0.0146	0.01933	0.02079	0.02047	0.01907	0.02148	0.01372	0.02374	0.01139	0.01937	0.03961
1266.88	0.01611	0.0083	0.01094	0.00988	0.0084	0.01973	0.01578	0.01339	0.04914	0.01112	0.01988	0.03187	0.01611	0.01454	0.01926	0.02067	0.02037	0.01892	0.0214	0.01366	0.02367	0.01133	0.01935	0.03937
1264.82	0.01525	0.00792	0.01042	0.00946	0.00801	0.01884	0.01504	0.01286	0.04666	0.01064	0.01903	0.03029	0.01535	0.01394	0.01838	0.01979	0.01944	0.01809	0.02037	0.013	0.02258	0.01087	0.01853	0.03764
1262.75	0.01425	0.00749	0.00978	0.00892	0.00754	0.01774	0.01414	0.01222	0.04374	0.0101	0.01798	0.02839	0.01446	0.01326	0.01733	0.01877	0.01835	0.01712	0.01915	0.01225	0.02117	0.01025	0.01751	0.03551
1260.69	0.01365	0.00718	0.00935	0.00857	0.00719	0.01695	0.01353	0.01182	0.0418	0.00972	0.01725	0.02712	0.01391	0.01276	0.01661	0.01804	0.01761	0.01648	0.01834	0.01183	0.0202	0.00981	0.01678	0.03404
1258.63	0.01338	0.00703	0.00916	0.00842	0.00704	0.0165	0.01325	0.01161	0.04086	0.00943	0.01686	0.02645	0.01367	0.01244	0.01618	0.01761	0.01718	0.01617	0.0179	0.01162	0.01975	0.00965	0.01639	0.03335
1256.56	0.01322	0.00695	0.00914	0.00841	0.00702	0.01627	0.01318	0.01147	0.04046	0.00926	0.01663	0.02607	0.01355	0.01226	0.01593	0.0174	0.01698	0.01604	0.01767	0.01146	0.01953	0.0096	0.01624	0.03305
1254.5	0.01308	0.00686	0.00912	0.00836	0.00699	0.01614	0.01312	0.01138	0.04026	0.00917	0.01647	0.02584	0.01341	0.01213	0.01579	0.01729	0.01687	0.01596	0.01751	0.0113	0.01937	0.00955	0.0161	0.03288
1252.44	0.013	0.00683	0.00905	0.00824	0.00695	0.01609	0.01305	0.01135	0.04024	0.00913	0.01641	0.02579	0.01329	0.0121	0.01576	0.01725	0.01683	0.01592	0.01745	0.01122	0.01931	0.00951	0.01601	0.03286
1250.37	0.01301	0.00693	0.00903	0.00819	0.00697	0.01612	0.01305	0.0114	0.04047	0.00918	0.01646	0.02598	0.0133	0.01216	0.01582	0.01729	0.01692	0.0159	0.01755	0.01123	0.01936	0.00954	0.01604	0.03301
1248.31	0.01312	0.00706	0.00906	0.00829	0.00706	0.01629	0.01314	0.01151	0.04099	0.00929	0.01661	0.02629	0.0134	0.01228	0.01598	0.01745	0.01711	0.01602	0.01775	0.01132	0.01954	0.00959	0.01617	0.03335
1246.25	0.0134	0.00724	0.00921	0.00851	0.00727	0.01666	0.01341	0.01171	0.04195	0.00948	0.01698	0.02682	0.01367	0.01254	0.01634	0.0178	0.01741	0.01639	0.01811	0.01155	0.01994	0.00974	0.01644	0.03406
1244.18	0.01398	0.00752	0.00962	0.00883	0.00761	0.01734	0.01394	0.01209	0.04358	0.00984	0.01763	0.02779	0.01418	0.01299	0.01698	0.01848	0.01798	0.01701	0.01875	0.012	0.02068	0.01008	0.01698	0.03537
1242.12	0.01485	0.0079	0.01024	0.00927	0.00804	0.01834	0.01473	0.01261	0.04599	0.01035	0.01854	0.02931	0.01494	0.01359	0.01785	0.01946	0.01889	0.01784	0.01972	0.01263	0.02186	0.01059	0.01786	0.03728
1240.06	0.016	0.00836	0.01095	0.00989	0.00852	0.01967	0.01576	0.01328	0.0493	0.01101	0.01982	0.03149	0.01593	0.01439	0.01902	0.02071	0.02016	0.01897	0.02106	0.01344	0.02353	0.01122	0.01907	0.0398
1237.99	0.01751	0.00901	0.01185	0.01073	0.00914	0.02149	0.01712	0.01425	0.05368	0.01188	0.0216	0.03441	0.01724	0.01553	0.02065	0.02234	0.02192	0.02042	0.02296	0.01456	0.02571	0.01208	0.02071	0.04301
1235.93	0.01929	0.00982	0.01293	0.01166	0.00992	0.02359	0.01875	0.01544	0.05876	0.01296	0.02369	0.03784	0.01881	0.01697	0.02268	0.0243	0.02404	0.02208	0.02528	0.01592	0.02826	0.01319	0.02272	0.04661
1233.87	0.0207	0.01049	0.01378	0.01236	0.01056	0.02524	0.02009	0.01641	0.0628	0.0139	0.02538	0.04067	0.02009	0.01815	0.02435	0.0259	0.02574	0.02338	0.02713	0.01705	0.03031	0.01416	0.02437	0.04937
1231.8	0.0208	0.01056	0.01384	0.01241	0.0106	0.02535	0.0202	0.01651	0.06287	0.01403	0.0255	0.04089	0.02018	0.0182	0.02453	0.026	0.02587	0.02339	0.02722	0.01717	0.03042	0.01433	0.02454	0.04936
1229.74	0.0193	0.00993	0.01297	0.01165	0.00993	0.02351	0.01877	0.01556	0.05822	0.01312	0.02367	0.03786	0.0188	0.01697	0.02287	0.02428	0.02408	0.02186	0.02524	0.01602	0.0282	0.0134	0.02287	0.04613
1227.68	0.0174	0.00915	0.01186	0.01064	0.00906	0.02121	0.01694	0.0143	0.05278	0.01191	0.02137	0.03409	0.01702	0.01546	0.0207	0.0222	0.02179	0.0201	0.02276	0.01447	0.02541	0.01212	0.02071	0.04236
1225.61	0.01669	0.00886	0.01141	0.01022	0.00867	0.02041	0.01623	0.01379	0.05108	0.01138	0.02053	0.03269	0.01634	0.01484	0.01982	0.02153	0.02091	0.01962	0.02184	0.01376	0.0243	0.01156	0.01984	0.04132
1223.55	0.01756	0.00921	0.01194	0.01065	0.00904	0.02148	0.01704	0.01438	0.05407	0.01178	0.02156	0.0344	0.01716	0.01546	0.02072	0.0226	0.02189	0.02063	0.02297	0.01429	0.02544	0.012	0.0207	0.04374
1221.49	0.01942	0.01003	0.01312	0.01164	0.00995	0.02371	0.01881	0.01568	0.06017	0.01285	0.02378	0.03817	0.01891	0.01692	0.02278	0.02479	0.02404	0.02254	0.02542	0.01563	0.02808	0.01307	0.02278	0.04844
1219.42	0.02174	0.01109	0.01456	0.0129	0.01104	0.0265	0.02099	0.01728	0.06774	0.01426	0.02655	0.04286	0.02099	0.01875	0.02537	0.02756	0.02671	0.02493	0.02846	0.01733	0.03144	0.01444	0.02541	0.05424
1217.36	0.02432	0.01223	0.01606	0.01427	0.01217	0.02958	0.02338	0.01901	0.07597	0.01576	0.02961	0.04797	0.02321	0.02075	0.02823	0.03055	0.02966	0.02759	0.03176	0.01921	0.03513	0.01593	0.02822	0.06056
1215.3	0.02714	0.01346	0.01767	0.01567	0.01342	0.03289	0.02599	0.02088	0.08484	0.01729	0.0329	0.05348	0.02564	0.0229	0.03128	0.03372	0.03293	0.03045	0.03525	0.02124	0.03901	0.01754	0.03122	0.06725
1213.23	0.03019	0.01489	0.01947	0.01719	0.01479	0.0365	0.02884	0.02288	0.09457	0.01898	0.03647	0.05951	0.02829	0.02519	0.03456	0.03719	0.03651	0.03351	0.03906	0.02344	0.04317	0.01929	0.03452	0.07448
1211.17	0.03355	0.0165	0.02142	0.01885	0.01613	0.04038	0.03185	0.02491	0.10525	0.02084	0.04037	0.06608	0.0311	0.02765	0.03808	0.04097	0.04034	0.03674	0.04323	0.02577	0.04768	0.02111	0.0381	0.08235
1209.11	0.0371	0.0181	0.02338	0.02058	0.01742	0.04442	0.03489	0.027	0.11659	0.02277	0.04447	0.073	0.03398	0.03022	0.04175	0.04487	0.04431	0.0401	0.0475	0.02818	0.05244	0.02295	0.04185	0.09065
1207.04	0.04047	0.01956	0.02524	0.02229	0.01875	0.04834	0.0378	0.02916	0.12762	0.02463	0.04832	0.07965	0.03675	0.03265	0.0453	0.04865	0.04809	0.04338	0.05156	0.03054	0.05707	0.02472	0.04544	0.09874
1204.98	0.04322	0.02086	0.02689	0.02382	0.02003	0.05168	0.04035	0.03112	0.1369	0.02623	0.05147	0.08517	0.0391	0.0347	0.04828	0.05192	0.05123	0.04622	0.055	0.03253	0.06093	0.02625	0.04851	0.1057
1202.92	0.04521	0.02187	0.02818	0.02499	0.02102	0.05416	0.0423	0.03246	0.14351	0.0274	0.05377	0.08904	0.04078	0.03622	0.05039	0.05431	0.05349	0.04834	0.05743	0.03391	0.06366	0.02744	0.05078	0.11086
1200.85	0.04648	0.02257	0.02906	0.02576	0.02163	0.05577	0.04355	0.03325	0.14764	0.02815	0.05528	0.0914	0.04189	0.03715	0.05174	0.05585	0.05492	0.04969	0.05893	0.03478	0.06541	0.02829	0.05216	0.1143
1198.79	0.0472	0.02306	0.02966	0.02627	0.02201	0.05674	0.04423	0.03379	0.14983	0.0286	0.05614	0.09268	0.0426	0.03771	0.05259	0.05675	0.05573	0.05049	0.05983	0.0354	0.06646	0.02883	0.05289	0.11635
1196.73	0.04743	0.02333	0.02999	0.02653	0.02221	0.0571	0.0444	0.03404	0.15004	0.0288	0.05632	0.0929	0.04278	0.03801	0.05289	0.05705	0.05596	0.0508	0.0601	0.03574	0.06676	0.02902	0.0531	0.11692
1194.66	0.04703	0.02326	0.02984	0.02638	0.02213	0.05661	0.04393	0.03376	0.14772	0.02861	0.05569	0.09167	0.0423	0.03776	0.05237	0.05647	0.05531	0.05037	0.05931	0.0355	0.06603	0.02875	0.05258	0.11554
1192.6	0.04574	0.02276	0.0291	0.02577	0.02162	0.05507	0.04275	0.03291	0.1426	0.02792	0.05414	0.08873	0.04113	0.03678	0.05089	0.05488	0.05367	0.04902	0.05741	0.03457	0.06408	0.02804	0.05117	0.11192
1190.54	0.04354	0.02186	0.0279	0.02475	0.0207	0.05248	0.04085	0.0315	0.1348	0.02676	0.05163	0.08411	0.0393	0.03519	0.04852	0.05236	0.05109	0.04681	0.05467	0.03309	0.06098	0.02693	0.04883	0.10609
1188.47	0.04059	0.02061	0.02633	0.02333	0.01946	0.04891	0.03822	0.02958	0.12451	0.02522	0.04819	0.07796	0.03684	0.03312	0.04533	0.04895	0.04761	0.04381	0.05102	0.03109	0.05687	0.02541	0.04562	0.09825
1186.41	0.03696	0.01901	0.02427	0.0215	0.01792	0.04453	0.03488	0.02719	0.11213	0.02327	0.04385	0.07046	0.03376	0.03046	0.0414	0.04467	0.04334	0.04004	0.04643	0.02849	0.05178	0.02346	0.04165	0.08876
1184.35	0.03279	0.01711	0.02175	0.01931	0.01615	0.03966	0.03107	0.02445	0.09858	0.02097	0.03893	0.06219	0.03019	0.02737	0.03696	0.03977	0.03863	0.03574	0.04123	0.02544	0.04603	0.02116	0.03716	0.0783
1182.28	0.02855	0.0151	0.01913	0.01704	0.01438	0.03474	0.02723	0.02163	0.0852	0.01855	0.03402	0.054	0.02658	0.0243	0.03249	0.03484	0.03394	0.03137	0.03599	0.02241	0.04027	0.01876	0.03259	0.06788
1180.22	0.02473	0.01318	0.01674	0.01498	0.01272	0.03009	0.02372	0.01905	0.07327	0.01631	0.02957	0.04665	0.02331	0.02148	0.02836	0.03039	0.02962	0.02742	0.03119	0.01969	0.03495	0.01653	0.02838	0.05844
1178.16	0.02151	0.01153	0.01471	0.01323	0.01119	0.02604	0.02069	0.01686	0.06355	0.01441	0.02577	0.04055	0.02055	0.019	0.02482	0.02663	0.02586	0.02411	0.02712	0.0173	0.03036	0.01461	0.02483	0.05063
1176.09	0.01889	0.01022	0.01302	0.01178	0.00989	0.02285	0.01822	0.01509	0.05625	0.01289	0.02275	0.0358	0.01832	0.01699	0.02201	0.02364	0.02289	0.02145	0.02397	0.01533	0.0268	0.01302	0.02204	0.0447
1174.03	0.01692	0.00918	0.0117	0.01063	0.00888	0.02055	0.01638	0.01376	0.05128	0.01169	0.02056	0.03242	0.01665	0.01548	0.01999	0.02147	0.02076	0.01947	0.02173	0.01391	0.02428	0.01184	0.02003	0.04056
1171.97	0.0157	0.00848	0.01083	0.00987	0.00821	0.01913	0.01525	0.01293	0.04843	0.01085	0.01922	0.0304	0.01561	0.01451	0.01874	0.0201	0.01942	0.0182	0.02037	0.01302	0.02268	0.01106	0.01878	0.03814
1169.9	0.01525	0.00821	0.01043	0.00961	0.00797	0.01856	0.01485	0.01265	0.04748	0.01056	0.01873	0.02967	0.01523	0.01416	0.01824	0.01957	0.01891	0.01774	0.01988	0.01266	0.022	0.01071	0.01827	0.03735
1167.84	0.01537	0.00824	0.01042	0.00969	0.00806	0.01876	0.01502	0.01283	0.04817	0.01066	0.01891	0.03008	0.01543	0.01434	0.01842	0.0198	0.0192	0.01802	0.02013	0.01282	0.02217	0.0108	0.01846	0.03793
1165.78	0.01592	0.00843	0.01077	0.00995	0.00833	0.01954	0.01559	0.01333	0.05031	0.01098	0.01966	0.03138	0.01604	0.0149	0.01914	0.02057	0.02002	0.01878	0.02089	0.01331	0.02302	0.01121	0.01911	0.03961
1163.71	0.01693	0.00883	0.01141	0.01042	0.00873	0.02074	0.01653	0.0141	0.05375	0.01156	0.02092	0.03342	0.01695	0.01571	0.02027	0.02183	0.02122	0.01991	0.02214	0.01402	0.0245	0.01179	0.02017	0.04228
1161.65	0.01828	0.00944	0.01229	0.01114	0.00924	0.02236	0.01777	0.01507	0.05811	0.01234	0.02255	0.03608	0.01806	0.0167	0.02173	0.02346	0.02273	0.02135	0.02386	0.01497	0.02646	0.01254	0.02163	0.04573
1159.59	0.0198	0.01016	0.0133	0.012	0.00987	0.02423	0.01913	0.01617	0.06291	0.01319	0.02434	0.03912	0.01933	0.0178	0.02339	0.02521	0.02441	0.02293	0.02583	0.01608	0.02861	0.01345	0.02327	0.04959
1157.52	0.02129	0.01091	0.01424	0.01279	0.01057	0.02605	0.02044	0.01725	0.06774	0.01402	0.02607	0.04211	0.02061	0.01892	0.02505	0.02688	0.02606	0.02445	0.02779	0.01718	0.03072	0.01433	0.02493	0.05338
1155.46	0.02268	0.01165	0.01505	0.01347	0.01124	0.0277	0.02168	0.01821	0.07232	0.01478	0.02763	0.04483	0.02179	0.01995	0.02655	0.02846	0.02767	0.02587	0.02955	0.01813	0.03266	0.01506	0.02654	0.05688
1153.4	0.02396	0.01229	0.01586	0.01414	0.01185	0.02922	0.02285	0.01907	0.07647	0.01551	0.02912	0.04732	0.02287	0.02086	0.02786	0.02999	0.02918	0.02729	0.0311	0.019	0.0344	0.01571	0.02801	0.06014
1151.33	0.0251	0.01281	0.01659	0.01481	0.01237	0.03059	0.02392	0.01988	0.0803	0.01616	0.03053	0.0496	0.02385	0.02167	0.02904	0.03146	0.03051	0.02862	0.03248	0.01979	0.03596	0.01631	0.02923	0.06319
1149.27	0.02623	0.01332	0.01723	0.0155	0.0129	0.03193	0.02498	0.02067	0.08419	0.0168	0.03187	0.05186	0.02486	0.02259	0.03031	0.03291	0.03182	0.02983	0.03389	0.02054	0.03755	0.01693	0.03044	0.06625
1147.21	0.02749	0.01393	0.01798	0.0162	0.01348	0.03347	0.02612	0.02153	0.08844	0.01756	0.03331	0.05435	0.02597	0.0236	0.03176	0.03439	0.03333	0.03113	0.03548	0.02144	0.03933	0.01764	0.03181	0.06956
1145.14	0.02881	0.01458	0.01885	0.01683	0.01401	0.03518	0.02731	0.02237	0.09306	0.01836	0.03491	0.05709	0.02712	0.02456	0.03325	0.03592	0.03494	0.03259	0.03719	0.02246	0.04123	0.01839	0.03322	0.0731
1143.08	0.03028	0.01522	0.01979	0.01749	0.01453	0.03697	0.02866	0.02321	0.09808	0.0192	0.03663	0.06005	0.02839	0.02563	0.03475	0.03765	0.03661	0.03416	0.03904	0.02353	0.04328	0.0192	0.03478	0.07692
1141.02	0.03195	0.01589	0.02077	0.01829	0.01514	0.03881	0.03025	0.02418	0.10351	0.02009	0.03847	0.06322	0.02984	0.02685	0.0364	0.03953	0.03843	0.03582	0.04108	0.02466	0.04557	0.02013	0.03657	0.08105
1138.95	0.03377	0.01669	0.02182	0.01924	0.01588	0.04078	0.03197	0.02533	0.10934	0.02104	0.04049	0.06662	0.0314	0.02819	0.03825	0.04154	0.04048	0.03761	0.04325	0.02585	0.04808	0.02114	0.03851	0.08539
1136.89	0.0358	0.01767	0.02302	0.02037	0.01681	0.04308	0.03385	0.0267	0.11575	0.02216	0.04286	0.07043	0.03315	0.02976	0.04035	0.04389	0.04278	0.03963	0.04571	0.02722	0.05081	0.02227	0.04061	0.09014
1134.83	0.03804	0.01874	0.02435	0.02155	0.01786	0.04573	0.03583	0.02817	0.12281	0.02342	0.04552	0.07469	0.03508	0.0315	0.04271	0.04656	0.04529	0.04185	0.04846	0.02879	0.05374	0.02348	0.04295	0.09545
1132.76	0.04037	0.0198	0.02573	0.0227	0.01893	0.04856	0.03782	0.02967	0.13043	0.02467	0.0483	0.07926	0.03703	0.03327	0.04526	0.04928	0.04797	0.04419	0.05139	0.03038	0.05691	0.02474	0.04551	0.10118
1130.7	0.04283	0.02088	0.02716	0.02395	0.01997	0.05144	0.03993	0.0312	0.13855	0.02596	0.05117	0.08411	0.03899	0.03503	0.04791	0.05204	0.05089	0.04662	0.05452	0.03196	0.06028	0.02606	0.04825	0.10717
1128.64	0.04539	0.02205	0.02864	0.0253	0.02099	0.0543	0.04221	0.03272	0.14689	0.02737	0.05404	0.08909	0.04107	0.03682	0.05058	0.05487	0.05394	0.04905	0.05774	0.03361	0.06373	0.02744	0.05102	0.11327
1126.57	0.04781	0.02323	0.03002	0.0266	0.02196	0.05703	0.04442	0.03414	0.15476	0.02874	0.05671	0.09375	0.04316	0.03859	0.05312	0.05756	0.05683	0.05138	0.06072	0.03525	0.06701	0.02885	0.05362	0.119
1124.51	0.04987	0.02425	0.03117	0.02775	0.02285	0.05942	0.04621	0.03542	0.16111	0.02983	0.05892	0.09756	0.0449	0.04015	0.05528	0.05981	0.05918	0.05341	0.06311	0.03673	0.06973	0.03009	0.05585	0.1237
1122.45	0.05128	0.02496	0.03198	0.02854	0.02355	0.06109	0.04734	0.03638	0.16506	0.03056	0.06037	0.09995	0.046	0.04124	0.05675	0.06134	0.06068	0.05481	0.06459	0.03778	0.07149	0.0309	0.05736	0.1268
1120.38	0.05189	0.02533	0.03239	0.02887	0.02395	0.06183	0.04787	0.03678	0.16651	0.03091	0.06095	0.10079	0.04643	0.04177	0.05733	0.06201	0.0613	0.05539	0.06512	0.03823	0.07224	0.03124	0.05801	0.12825
1118.32	0.05192	0.02546	0.03255	0.0289	0.02407	0.06191	0.04802	0.03682	0.16632	0.03099	0.06095	0.1007	0.04647	0.04185	0.05732	0.0621	0.0613	0.05541	0.06512	0.03827	0.07235	0.03135	0.05804	0.12845
1116.26	0.0519	0.02555	0.03264	0.02892	0.0241	0.06192	0.04812	0.03693	0.16589	0.0311	0.06092	0.10054	0.04653	0.04182	0.05728	0.06215	0.06123	0.05543	0.06514	0.03828	0.07232	0.03148	0.05804	0.1283
1114.19	0.05213	0.02569	0.03272	0.02912	0.0242	0.0622	0.04835	0.03721	0.16628	0.03136	0.06115	0.10078	0.04677	0.04196	0.05747	0.06244	0.06154	0.05572	0.06544	0.03844	0.0725	0.03162	0.05833	0.12859
1112.13	0.05258	0.02586	0.03293	0.02943	0.02434	0.06269	0.04867	0.03742	0.16734	0.0316	0.0615	0.1013	0.04708	0.04227	0.05785	0.06286	0.06213	0.05612	0.06588	0.03873	0.07291	0.03176	0.0588	0.12934
1110.07	0.053	0.02607	0.03326	0.0297	0.02448	0.06314	0.04897	0.03755	0.16815	0.03176	0.06181	0.10168	0.04733	0.04262	0.05821	0.0632	0.0626	0.05649	0.0663	0.03899	0.07333	0.03191	0.0592	0.13001
1108	0.05319	0.02625	0.03347	0.02985	0.0246	0.06333	0.04915	0.03759	0.16797	0.03182	0.06189	0.10164	0.04742	0.04282	0.05835	0.06327	0.06277	0.05671	0.0665	0.03911	0.07345	0.03205	0.05937	0.1301
1105.94	0.05302	0.02627	0.03341	0.02985	0.0246	0.06305	0.04903	0.03744	0.16642	0.03168	0.06152	0.10084	0.04722	0.04276	0.05809	0.06298	0.0626	0.05656	0.06615	0.03898	0.073	0.0321	0.05921	0.12925
1103.88	0.05242	0.02608	0.03308	0.02963	0.02436	0.06224	0.04852	0.03702	0.16327	0.03128	0.06065	0.09903	0.04668	0.04241	0.05734	0.06229	0.06192	0.05592	0.06516	0.03858	0.07196	0.0319	0.05862	0.12726
1101.81	0.05129	0.02568	0.03253	0.02916	0.02387	0.06089	0.04752	0.03628	0.15852	0.03069	0.05931	0.09637	0.04579	0.04171	0.05614	0.06105	0.06061	0.05479	0.06362	0.03785	0.07032	0.03137	0.05748	0.12397
1099.75	0.04974	0.02513	0.03173	0.02857	0.02325	0.05912	0.04615	0.03525	0.15253	0.02996	0.05757	0.09305	0.04462	0.04063	0.05455	0.05932	0.05885	0.05322	0.06162	0.03683	0.06808	0.03056	0.05582	0.11955
1097.69	0.04799	0.02446	0.03074	0.02786	0.02261	0.0571	0.04461	0.0341	0.14578	0.02905	0.05556	0.0892	0.04328	0.03929	0.05268	0.05727	0.05676	0.05133	0.05936	0.03559	0.0654	0.02965	0.0539	0.11448
1095.62	0.04614	0.02363	0.02964	0.02697	0.02188	0.05482	0.04289	0.03288	0.1388	0.02791	0.05336	0.08505	0.04171	0.03787	0.05059	0.05502	0.05443	0.04926	0.05696	0.03419	0.06255	0.02864	0.05188	0.10914
1093.56	0.04424	0.02267	0.02846	0.026	0.02107	0.05237	0.04108	0.03155	0.13206	0.02669	0.0511	0.08091	0.03998	0.03642	0.04839	0.05271	0.05208	0.04715	0.05448	0.03277	0.05966	0.0275	0.04975	0.10382
1091.5	0.04237	0.02166	0.02723	0.02499	0.02025	0.04996	0.03933	0.03017	0.12578	0.02558	0.04884	0.07703	0.03822	0.03495	0.04626	0.05041	0.04985	0.04515	0.05202	0.03135	0.05689	0.0263	0.04755	0.09872
1089.43	0.0405	0.02064	0.026	0.02388	0.01933	0.04762	0.03762	0.02875	0.11998	0.02448	0.04658	0.07343	0.03647	0.03343	0.0442	0.04809	0.04766	0.04317	0.04963	0.02981	0.05427	0.02507	0.04536	0.09392
1087.37	0.03865	0.01968	0.02488	0.02273	0.01836	0.04534	0.03587	0.02737	0.11467	0.02335	0.04444	0.07	0.03479	0.03191	0.04223	0.04583	0.04546	0.04124	0.04728	0.02825	0.05177	0.02387	0.04325	0.08944
1085.31	0.03696	0.01891	0.02388	0.02169	0.01754	0.04329	0.03425	0.02624	0.10987	0.02236	0.04253	0.0669	0.03332	0.03059	0.04044	0.04384	0.04345	0.03952	0.04517	0.02703	0.0495	0.02287	0.04132	0.08535
1083.24	0.0354	0.01821	0.02292	0.02086	0.01682	0.04153	0.03286	0.02536	0.1055	0.02155	0.04085	0.06427	0.03207	0.02943	0.03883	0.04217	0.04164	0.03803	0.04337	0.02612	0.04751	0.02207	0.03957	0.08176
1081.18	0.034	0.01757	0.02213	0.0202	0.01621	0.04001	0.03167	0.0246	0.10139	0.02088	0.03931	0.06191	0.0309	0.0284	0.0374	0.04073	0.03999	0.03672	0.04179	0.02532	0.04579	0.02138	0.03806	0.07871
1079.12	0.03292	0.01712	0.02159	0.01965	0.01584	0.03888	0.03078	0.02398	0.09793	0.02042	0.03806	0.05997	0.02991	0.0276	0.03627	0.03957	0.0387	0.03567	0.04052	0.02472	0.04443	0.02083	0.03694	0.07638
1077.06	0.03245	0.01693	0.02129	0.01932	0.01578	0.03847	0.03041	0.02367	0.09631	0.02028	0.03757	0.05927	0.02949	0.02719	0.03578	0.03904	0.03812	0.03522	0.04003	0.02453	0.04379	0.02055	0.03639	0.07544
1074.99	0.03311	0.0172	0.02162	0.01958	0.01615	0.0394	0.03102	0.02406	0.09864	0.0207	0.03861	0.06106	0.03018	0.02763	0.03662	0.03981	0.03894	0.03598	0.04105	0.0251	0.04491	0.02094	0.03707	0.0773
1072.93	0.03535	0.01822	0.02293	0.02071	0.01715	0.04218	0.03316	0.02556	0.10635	0.02206	0.04154	0.06602	0.03226	0.02937	0.03927	0.04248	0.04163	0.03831	0.04403	0.02678	0.04845	0.02238	0.03959	0.08297
1070.87	0.0385	0.01967	0.02476	0.02238	0.01852	0.04596	0.03616	0.02776	0.11681	0.024	0.04534	0.07256	0.03507	0.03181	0.04282	0.04623	0.04534	0.04144	0.04801	0.02914	0.05312	0.02437	0.04316	0.09067
1068.8	0.04071	0.0207	0.02604	0.02365	0.01949	0.04862	0.03821	0.02936	0.12387	0.02531	0.04785	0.07701	0.03702	0.03351	0.04524	0.04884	0.04799	0.04358	0.05078	0.03085	0.05629	0.02567	0.04567	0.09613
1066.74	0.04095	0.02078	0.02623	0.02388	0.01961	0.04893	0.03833	0.02956	0.12425	0.02537	0.04798	0.07732	0.03721	0.03369	0.04539	0.04909	0.04831	0.04377	0.051	0.0311	0.05653	0.02571	0.04592	0.09675
1064.68	0.03968	0.0202	0.02557	0.02331	0.01909	0.04747	0.0371	0.02876	0.12006	0.02457	0.04642	0.07469	0.03615	0.03278	0.04396	0.04763	0.04682	0.04259	0.04937	0.03022	0.05466	0.02489	0.04451	0.09375
1062.61	0.03781	0.01941	0.0245	0.02234	0.01833	0.04534	0.03542	0.02763	0.1144	0.02348	0.0443	0.07111	0.03456	0.03144	0.04205	0.04558	0.0446	0.04084	0.04715	0.02881	0.0521	0.02383	0.04255	0.08953
1060.55	0.03614	0.01864	0.02352	0.02139	0.01763	0.04345	0.03394	0.02661	0.10943	0.02258	0.04254	0.06807	0.03309	0.0302	0.04042	0.0438	0.04259	0.03916	0.04522	0.02756	0.04993	0.02293	0.04084	0.08586
1058.49	0.03563	0.0183	0.02317	0.02096	0.01739	0.04284	0.03348	0.02619	0.10791	0.02238	0.04206	0.06729	0.03263	0.02978	0.03997	0.0432	0.0419	0.03852	0.04461	0.02726	0.04929	0.02259	0.0402	0.08476
1056.42	0.03736	0.01895	0.02405	0.02165	0.01807	0.04481	0.03501	0.02717	0.11359	0.02334	0.04404	0.07094	0.03417	0.03106	0.04189	0.04503	0.04388	0.04012	0.04679	0.02851	0.05175	0.02341	0.04193	0.08895
1054.36	0.04155	0.02075	0.02635	0.02366	0.01971	0.04971	0.03871	0.02986	0.12749	0.02556	0.0488	0.07943	0.03786	0.03424	0.0464	0.04969	0.04887	0.0443	0.05206	0.03136	0.05766	0.0257	0.04655	0.09908
1052.3	0.04634	0.02295	0.02914	0.02614	0.02167	0.05529	0.04295	0.03303	0.14327	0.02822	0.05423	0.08883	0.042	0.03794	0.05145	0.05512	0.05456	0.04917	0.05787	0.03464	0.06426	0.02844	0.05202	0.11074
1050.23	0.04918	0.02436	0.03092	0.02772	0.02296	0.05856	0.0455	0.03489	0.15217	0.02997	0.05748	0.09406	0.04442	0.04022	0.0545	0.05843	0.05787	0.05215	0.06118	0.0366	0.068	0.03013	0.05535	0.11785
1048.17	0.0497	0.0247	0.03138	0.02817	0.02324	0.0592	0.04602	0.03519	0.15308	0.03036	0.05812	0.09462	0.04497	0.04073	0.05517	0.05912	0.05842	0.05277	0.06171	0.0369	0.06851	0.03048	0.056	0.11932
1046.11	0.0492	0.02462	0.0312	0.02817	0.02302	0.05866	0.04564	0.03488	0.15041	0.0301	0.05754	0.09313	0.04469	0.04049	0.05469	0.0585	0.0578	0.05224	0.061	0.03652	0.06756	0.03027	0.0554	0.118
1044.04	0.04846	0.0245	0.03088	0.02799	0.02276	0.05767	0.04503	0.03449	0.14692	0.02971	0.05666	0.09124	0.0441	0.04004	0.05388	0.05755	0.05692	0.05146	0.05998	0.03606	0.06625	0.02998	0.05456	0.1158
1041.98	0.04753	0.02423	0.03042	0.02758	0.02245	0.05642	0.04425	0.03397	0.1432	0.02922	0.05554	0.08914	0.04329	0.03937	0.0528	0.05644	0.05583	0.05052	0.05878	0.03546	0.06482	0.02957	0.05352	0.11309
1039.92	0.04641	0.02376	0.02975	0.02703	0.02202	0.05504	0.04322	0.03323	0.13922	0.02861	0.05424	0.08673	0.04234	0.03849	0.05149	0.05515	0.05452	0.0494	0.05745	0.0346	0.06321	0.02893	0.05225	0.11
1037.85	0.04516	0.02316	0.02899	0.02639	0.02154	0.05355	0.04203	0.03231	0.13488	0.02794	0.05285	0.08414	0.04129	0.03748	0.05011	0.0537	0.05309	0.04814	0.05596	0.03362	0.0614	0.02814	0.05087	0.10662
1035.79	0.04382	0.02251	0.02819	0.02568	0.02098	0.05192	0.04085	0.03138	0.13025	0.0272	0.05137	0.0814	0.04013	0.03642	0.04868	0.05213	0.05158	0.04675	0.05423	0.03262	0.05943	0.02732	0.04938	0.10294
1033.73	0.04243	0.02184	0.02731	0.02494	0.02032	0.05012	0.03961	0.03045	0.12543	0.02635	0.04972	0.07841	0.03891	0.03537	0.04715	0.05046	0.04995	0.04527	0.05235	0.03161	0.05739	0.02649	0.04776	0.09903
1031.66	0.04102	0.02106	0.02637	0.02412	0.01959	0.0482	0.03821	0.02934	0.12052	0.0254	0.04783	0.07533	0.03764	0.03429	0.04544	0.04868	0.04814	0.04372	0.05046	0.03051	0.05521	0.0256	0.04606	0.09504
1029.6	0.03956	0.02024	0.02541	0.02321	0.01887	0.04628	0.03673	0.02817	0.11577	0.02442	0.04588	0.07236	0.0363	0.03313	0.04368	0.04683	0.04628	0.0421	0.04859	0.0293	0.05295	0.02473	0.04433	0.09108
1027.54	0.03814	0.01958	0.02455	0.02236	0.01827	0.04452	0.03536	0.02715	0.11137	0.02361	0.04421	0.06959	0.03508	0.032	0.04215	0.04514	0.04461	0.0405	0.04683	0.02817	0.05082	0.02393	0.04271	0.08745
1025.47	0.0369	0.01912	0.02385	0.02172	0.01773	0.043	0.03427	0.02634	0.10752	0.02304	0.04291	0.06718	0.03422	0.03118	0.04094	0.04374	0.04326	0.03917	0.04533	0.02728	0.04903	0.02326	0.04139	0.08444
1023.41	0.03588	0.01863	0.0232	0.02118	0.01719	0.04171	0.03341	0.02567	0.10436	0.02257	0.04178	0.06527	0.03358	0.03066	0.03997	0.04254	0.04211	0.03817	0.04404	0.02657	0.04757	0.02268	0.04039	0.08199
1021.35	0.03503	0.01807	0.02263	0.02066	0.0167	0.0406	0.03264	0.02514	0.10185	0.02212	0.04079	0.06384	0.03303	0.03018	0.0392	0.04156	0.04119	0.03735	0.04296	0.02592	0.04642	0.02217	0.03957	0.08004
1019.28	0.03438	0.01772	0.02221	0.02021	0.01634	0.0397	0.03196	0.02475	0.09994	0.02175	0.04009	0.06275	0.03262	0.02975	0.03862	0.04084	0.04054	0.0367	0.04216	0.02535	0.04558	0.02177	0.03888	0.07858
1017.22	0.03399	0.01759	0.02195	0.01991	0.01615	0.0391	0.0315	0.02444	0.0984	0.02147	0.03962	0.06189	0.03229	0.02946	0.03813	0.04028	0.04002	0.03621	0.04159	0.02502	0.04497	0.02148	0.0384	0.07749
1015.16	0.03372	0.0175	0.0218	0.01973	0.01603	0.03876	0.03117	0.02415	0.09708	0.02128	0.03918	0.06119	0.03187	0.02911	0.03757	0.03978	0.03949	0.0358	0.04114	0.02489	0.0445	0.02123	0.03806	0.07656
1013.09	0.03349	0.01741	0.02171	0.01961	0.01586	0.03853	0.03088	0.02396	0.09614	0.02112	0.03878	0.06061	0.03136	0.02866	0.037	0.03943	0.03904	0.03548	0.04085	0.02477	0.04413	0.02099	0.03771	0.07578
1011.03	0.03337	0.01737	0.02168	0.01956	0.01577	0.03837	0.03072	0.02392	0.09577	0.02098	0.03857	0.06028	0.0309	0.02826	0.03664	0.03932	0.03885	0.03534	0.04069	0.02463	0.04395	0.02086	0.03739	0.07536
1008.97	0.03336	0.01736	0.02164	0.01959	0.01582	0.03837	0.03078	0.02402	0.09592	0.02089	0.0385	0.06024	0.03062	0.02802	0.03656	0.03942	0.03883	0.03538	0.04065	0.02462	0.04402	0.02089	0.03718	0.07537
1006.9	0.03351	0.01742	0.02164	0.01966	0.01597	0.0386	0.03104	0.0242	0.09663	0.02097	0.0386	0.06055	0.0306	0.02804	0.03669	0.03965	0.03889	0.03564	0.04087	0.02485	0.04432	0.02107	0.03718	0.07578
1004.84	0.03395	0.01757	0.02182	0.0198	0.01619	0.03915	0.03149	0.02446	0.09813	0.02121	0.039	0.0613	0.03088	0.02833	0.03706	0.04007	0.03928	0.03612	0.04149	0.02524	0.04492	0.02132	0.0375	0.07671
1002.78	0.03461	0.01779	0.02216	0.02004	0.01642	0.03999	0.03205	0.02485	0.10018	0.02154	0.03966	0.06239	0.0314	0.02876	0.03765	0.04068	0.04003	0.03668	0.04231	0.02566	0.04581	0.02164	0.03812	0.07791
1000.71	0.03482	0.01788	0.02231	0.02017	0.01639	0.04027	0.03223	0.02496	0.10063	0.02168	0.03985	0.06266	0.03157	0.02889	0.03781	0.04086	0.04034	0.03679	0.04252	0.0258	0.0461	0.02177	0.03842	0.0779
998.649	0.03378	0.01745	0.02174	0.01968	0.01583	0.03901	0.03127	0.02421	0.09715	0.02114	0.03862	0.06058	0.03064	0.02808	0.03667	0.03965	0.03919	0.03567	0.04123	0.0251	0.04463	0.0212	0.03742	0.0751
996.585	0.03176	0.01647	0.02058	0.0186	0.01494	0.03659	0.0294	0.02281	0.09083	0.02	0.03624	0.05663	0.02889	0.02653	0.03453	0.0373	0.03693	0.03358	0.03879	0.02368	0.04181	0.02003	0.03532	0.07028
994.522	0.0298	0.01549	0.01944	0.01756	0.01416	0.0342	0.02759	0.02144	0.08459	0.01883	0.0339	0.05264	0.02721	0.02508	0.03237	0.03491	0.03467	0.03154	0.03636	0.02219	0.03903	0.01887	0.03316	0.06557
992.459	0.0283	0.01477	0.01851	0.01682	0.01355	0.03234	0.02625	0.02034	0.07962	0.01793	0.03218	0.04953	0.02587	0.02396	0.03062	0.03304	0.03289	0.02999	0.03445	0.02096	0.03683	0.01804	0.03146	0.06179
990.395	0.02711	0.01424	0.01774	0.01624	0.01298	0.03094	0.02521	0.01954	0.07565	0.01725	0.03094	0.04716	0.02479	0.02308	0.0293	0.03165	0.03152	0.02887	0.03296	0.02002	0.03512	0.01739	0.03022	0.05877
988.332	0.02605	0.01376	0.01722	0.01577	0.01244	0.02985	0.02433	0.01896	0.07228	0.01669	0.02989	0.04523	0.02398	0.02239	0.02829	0.03058	0.03041	0.02796	0.03171	0.01938	0.03386	0.01682	0.02923	0.0563
986.269	0.02511	0.01331	0.0168	0.01532	0.012	0.02892	0.02352	0.01844	0.06931	0.01616	0.02892	0.04355	0.02331	0.02177	0.02741	0.02968	0.02945	0.0271	0.03061	0.01889	0.03289	0.01627	0.02823	0.05427
984.205	0.02436	0.01296	0.01634	0.01482	0.01172	0.02812	0.02283	0.01797	0.06669	0.01562	0.02801	0.04212	0.02262	0.02123	0.02663	0.02887	0.02864	0.02629	0.0297	0.01842	0.03194	0.01579	0.02734	0.05264
982.142	0.02375	0.01271	0.0159	0.01438	0.01151	0.02742	0.02231	0.01755	0.06445	0.01516	0.02714	0.04091	0.02198	0.02076	0.02596	0.02816	0.02791	0.02561	0.02897	0.018	0.03102	0.01539	0.02669	0.05122
980.079	0.02322	0.01253	0.01555	0.01412	0.01132	0.02678	0.02186	0.0172	0.06265	0.01491	0.02642	0.03991	0.02147	0.02032	0.02546	0.02753	0.02723	0.02514	0.02828	0.01765	0.03033	0.01513	0.02616	0.04994
978.015	0.0228	0.0124	0.01529	0.01399	0.01122	0.0263	0.02144	0.01699	0.06119	0.01484	0.02592	0.03905	0.02109	0.02002	0.0251	0.02697	0.0267	0.02482	0.02765	0.01743	0.02989	0.01498	0.02572	0.04892
975.952	0.02234	0.01223	0.01508	0.01377	0.01109	0.02593	0.02111	0.01678	0.05991	0.01474	0.02552	0.03825	0.02078	0.01976	0.02467	0.02644	0.02628	0.02441	0.02714	0.01721	0.02951	0.01478	0.02528	0.04808
973.889	0.02183	0.01198	0.0149	0.01348	0.01091	0.02557	0.02083	0.01651	0.05881	0.01458	0.02518	0.03763	0.02051	0.01946	0.02425	0.02601	0.02594	0.02396	0.02674	0.01692	0.0291	0.01454	0.02487	0.04734
971.825	0.02152	0.01181	0.0148	0.01334	0.01081	0.02529	0.02059	0.01631	0.05804	0.01447	0.02501	0.03733	0.02033	0.01925	0.02403	0.02573	0.02566	0.02378	0.02647	0.01669	0.02873	0.01445	0.02458	0.04678
969.762	0.02139	0.01177	0.01478	0.01335	0.01076	0.02513	0.02053	0.01624	0.05752	0.01443	0.02491	0.03713	0.02022	0.01917	0.02393	0.02558	0.02538	0.02371	0.02629	0.0166	0.02847	0.01449	0.02441	0.04642
967.699	0.02122	0.01174	0.01481	0.01336	0.0107	0.02495	0.02059	0.01624	0.05701	0.01441	0.02481	0.03684	0.02014	0.01908	0.02381	0.02549	0.02515	0.02354	0.02612	0.01661	0.02834	0.01453	0.02429	0.04608
965.636	0.02097	0.01166	0.01477	0.01333	0.01064	0.02475	0.02048	0.0162	0.05641	0.01432	0.02463	0.03654	0.02006	0.01892	0.02365	0.02537	0.02495	0.02332	0.02592	0.01663	0.02822	0.01451	0.02416	0.0457
963.572	0.02074	0.01164	0.01463	0.01329	0.01063	0.02453	0.0202	0.01609	0.05579	0.01416	0.0243	0.03621	0.01993	0.01873	0.02344	0.02517	0.0247	0.02314	0.02569	0.01657	0.02802	0.01445	0.024	0.04533
961.509	0.02047	0.01162	0.01443	0.01316	0.01059	0.02423	0.01992	0.0159	0.05519	0.01395	0.02387	0.03579	0.01972	0.01851	0.02322	0.02488	0.02434	0.02296	0.0254	0.01636	0.02776	0.01429	0.0238	0.04484
959.446	0.02022	0.01149	0.01425	0.01299	0.0105	0.02396	0.01969	0.01572	0.05464	0.01381	0.02351	0.03539	0.0195	0.01831	0.02306	0.02459	0.02405	0.02275	0.0251	0.01614	0.02753	0.01413	0.02356	0.04424
957.382	0.0201	0.01136	0.01414	0.01294	0.01041	0.02378	0.01942	0.0156	0.05412	0.01376	0.02333	0.03512	0.01929	0.01823	0.02294	0.02438	0.02394	0.02256	0.02482	0.01603	0.0273	0.01401	0.02334	0.04374
955.319	0.01997	0.01129	0.01404	0.01293	0.01038	0.02363	0.0192	0.01544	0.05359	0.01367	0.02321	0.03496	0.0191	0.01813	0.0228	0.0242	0.02383	0.02235	0.02463	0.01596	0.02707	0.01387	0.02315	0.04341
953.256	0.01983	0.01126	0.01401	0.01288	0.01038	0.02354	0.01917	0.01534	0.05321	0.01364	0.02316	0.03486	0.01904	0.01806	0.02268	0.02403	0.02365	0.0223	0.02458	0.01592	0.02692	0.01387	0.02304	0.04324
951.192	0.01975	0.01122	0.01395	0.01283	0.01033	0.02343	0.0192	0.01537	0.05297	0.01368	0.02316	0.03479	0.01904	0.01802	0.02255	0.02389	0.02348	0.02237	0.02457	0.0159	0.02682	0.01396	0.02294	0.04316
949.129	0.01963	0.01109	0.01381	0.01276	0.01023	0.02324	0.01915	0.01535	0.0528	0.0136	0.02315	0.03468	0.01899	0.01792	0.02239	0.02379	0.02341	0.02234	0.0245	0.01589	0.02675	0.01388	0.0228	0.04303
947.066	0.01947	0.01099	0.01374	0.01269	0.01015	0.02312	0.01908	0.01531	0.05274	0.0135	0.02314	0.03461	0.0189	0.01789	0.02235	0.02377	0.02346	0.02224	0.02443	0.0159	0.02676	0.01371	0.02273	0.0429
945.002	0.0194	0.01101	0.01379	0.01262	0.01009	0.02315	0.01902	0.01537	0.05284	0.01351	0.0231	0.03468	0.0188	0.01794	0.02236	0.02379	0.02347	0.02214	0.02443	0.01589	0.02679	0.01362	0.02278	0.04291
942.939	0.01952	0.0111	0.01384	0.01258	0.0101	0.02329	0.01899	0.01544	0.0531	0.01354	0.02303	0.03486	0.01877	0.01793	0.02236	0.02384	0.02342	0.02207	0.02449	0.01586	0.02681	0.01364	0.02286	0.04313
940.876	0.01971	0.0112	0.01388	0.0126	0.01024	0.02348	0.019	0.01553	0.05371	0.01353	0.02313	0.03526	0.01889	0.01794	0.0225	0.02391	0.0235	0.02213	0.02467	0.01586	0.02696	0.01367	0.02293	0.04357
938.812	0.01997	0.01128	0.014	0.01271	0.01044	0.0238	0.01918	0.0157	0.05496	0.01363	0.02357	0.03607	0.01918	0.01817	0.02286	0.02415	0.02382	0.02239	0.02507	0.01601	0.0274	0.01377	0.02313	0.04437
936.749	0.02066	0.01146	0.01432	0.01303	0.01069	0.02458	0.01984	0.01605	0.05729	0.01404	0.02448	0.03754	0.0198	0.01863	0.02361	0.02493	0.02459	0.02301	0.02598	0.01649	0.0284	0.01416	0.02373	0.04607
934.686	0.02213	0.01195	0.01502	0.01373	0.01119	0.02624	0.02115	0.01679	0.06148	0.01485	0.02611	0.04019	0.02102	0.0195	0.02509	0.02651	0.02617	0.0243	0.02775	0.01754	0.03031	0.01498	0.02508	0.04926
932.622	0.02431	0.01286	0.0162	0.01482	0.01209	0.02877	0.02306	0.01816	0.06779	0.01607	0.02854	0.0442	0.02291	0.02101	0.02733	0.02892	0.02863	0.02631	0.03039	0.01916	0.03315	0.01621	0.02734	0.05408
930.559	0.02666	0.01394	0.0176	0.01604	0.01313	0.0315	0.02525	0.01982	0.07493	0.01742	0.03122	0.0486	0.02492	0.02287	0.0298	0.03168	0.03137	0.02862	0.03331	0.02087	0.03626	0.01755	0.02997	0.05958
928.496	0.02841	0.01477	0.0187	0.01697	0.01391	0.03349	0.02697	0.021	0.08037	0.0184	0.03312	0.05175	0.02633	0.02427	0.03161	0.03377	0.03342	0.03043	0.03543	0.02208	0.03853	0.01854	0.03198	0.0638
926.432	0.02904	0.01515	0.01913	0.0173	0.01419	0.0342	0.02756	0.02132	0.08222	0.01869	0.03368	0.05264	0.02669	0.0247	0.03215	0.03441	0.03415	0.03112	0.03603	0.02249	0.03927	0.01886	0.03269	0.06516
924.369	0.02847	0.01506	0.01886	0.01706	0.01395	0.03355	0.02698	0.02089	0.08049	0.01835	0.03296	0.05138	0.02612	0.02425	0.0315	0.03368	0.03353	0.03058	0.03523	0.02206	0.03849	0.01852	0.0321	0.06364
922.306	0.02725	0.0146	0.01815	0.01652	0.01337	0.03209	0.02577	0.02004	0.07667	0.01767	0.03144	0.04885	0.02511	0.02332	0.03015	0.03227	0.03207	0.02931	0.0337	0.02109	0.03681	0.01789	0.03074	0.0606
920.242	0.02602	0.01399	0.0174	0.01588	0.01274	0.03057	0.02455	0.0192	0.07235	0.01694	0.02981	0.04607	0.024	0.02229	0.02868	0.03077	0.0305	0.02799	0.03211	0.02012	0.03496	0.01722	0.02931	0.05735
918.179	0.02486	0.01341	0.01675	0.01517	0.01217	0.02918	0.02348	0.0185	0.06834	0.01624	0.02841	0.0436	0.02295	0.0214	0.0274	0.0294	0.02914	0.02681	0.03064	0.0193	0.03328	0.01651	0.02808	0.05442
916.116	0.02375	0.01291	0.01619	0.0145	0.01166	0.02787	0.02249	0.01789	0.06478	0.0156	0.02718	0.04152	0.02208	0.02069	0.02631	0.0282	0.02794	0.0257	0.02926	0.01849	0.03191	0.01584	0.02697	0.05187
914.052	0.02281	0.01251	0.01574	0.01403	0.01127	0.02681	0.0217	0.01732	0.06167	0.01507	0.02617	0.03982	0.02132	0.02013	0.02536	0.02719	0.0269	0.0248	0.02807	0.01781	0.03077	0.01534	0.02595	0.04974
911.989	0.02199	0.01214	0.01531	0.01368	0.01101	0.02594	0.02116	0.01677	0.05891	0.01464	0.0253	0.03834	0.02056	0.0196	0.02452	0.02634	0.02598	0.02415	0.02705	0.01728	0.02968	0.01497	0.02503	0.04783
909.926	0.02115	0.01173	0.01477	0.01331	0.01082	0.02494	0.0206	0.01624	0.05625	0.01426	0.02442	0.03682	0.01984	0.01895	0.02367	0.02549	0.02502	0.02351	0.02604	0.01673	0.02856	0.01456	0.02414	0.04584
907.862	0.02029	0.01133	0.01418	0.01298	0.01056	0.0239	0.01988	0.01574	0.05359	0.0138	0.02352	0.03523	0.01923	0.01825	0.0228	0.0245	0.02405	0.02276	0.02504	0.01617	0.02742	0.01407	0.02327	0.04388
905.799	0.01956	0.01102	0.01371	0.01273	0.01028	0.02311	0.01918	0.01536	0.05123	0.01331	0.02273	0.03387	0.01865	0.01775	0.02208	0.02359	0.02327	0.02204	0.02416	0.01577	0.02646	0.0137	0.02251	0.04221
903.736	0.01895	0.0108	0.01339	0.01238	0.01006	0.02253	0.01862	0.01506	0.04932	0.013	0.02208	0.03281	0.01809	0.01742	0.02146	0.02291	0.02263	0.02142	0.02342	0.01546	0.02571	0.01346	0.02187	0.04077
901.672	0.01837	0.01059	0.01313	0.01195	0.0098	0.02195	0.01813	0.0147	0.04771	0.01281	0.02155	0.03185	0.01759	0.01706	0.02081	0.02232	0.02197	0.02083	0.0228	0.01507	0.02504	0.01318	0.02131	0.03955
899.609	0.0179	0.01041	0.01288	0.01162	0.00952	0.0214	0.0177	0.01441	0.04643	0.01259	0.02114	0.03103	0.0172	0.01668	0.02027	0.02181	0.02139	0.02033	0.02232	0.0147	0.02455	0.01287	0.02087	0.03864
897.546	0.01759	0.01028	0.01265	0.01144	0.00933	0.02101	0.01736	0.0142	0.04553	0.01238	0.02076	0.03048	0.01692	0.01641	0.01999	0.02148	0.02099	0.02002	0.02191	0.01447	0.0242	0.01262	0.02053	0.03793
895.483	0.01738	0.01012	0.01246	0.01135	0.00923	0.02075	0.01712	0.01395	0.04492	0.01221	0.02044	0.03011	0.01675	0.01624	0.01987	0.02125	0.02077	0.01982	0.02162	0.01429	0.02385	0.01242	0.02025	0.03731
893.419	0.01728	0.00994	0.01237	0.01135	0.00918	0.02055	0.01696	0.01377	0.04449	0.01212	0.02024	0.02989	0.01671	0.01611	0.01975	0.02107	0.02069	0.01969	0.02148	0.01411	0.0235	0.0123	0.02008	0.03687
891.356	0.01731	0.00985	0.0124	0.01138	0.0092	0.02049	0.01691	0.01383	0.04433	0.01207	0.02019	0.02984	0.01679	0.01601	0.01968	0.02104	0.02074	0.01971	0.02148	0.01401	0.02339	0.01231	0.02009	0.03683
889.293	0.01748	0.00995	0.01254	0.01144	0.0093	0.02064	0.01702	0.014	0.04463	0.01211	0.02031	0.03001	0.01686	0.01604	0.01975	0.02116	0.02094	0.01989	0.02166	0.01418	0.02366	0.01244	0.02035	0.03726
887.229	0.0178	0.01019	0.01278	0.01162	0.00951	0.02109	0.01735	0.01429	0.04557	0.01231	0.02071	0.03066	0.01701	0.01628	0.02013	0.02141	0.02129	0.02019	0.02204	0.01458	0.02422	0.01275	0.02078	0.0381
885.166	0.01834	0.01058	0.01313	0.01203	0.00983	0.02193	0.01797	0.01481	0.04745	0.01271	0.02147	0.03202	0.01748	0.01673	0.02092	0.02204	0.02197	0.02076	0.02271	0.01505	0.025	0.01317	0.02138	0.03949
883.103	0.01932	0.01108	0.01375	0.01269	0.01029	0.0232	0.01903	0.01554	0.05084	0.0134	0.02275	0.03426	0.01851	0.01752	0.02219	0.02332	0.02321	0.02184	0.02406	0.01568	0.0264	0.01375	0.0225	0.04195
881.039	0.02115	0.01183	0.01492	0.01367	0.01105	0.02522	0.0207	0.01668	0.05657	0.0145	0.0249	0.03776	0.02023	0.0189	0.0242	0.02544	0.02526	0.02367	0.02644	0.01688	0.02893	0.01483	0.02444	0.04609
878.976	0.02396	0.01302	0.01659	0.01503	0.01221	0.02833	0.02319	0.01849	0.06533	0.016	0.02807	0.04296	0.02265	0.02097	0.02715	0.02854	0.02833	0.02632	0.02992	0.01889	0.03266	0.01636	0.0273	0.05229
876.913	0.02737	0.01454	0.01846	0.01668	0.01359	0.03222	0.0262	0.02075	0.07647	0.01783	0.03178	0.0494	0.02547	0.02348	0.03074	0.0323	0.03214	0.02959	0.03405	0.02141	0.03713	0.01811	0.03091	0.06011
874.849	0.03028	0.01598	0.0202	0.01814	0.01473	0.03568	0.02876	0.02267	0.08659	0.01958	0.03497	0.0551	0.0279	0.02571	0.03383	0.03572	0.03551	0.03262	0.03757	0.02355	0.04111	0.01973	0.03419	0.06741
872.786	0.03157	0.01679	0.02125	0.01889	0.01528	0.03731	0.03	0.02361	0.09127	0.02048	0.03652	0.05777	0.02904	0.02688	0.03525	0.03748	0.03697	0.03421	0.03911	0.02451	0.04306	0.02061	0.03569	0.07117
870.723	0.031	0.01667	0.02118	0.01878	0.01522	0.03684	0.02969	0.02345	0.08956	0.02026	0.03606	0.05682	0.02866	0.02669	0.03471	0.03701	0.03627	0.03388	0.03842	0.0242	0.04245	0.0204	0.03509	0.07045
868.659	0.02935	0.0159	0.02025	0.01802	0.0147	0.03513	0.02831	0.02246	0.08432	0.01942	0.03423	0.05354	0.02735	0.02552	0.03285	0.03513	0.03441	0.03225	0.03641	0.0231	0.04023	0.01949	0.03326	0.06687
866.596	0.0276	0.01512	0.01916	0.01712	0.01405	0.03312	0.02666	0.02123	0.07858	0.01849	0.03211	0.04987	0.02588	0.02418	0.03086	0.03313	0.03239	0.03042	0.03424	0.02187	0.03776	0.0185	0.03131	0.06255
864.533	0.02617	0.0145	0.01823	0.01638	0.01352	0.03125	0.0252	0.02019	0.07371	0.01764	0.03035	0.04682	0.02457	0.02308	0.02932	0.03148	0.03062	0.02888	0.0324	0.0208	0.03567	0.01762	0.0297	0.05871
862.469	0.02493	0.01381	0.01736	0.01577	0.01303	0.02964	0.02405	0.01935	0.06999	0.01689	0.02894	0.04442	0.0234	0.02213	0.02808	0.03003	0.02925	0.02753	0.03084	0.01982	0.03395	0.01684	0.02837	0.05576
860.406	0.02409	0.01319	0.01672	0.01532	0.01259	0.02864	0.02332	0.01879	0.06774	0.01634	0.02801	0.04299	0.0225	0.02145	0.02712	0.02903	0.02842	0.02662	0.02985	0.01912	0.0328	0.01627	0.0275	0.05389
858.343	0.02399	0.01305	0.01662	0.01524	0.01244	0.02859	0.02321	0.01872	0.06773	0.01612	0.028	0.04317	0.02231	0.02136	0.02698	0.02888	0.02835	0.02655	0.02987	0.01902	0.03277	0.01614	0.02743	0.05368
856.279	0.02516	0.01359	0.01727	0.01581	0.0129	0.02995	0.0242	0.01952	0.07136	0.01669	0.02937	0.04571	0.02337	0.02222	0.0283	0.03005	0.02964	0.02761	0.0314	0.01986	0.0345	0.01682	0.0287	0.05626
854.216	0.02804	0.01479	0.01883	0.01713	0.01408	0.03322	0.02674	0.02135	0.08006	0.01838	0.03254	0.05121	0.02599	0.02425	0.0314	0.03313	0.0329	0.03019	0.03494	0.02194	0.0384	0.0185	0.03182	0.06257
852.153	0.03196	0.01647	0.02099	0.01906	0.01562	0.03777	0.03028	0.02377	0.09216	0.02065	0.03694	0.05861	0.0295	0.02709	0.03558	0.03758	0.03751	0.03394	0.0398	0.02477	0.04365	0.02075	0.03615	0.07144
850.089	0.03494	0.01795	0.0229	0.02078	0.01684	0.04139	0.03302	0.02572	0.10152	0.02234	0.04036	0.06433	0.03216	0.02941	0.03882	0.04113	0.04103	0.03703	0.04353	0.02701	0.04774	0.02248	0.03954	0.0786
848.026	0.0356	0.01841	0.02365	0.02126	0.01716	0.04228	0.03362	0.02635	0.1034	0.02266	0.04118	0.06545	0.03267	0.03006	0.03961	0.04201	0.04168	0.0379	0.04423	0.02753	0.04865	0.02288	0.04033	0.08048
845.963	0.03455	0.01809	0.0233	0.02075	0.01681	0.04119	0.03278	0.02587	0.09979	0.02208	0.04004	0.06319	0.03169	0.02941	0.03857	0.04094	0.04041	0.03712	0.04273	0.02667	0.04712	0.02232	0.03918	0.07833
843.899	0.03311	0.01764	0.02259	0.02011	0.01641	0.03961	0.03169	0.02503	0.09496	0.02144	0.03838	0.06023	0.03046	0.02845	0.03707	0.03941	0.03884	0.03595	0.04091	0.02564	0.04502	0.02155	0.03766	0.07529
841.836	0.03167	0.01707	0.02175	0.01946	0.01599	0.03784	0.03049	0.02408	0.09026	0.02079	0.03676	0.05732	0.02923	0.0274	0.03553	0.03778	0.03725	0.03469	0.03919	0.02473	0.04299	0.02072	0.03611	0.07213
839.773	0.03014	0.01632	0.02072	0.0186	0.01533	0.03589	0.029	0.023	0.08536	0.01989	0.035	0.05419	0.02784	0.02614	0.03378	0.03595	0.03546	0.03322	0.03721	0.02363	0.04083	0.01978	0.03428	0.06842
837.709	0.02849	0.01556	0.01971	0.01769	0.01452	0.03406	0.02739	0.0219	0.08027	0.01891	0.03313	0.05091	0.0264	0.02485	0.03193	0.0341	0.03362	0.03164	0.03513	0.02249	0.03862	0.01882	0.03243	0.06434
835.646	0.02685	0.01486	0.01884	0.01682	0.01384	0.03229	0.0259	0.0208	0.07514	0.01803	0.03139	0.0477	0.02504	0.02361	0.03016	0.03236	0.0319	0.03014	0.03317	0.02146	0.03647	0.01798	0.03077	0.06021
833.583	0.0253	0.01419	0.01792	0.01597	0.01328	0.03036	0.02453	0.01966	0.06987	0.01714	0.02966	0.0446	0.02378	0.02238	0.02851	0.03064	0.03014	0.0286	0.03123	0.02047	0.03435	0.01728	0.0291	0.05609
831.519	0.02376	0.01355	0.0169	0.01528	0.01267	0.02831	0.02315	0.01855	0.06448	0.01626	0.02776	0.04149	0.02255	0.02121	0.02692	0.02887	0.02828	0.02689	0.02923	0.0194	0.03219	0.01653	0.02736	0.05197
829.456	0.02216	0.01286	0.01585	0.01463	0.01202	0.02629	0.02174	0.01746	0.05917	0.01537	0.02584	0.03845	0.02118	0.0201	0.02529	0.02705	0.02637	0.02507	0.02719	0.01811	0.02991	0.01557	0.02563	0.04798
827.393	0.02069	0.0121	0.01488	0.01381	0.01139	0.02447	0.02033	0.01637	0.0542	0.01447	0.02404	0.03563	0.01978	0.01904	0.02362	0.02523	0.02456	0.02334	0.02525	0.01677	0.02763	0.01459	0.02393	0.04427
825.33	0.01937	0.01123	0.01399	0.01293	0.01078	0.02283	0.01907	0.01538	0.0497	0.01361	0.02241	0.03299	0.01866	0.01796	0.02205	0.02356	0.02294	0.02183	0.02361	0.01569	0.0256	0.01373	0.02232	0.04088
823.266	0.01815	0.01045	0.01321	0.01215	0.01009	0.02134	0.01795	0.01448	0.0457	0.01285	0.02098	0.03058	0.01777	0.01691	0.02066	0.02206	0.02157	0.02041	0.02219	0.01487	0.02392	0.013	0.02087	0.03784
821.203	0.01708	0.00991	0.01261	0.01154	0.00933	0.02006	0.01696	0.01362	0.04237	0.01225	0.01978	0.02856	0.01688	0.01598	0.01946	0.02065	0.02036	0.01909	0.02093	0.01418	0.02253	0.01243	0.01965	0.03516
819.14	0.01617	0.00952	0.01205	0.01116	0.00871	0.01892	0.01609	0.01288	0.03981	0.01175	0.01885	0.02691	0.01597	0.01516	0.01842	0.01941	0.01927	0.01814	0.01987	0.01358	0.02141	0.01192	0.01873	0.03293
817.076	0.01543	0.00914	0.01148	0.01081	0.00831	0.01795	0.01536	0.01232	0.03781	0.01124	0.01811	0.02565	0.01524	0.01451	0.0175	0.01854	0.01848	0.01753	0.01899	0.01298	0.02054	0.01146	0.0181	0.0313
815.013	0.01495	0.00879	0.01111	0.01039	0.00808	0.01737	0.0149	0.01193	0.03621	0.01083	0.01745	0.02473	0.01482	0.01415	0.01678	0.01803	0.01799	0.01712	0.01822	0.01248	0.01988	0.01119	0.01755	0.03019
812.95	0.01459	0.00856	0.01086	0.01	0.00799	0.01692	0.01455	0.01153	0.03485	0.01054	0.01693	0.02392	0.01449	0.01393	0.01636	0.01763	0.0175	0.0168	0.01758	0.01208	0.01929	0.01102	0.01691	0.02922
810.886	0.01427	0.00851	0.0107	0.0098	0.00796	0.01643	0.0141	0.01116	0.03353	0.01034	0.0166	0.02317	0.01408	0.01368	0.01617	0.0172	0.01706	0.01649	0.01711	0.01172	0.01874	0.01087	0.01628	0.02823
808.823	0.01393	0.0085	0.01064	0.00976	0.00791	0.01608	0.01372	0.01105	0.03241	0.01026	0.0163	0.02261	0.01373	0.01347	0.01599	0.01687	0.01677	0.01619	0.0168	0.01153	0.01829	0.01072	0.01584	0.02735
806.76	0.01355	0.00835	0.01051	0.00964	0.0078	0.01573	0.01344	0.01107	0.03147	0.01017	0.01588	0.02208	0.0135	0.0133	0.01566	0.01662	0.01645	0.01581	0.01658	0.01142	0.01784	0.01051	0.01554	0.02663
804.696	0.01317	0.00808	0.01018	0.00933	0.00765	0.01522	0.01314	0.01093	0.03049	0.00995	0.01537	0.02139	0.01323	0.01306	0.01524	0.0163	0.01607	0.01534	0.01631	0.01116	0.0173	0.01034	0.01528	0.02596
802.633	0.01282	0.00779	0.00973	0.00904	0.00743	0.01481	0.01276	0.01062	0.02948	0.00965	0.01487	0.02068	0.01291	0.01268	0.01476	0.01577	0.01571	0.01483	0.01586	0.01088	0.01677	0.01012	0.01497	0.02515
800.57	0.01262	0.00772	0.00939	0.00897	0.00725	0.01451	0.01234	0.01041	0.02864	0.00944	0.01445	0.02026	0.01271	0.01237	0.01435	0.01524	0.01544	0.01441	0.01542	0.01076	0.01639	0.00985	0.01465	0.02434
798.506	0.01242	0.00784	0.0092	0.00895	0.00725	0.01413	0.01195	0.01024	0.02794	0.00931	0.01411	0.02008	0.01263	0.01216	0.01405	0.01492	0.01512	0.0141	0.01514	0.01054	0.01612	0.00961	0.01439	0.02372
796.443	0.01202	0.0078	0.00906	0.00866	0.00717	0.01367	0.01165	0.0099	0.02725	0.00915	0.0138	0.01978	0.01239	0.0118	0.01371	0.01456	0.01463	0.01378	0.01487	0.01008	0.01573	0.00932	0.01415	0.02317
794.38	0.01172	0.00756	0.00895	0.00835	0.00701	0.01339	0.01147	0.00963	0.02665	0.00901	0.01357	0.0193	0.01204	0.01151	0.01339	0.01424	0.01423	0.01353	0.01456	0.00979	0.0154	0.00911	0.01393	0.02267
792.316	0.01157	0.0072	0.00877	0.00825	0.00691	0.01326	0.01131	0.00954	0.02615	0.00887	0.01336	0.01879	0.01177	0.01142	0.0132	0.01406	0.01399	0.01342	0.01434	0.00979	0.01523	0.0091	0.01369	0.02226
790.253	0.01139	0.00692	0.00849	0.00815	0.00678	0.01308	0.01123	0.00952	0.02564	0.00866	0.01311	0.01835	0.01156	0.0113	0.0131	0.01393	0.01379	0.01329	0.01415	0.00972	0.01502	0.00915	0.01341	0.02193
788.19	0.01126	0.00691	0.00834	0.00797	0.00661	0.01285	0.01126	0.00944	0.02515	0.00851	0.01286	0.01808	0.01136	0.01119	0.01299	0.01381	0.01364	0.01306	0.01393	0.00956	0.01474	0.0091	0.01323	0.02164
786.126	0.01119	0.00698	0.00828	0.00774	0.00644	0.01256	0.01107	0.00925	0.02469	0.00839	0.01264	0.01791	0.01106	0.01109	0.01281	0.01357	0.01346	0.01278	0.01366	0.00941	0.0144	0.00883	0.01301	0.02125
784.063	0.01114	0.00692	0.00816	0.00759	0.00633	0.01235	0.01077	0.00911	0.02433	0.00829	0.01248	0.01768	0.0108	0.01078	0.01261	0.01323	0.01321	0.01261	0.01352	0.00926	0.01407	0.0086	0.01273	0.02091
782	0.011	0.00674	0.00801	0.00769	0.0063	0.01231	0.0107	0.00909	0.02419	0.00823	0.01236	0.01738	0.01074	0.01045	0.01248	0.01303	0.01306	0.01258	0.01344	0.00908	0.01397	0.00855	0.01256	0.02066
779.936	0.01061	0.00655	0.00787	0.00778	0.00616	0.01212	0.01066	0.00893	0.02399	0.00804	0.01212	0.01705	0.0106	0.01026	0.01235	0.01286	0.01292	0.01242	0.01317	0.00885	0.01391	0.00838	0.01245	0.02034
777.873	0.0102	0.00642	0.00786	0.00768	0.00593	0.01187	0.0105	0.00871	0.0236	0.00775	0.01185	0.01681	0.01034	0.01014	0.01216	0.01268	0.01272	0.01219	0.01279	0.00861	0.01372	0.00811	0.01235	0.02003
775.81	0.01004	0.0063	0.00799	0.00753	0.00586	0.01183	0.0104	0.0086	0.02331	0.00756	0.01176	0.01665	0.01022	0.01009	0.01199	0.0126	0.01257	0.01207	0.01251	0.00849	0.01352	0.00799	0.01229	0.0199
773.746	0.01012	0.00624	0.00807	0.00747	0.00603	0.01185	0.01044	0.00858	0.02324	0.00761	0.01184	0.01658	0.01033	0.01018	0.01198	0.01261	0.01253	0.012	0.01243	0.00862	0.01342	0.00803	0.01221	0.01981
771.683	0.01017	0.0063	0.00793	0.00741	0.00615	0.01173	0.01046	0.00858	0.02317	0.00771	0.01184	0.01645	0.01038	0.01026	0.01197	0.01259	0.0125	0.01193	0.01247	0.00876	0.01336	0.00799	0.01205	0.01966
769.62	0.01004	0.0064	0.00765	0.00734	0.00607	0.01156	0.01036	0.00857	0.02295	0.00765	0.01162	0.01623	0.01013	0.01013	0.01177	0.01247	0.01245	0.01192	0.01244	0.00866	0.01326	0.00782	0.01191	0.01955
767.556	0.00998	0.00646	0.00748	0.00728	0.00593	0.01142	0.0102	0.00852	0.02276	0.00761	0.01139	0.01617	0.0099	0.00987	0.01152	0.01233	0.01238	0.01187	0.01235	0.00854	0.01322	0.00768	0.01191	0.01951
765.493	0.01009	0.00643	0.00752	0.00718	0.00584	0.0113	0.01005	0.0084	0.02275	0.00765	0.01129	0.01626	0.00989	0.00968	0.01141	0.0123	0.01228	0.01177	0.01235	0.00846	0.01327	0.00771	0.0119	0.01945
763.43	0.01012	0.00632	0.00756	0.0071	0.00581	0.01127	0.00999	0.00831	0.0228	0.00762	0.01129	0.01632	0.00991	0.00967	0.01141	0.01235	0.01217	0.01178	0.01245	0.00839	0.01326	0.00781	0.01184	0.01942
761.366	0.01003	0.00621	0.0075	0.00715	0.00579	0.01126	0.01	0.00832	0.02287	0.00759	0.01141	0.01634	0.00991	0.00974	0.01134	0.01232	0.01217	0.01183	0.01248	0.00837	0.01319	0.00778	0.01175	0.01945
759.303	0.01001	0.00616	0.00747	0.00722	0.00582	0.01125	0.01002	0.00838	0.02311	0.00769	0.01157	0.0165	0.00996	0.00972	0.01129	0.01233	0.01228	0.01177	0.01245	0.00838	0.01312	0.00779	0.01172	0.01962
757.24	0.01006	0.00611	0.00746	0.00719	0.00584	0.01132	0.01009	0.00846	0.02343	0.00777	0.01168	0.01676	0.01	0.00967	0.01144	0.01252	0.01235	0.01168	0.0125	0.0084	0.01308	0.00793	0.0118	0.01999
755.177	0.01012	0.00611	0.00746	0.0072	0.00587	0.0115	0.01024	0.00859	0.02378	0.0078	0.01175	0.01694	0.01009	0.00969	0.01169	0.01274	0.01241	0.01168	0.01265	0.00841	0.01321	0.00804	0.01202	0.02045
753.113	0.01027	0.00621	0.0075	0.00728	0.00604	0.01176	0.01038	0.00876	0.02427	0.00791	0.01187	0.01714	0.0103	0.00972	0.01186	0.01288	0.01257	0.01181	0.01283	0.0085	0.01354	0.00801	0.01222	0.02087
751.05	0.01051	0.00633	0.00754	0.00736	0.00632	0.01196	0.01054	0.00892	0.02498	0.00808	0.01211	0.01756	0.01053	0.00983	0.01201	0.01315	0.01286	0.0121	0.01313	0.00864	0.01399	0.00799	0.01231	0.02132
748.987	0.0108	0.00643	0.00767	0.0075	0.00652	0.01221	0.01084	0.00915	0.02585	0.00824	0.01242	0.01811	0.01075	0.0101	0.01226	0.01356	0.01322	0.01251	0.01363	0.00886	0.01449	0.00815	0.0125	0.0219
746.923	0.0112	0.00654	0.008	0.00775	0.00657	0.01266	0.01121	0.0095	0.02677	0.00833	0.01281	0.01865	0.01103	0.01042	0.01264	0.01394	0.0136	0.01295	0.01416	0.00919	0.01499	0.0084	0.01287	0.02266
744.86	0.01156	0.00672	0.00841	0.00791	0.00652	0.01315	0.01152	0.0099	0.0278	0.00827	0.0133	0.01931	0.01135	0.01061	0.01313	0.0142	0.01399	0.01333	0.01461	0.00945	0.01543	0.00858	0.01327	0.02353
742.797	0.01183	0.00687	0.00871	0.00792	0.00654	0.01362	0.01172	0.01015	0.02916	0.00832	0.01384	0.0202	0.01162	0.01072	0.01359	0.01445	0.01439	0.01363	0.01502	0.00961	0.01589	0.00875	0.01366	0.02461
740.733	0.01232	0.00704	0.00897	0.00811	0.00677	0.01434	0.01203	0.01037	0.03115	0.00872	0.01448	0.0214	0.01202	0.01112	0.01416	0.01498	0.01494	0.01407	0.01558	0.00997	0.01662	0.00904	0.01421	0.0262
738.67	0.01315	0.00732	0.00948	0.00864	0.00712	0.01537	0.01279	0.0109	0.0339	0.00923	0.01532	0.02304	0.01269	0.01191	0.01504	0.01592	0.01585	0.01489	0.01655	0.01066	0.01772	0.00949	0.01512	0.02837
736.607	0.01421	0.00783	0.01024	0.00929	0.00751	0.01662	0.01386	0.01171	0.03738	0.00975	0.01645	0.0251	0.01358	0.01284	0.01619	0.01715	0.01705	0.01608	0.0179	0.01155	0.01913	0.0101	0.01635	0.03101
734.543	0.0157	0.00861	0.01113	0.01005	0.00805	0.01834	0.0151	0.01279	0.04197	0.01055	0.01817	0.02791	0.01484	0.0139	0.01774	0.01877	0.01868	0.01766	0.01971	0.01266	0.02106	0.01095	0.01799	0.03449
732.48	0.01794	0.00975	0.01243	0.01115	0.009	0.02098	0.01705	0.0144	0.04864	0.01194	0.02088	0.03219	0.01679	0.01553	0.02011	0.02129	0.02126	0.01996	0.02239	0.01438	0.02406	0.01223	0.02051	0.03963
730.417	0.02118	0.01136	0.01445	0.01282	0.01046	0.0248	0.02012	0.01682	0.05845	0.01401	0.0248	0.03841	0.01965	0.01806	0.02365	0.02518	0.0251	0.02322	0.02639	0.01693	0.02865	0.01418	0.02417	0.04716
728.353	0.02565	0.01349	0.01722	0.01525	0.01239	0.02996	0.02429	0.02003	0.07182	0.01676	0.02993	0.04667	0.02345	0.02147	0.02843	0.03045	0.03016	0.02756	0.0319	0.02026	0.03489	0.01685	0.02897	0.05733
726.29	0.03086	0.01603	0.02037	0.01809	0.01462	0.03609	0.02906	0.02358	0.08721	0.01988	0.0357	0.05613	0.0279	0.02549	0.03395	0.03638	0.03598	0.0326	0.03827	0.02393	0.04188	0.01987	0.03441	0.06898
724.227	0.03518	0.0183	0.02306	0.02049	0.0167	0.04139	0.0331	0.02657	0.09995	0.02259	0.04047	0.064	0.03174	0.02899	0.03871	0.04127	0.04101	0.03694	0.0436	0.02697	0.04747	0.02233	0.03908	0.07877
722.163	0.03682	0.01933	0.02436	0.02164	0.01784	0.04357	0.03484	0.02794	0.10445	0.02386	0.04232	0.06688	0.03327	0.03047	0.04075	0.04313	0.04304	0.03884	0.04559	0.0283	0.0496	0.0233	0.0411	0.08251
720.1	0.03546	0.01879	0.02384	0.0212	0.01758	0.04208	0.03375	0.02717	0.09946	0.02317	0.04063	0.06394	0.03199	0.02955	0.0394	0.04154	0.04135	0.03781	0.04375	0.02757	0.04787	0.02259	0.03971	0.07898
718.037	0.03244	0.0174	0.02215	0.01972	0.01636	0.03851	0.0309	0.02504	0.08944	0.02124	0.03698	0.05775	0.02924	0.02721	0.03605	0.03814	0.03768	0.035	0.03994	0.02549	0.04381	0.02098	0.0363	0.07149
715.973	0.02933	0.01606	0.02019	0.01813	0.01499	0.03472	0.02792	0.02279	0.07929	0.0193	0.03347	0.05151	0.02667	0.02474	0.03246	0.03457	0.03405	0.03182	0.03615	0.02316	0.03942	0.01931	0.03283	0.06393
713.91	0.02667	0.01489	0.01848	0.01677	0.01374	0.03151	0.0255	0.02095	0.07101	0.01775	0.03063	0.0465	0.02466	0.02278	0.02944	0.03148	0.0311	0.02904	0.0329	0.02113	0.03575	0.01781	0.03005	0.05771
711.847	0.0245	0.01379	0.01723	0.01563	0.01272	0.02905	0.02369	0.01948	0.06473	0.01653	0.02832	0.04272	0.02301	0.02146	0.02728	0.02912	0.02885	0.02695	0.03028	0.01955	0.03298	0.01656	0.02797	0.05294
709.783	0.02315	0.01302	0.01636	0.01489	0.01209	0.0274	0.02249	0.01842	0.06018	0.01581	0.02666	0.04012	0.02176	0.02052	0.02592	0.02753	0.02732	0.02555	0.02845	0.01847	0.03101	0.01576	0.02657	0.04966
707.72	0.0224	0.01262	0.01566	0.01444	0.01173	0.02635	0.02167	0.01773	0.05705	0.01538	0.02549	0.03839	0.02084	0.01969	0.02492	0.02643	0.02623	0.02463	0.02717	0.01779	0.02961	0.0153	0.02553	0.04737
705.657	0.02158	0.01223	0.01506	0.01394	0.01141	0.02541	0.02089	0.01719	0.05472	0.01486	0.02447	0.03687	0.02001	0.01887	0.02392	0.02548	0.02524	0.02381	0.02609	0.01726	0.02843	0.01488	0.02451	0.04534
703.593	0.02059	0.0117	0.0146	0.0134	0.01103	0.02427	0.02007	0.01666	0.05253	0.01432	0.02355	0.03529	0.01927	0.01808	0.02299	0.02454	0.02429	0.02291	0.02506	0.01674	0.02733	0.01435	0.0236	0.04334
701.53	0.01964	0.01117	0.0141	0.01289	0.01061	0.02308	0.01932	0.01603	0.05022	0.01379	0.02274	0.03371	0.01864	0.01742	0.02214	0.02365	0.02342	0.02202	0.02403	0.01612	0.02631	0.01382	0.02274	0.04138
699.467	0.01879	0.01078	0.01342	0.01239	0.01015	0.02203	0.01861	0.01528	0.04777	0.01324	0.02186	0.0321	0.01798	0.01683	0.02119	0.0227	0.02261	0.02119	0.02307	0.01544	0.02526	0.01334	0.02179	0.03935
697.403	0.01812	0.01046	0.01277	0.01197	0.00972	0.02111	0.01784	0.01467	0.04518	0.01277	0.02086	0.03048	0.01727	0.01617	0.0202	0.02168	0.02183	0.02043	0.02223	0.01484	0.02417	0.01286	0.02085	0.03739
695.34	0.01758	0.01005	0.0123	0.01157	0.00929	0.02018	0.01703	0.01422	0.04241	0.01236	0.01984	0.02892	0.01656	0.01551	0.01935	0.02072	0.02094	0.01956	0.02135	0.01427	0.02306	0.01237	0.01994	0.03555
693.277	0.01681	0.0096	0.01193	0.01108	0.00886	0.01915	0.01627	0.01364	0.03967	0.01189	0.01896	0.02744	0.01591	0.01493	0.01858	0.01986	0.01991	0.01858	0.02036	0.01367	0.0219	0.01196	0.01894	0.03371
691.213	0.01583	0.00918	0.01158	0.01056	0.00856	0.01809	0.01558	0.01286	0.03735	0.01137	0.01811	0.02602	0.01529	0.01438	0.01768	0.01908	0.01895	0.01771	0.01934	0.01309	0.02068	0.01163	0.01797	0.03192
689.15	0.01503	0.00879	0.01122	0.01015	0.00836	0.01713	0.01492	0.01213	0.03556	0.01088	0.01726	0.02474	0.01459	0.01382	0.01676	0.01831	0.01809	0.01707	0.01846	0.01261	0.01971	0.01127	0.01715	0.03031
687.087	0.01445	0.00853	0.01085	0.00987	0.00812	0.01637	0.01434	0.01161	0.03409	0.01041	0.01659	0.02371	0.01393	0.01335	0.01611	0.01758	0.01733	0.01648	0.01779	0.01216	0.01907	0.01083	0.01652	0.02896
685.023	0.01401	0.00838	0.01055	0.00959	0.00783	0.01581	0.01391	0.01126	0.03272	0.00998	0.01611	0.02296	0.0134	0.013	0.01564	0.01702	0.01679	0.01588	0.01726	0.01169	0.01849	0.01058	0.01603	0.02784
682.96	0.01379	0.00835	0.01033	0.00934	0.00769	0.0154	0.01367	0.01113	0.03162	0.00977	0.01577	0.02246	0.01317	0.01285	0.0153	0.01661	0.01648	0.01553	0.01691	0.01135	0.01797	0.01058	0.01574	0.02702
680.897	0.01359	0.00838	0.01014	0.00927	0.00769	0.01514	0.01356	0.0111	0.03087	0.0098	0.01553	0.02204	0.01321	0.01279	0.01512	0.01626	0.01624	0.01534	0.01668	0.01115	0.01757	0.01048	0.01559	0.02642
678.834	0.01313	0.00817	0.00989	0.00919	0.00751	0.01494	0.01328	0.01099	0.03011	0.00974	0.01523	0.02148	0.01309	0.01258	0.0148	0.01582	0.01589	0.01496	0.01634	0.01084	0.01704	0.01004	0.0153	0.02571
676.77	0.0127	0.00787	0.00961	0.00899	0.00715	0.01464	0.01289	0.01083	0.02928	0.00959	0.01486	0.02086	0.0127	0.01225	0.01437	0.01547	0.01557	0.01455	0.01592	0.01051	0.01647	0.00959	0.01497	0.02501
674.707	0.01257	0.00784	0.0094	0.00873	0.00695	0.01426	0.01263	0.01065	0.0286	0.00959	0.01464	0.02036	0.01247	0.01195	0.01415	0.01539	0.01539	0.01434	0.01564	0.01041	0.01612	0.00947	0.01482	0.02463
672.644	0.01255	0.00788	0.0093	0.00852	0.00695	0.01398	0.01242	0.01044	0.02808	0.00958	0.01458	0.02012	0.01252	0.01189	0.01413	0.0154	0.01523	0.01426	0.01544	0.01041	0.01598	0.00957	0.01468	0.02443
670.58	0.0123	0.00769	0.00921	0.00845	0.00692	0.01386	0.01223	0.01028	0.0276	0.00934	0.01446	0.01997	0.01254	0.012	0.01415	0.01529	0.01504	0.01421	0.01526	0.0104	0.01587	0.00971	0.01453	0.02428
668.517	0.01187	0.00728	0.0089	0.0083	0.00673	0.01357	0.0119	0.00998	0.0271	0.00889	0.0141	0.01944	0.0122	0.01176	0.01397	0.01491	0.01474	0.01395	0.01487	0.01025	0.01562	0.00958	0.01429	0.024
666.454	0.01188	0.00703	0.00861	0.00809	0.00676	0.01319	0.01157	0.00959	0.02674	0.00867	0.01367	0.01882	0.01177	0.01126	0.01361	0.01441	0.0145	0.01345	0.01446	0.01001	0.0154	0.00908	0.01391	0.02339
664.39	0.01222	0.00721	0.00875	0.00823	0.007	0.0132	0.01168	0.0096	0.02657	0.00891	0.01355	0.0188	0.01174	0.01115	0.0135	0.01419	0.01455	0.01329	0.01455	0.00995	0.01541	0.00897	0.01375	0.02298
662.327	0.01235	0.00744	0.0089	0.00846	0.00702	0.01326	0.01183	0.00973	0.02633	0.00908	0.01348	0.01898	0.01178	0.01115	0.01357	0.01406	0.01458	0.01338	0.0147	0.00989	0.01535	0.0092	0.01365	0.02272
660.264	0.01216	0.00741	0.0088	0.00844	0.00686	0.01312	0.0117	0.00972	0.02591	0.00896	0.01318	0.01888	0.01168	0.011	0.01343	0.01398	0.01444	0.01346	0.01454	0.00973	0.01508	0.00931	0.01357	0.02249
658.2	0.01176	0.00718	0.00865	0.00828	0.00685	0.01288	0.0115	0.00963	0.02542	0.00875	0.0127	0.01847	0.01149	0.01081	0.01301	0.01403	0.01421	0.01333	0.01428	0.0095	0.01477	0.00912	0.01357	0.02224
656.137	0.01139	0.00696	0.00847	0.008	0.00688	0.0126	0.01122	0.00942	0.02495	0.00849	0.01227	0.01806	0.01123	0.01062	0.01269	0.01405	0.01391	0.01298	0.01401	0.00933	0.01451	0.0087	0.01333	0.02168
654.074	0.01127	0.0068	0.00819	0.00761	0.00672	0.01238	0.01083	0.00912	0.02463	0.00825	0.01203	0.01775	0.01093	0.01043	0.01247	0.01391	0.01372	0.01267	0.01368	0.00929	0.01429	0.0084	0.01297	0.02099
652.01	0.01137	0.0068	0.00812	0.00751	0.00664	0.01233	0.01078	0.00899	0.02446	0.00829	0.01214	0.01748	0.0108	0.01033	0.01236	0.01376	0.01375	0.01269	0.01359	0.00929	0.01421	0.00847	0.01286	0.02073
649.947	0.01135	0.0069	0.00821	0.00766	0.00662	0.0123	0.01098	0.00903	0.02426	0.0084	0.01239	0.01715	0.0108	0.01023	0.01245	0.0136	0.01372	0.01286	0.01363	0.00925	0.01413	0.00866	0.01278	0.02068
647.884	0.0111	0.00671	0.00802	0.0075	0.00627	0.01203	0.01081	0.00889	0.02381	0.00821	0.01226	0.01668	0.01064	0.00996	0.0123	0.01328	0.0134	0.01264	0.01335	0.00901	0.01383	0.0086	0.01242	0.02036
645.82	0.01081	0.00627	0.00759	0.00711	0.0058	0.01159	0.01029	0.0086	0.02334	0.00786	0.01189	0.01629	0.01036	0.00968	0.01183	0.01289	0.01302	0.01214	0.01284	0.00868	0.0135	0.00831	0.01199	0.01994
643.757	0.01053	0.00602	0.0074	0.0069	0.00557	0.01126	0.00994	0.00834	0.02317	0.00759	0.01163	0.01615	0.01026	0.00955	0.01149	0.01265	0.01272	0.01167	0.01252	0.00852	0.01327	0.008	0.01186	0.01958
641.694	0.01014	0.00605	0.00744	0.00675	0.00546	0.01115	0.0098	0.00829	0.0231	0.00742	0.0115	0.01611	0.01032	0.00949	0.01132	0.01258	0.01242	0.01143	0.01236	0.00841	0.013	0.00781	0.01188	0.0193
639.63	0.00981	0.00612	0.00746	0.00653	0.00539	0.01122	0.00974	0.00852	0.02285	0.00743	0.01149	0.01607	0.01028	0.00946	0.01117	0.01255	0.01216	0.01148	0.01229	0.00815	0.01275	0.00776	0.01181	0.01925
637.567	0.00985	0.00616	0.00747	0.00657	0.00543	0.01125	0.00974	0.00879	0.02258	0.0076	0.01148	0.01614	0.01015	0.00956	0.01112	0.01247	0.01211	0.01155	0.01233	0.00804	0.0127	0.00782	0.01172	0.01942
635.504	0.01014	0.00622	0.00749	0.00695	0.00561	0.01111	0.00984	0.00881	0.02255	0.00771	0.01135	0.01624	0.01012	0.00979	0.01121	0.01238	0.01228	0.01153	0.01247	0.00835	0.01276	0.00785	0.01176	0.01952
633.44	0.01038	0.00626	0.00748	0.00731	0.00576	0.01104	0.01008	0.00867	0.02258	0.00772	0.01128	0.01619	0.01012	0.00986	0.01132	0.01225	0.01244	0.01153	0.01264	0.00865	0.01282	0.00781	0.0118	0.0193
631.377	0.01043	0.0062	0.00735	0.00733	0.00568	0.01107	0.01019	0.00853	0.02237	0.00761	0.01128	0.01603	0.00998	0.00963	0.01128	0.01208	0.0124	0.01152	0.01265	0.0085	0.01286	0.00771	0.0116	0.01899
629.314	0.01035	0.00603	0.00721	0.00711	0.00544	0.01096	0.01	0.00838	0.02213	0.00752	0.0112	0.0159	0.00978	0.00943	0.01124	0.01198	0.01224	0.01145	0.01248	0.00814	0.01287	0.00753	0.01137	0.01881
627.25	0.01026	0.00591	0.00724	0.00693	0.00531	0.01085	0.0099	0.00842	0.0222	0.00761	0.01112	0.01576	0.00972	0.00946	0.01133	0.01197	0.01213	0.01128	0.01235	0.00794	0.01282	0.00743	0.0113	0.01872
625.187	0.01016	0.00595	0.00733	0.00703	0.00549	0.0109	0.00998	0.00877	0.02266	0.00768	0.01108	0.01564	0.00978	0.00948	0.01141	0.01204	0.01214	0.01123	0.01226	0.00793	0.01285	0.0074	0.01144	0.01887
623.124	0.01009	0.00611	0.00749	0.00731	0.00577	0.01106	0.01005	0.00904	0.02319	0.00769	0.01125	0.01578	0.00992	0.00953	0.01151	0.0122	0.01237	0.01149	0.01228	0.00803	0.01307	0.00745	0.01165	0.01922
621.06	0.01011	0.00631	0.00765	0.00734	0.00578	0.01117	0.0101	0.00899	0.02342	0.00758	0.01153	0.01611	0.00995	0.00969	0.01153	0.01239	0.01263	0.01179	0.01249	0.00818	0.01336	0.0076	0.01173	0.01956
618.997	0.01013	0.00638	0.00766	0.00702	0.0056	0.01122	0.0101	0.00885	0.02347	0.00732	0.01164	0.01634	0.00986	0.00959	0.01134	0.01248	0.01266	0.01186	0.01268	0.00824	0.01352	0.0076	0.0118	0.01977
616.934	0.01025	0.00634	0.00766	0.00679	0.00553	0.01136	0.01011	0.00875	0.0237	0.00732	0.01167	0.01658	0.00999	0.00941	0.01122	0.0127	0.01266	0.01186	0.01268	0.00823	0.01357	0.00752	0.01199	0.01995
614.87	0.01053	0.0063	0.00776	0.00695	0.00554	0.01161	0.01024	0.00866	0.02414	0.00755	0.01187	0.01693	0.01027	0.00955	0.01145	0.01308	0.01287	0.01192	0.01271	0.00838	0.0136	0.00767	0.01201	0.02023
612.807	0.0108	0.00649	0.00792	0.00739	0.00558	0.01195	0.01048	0.0088	0.02473	0.0077	0.01231	0.01728	0.01049	0.00988	0.01198	0.01336	0.01321	0.01209	0.01299	0.00873	0.01382	0.00804	0.01197	0.02074
610.744	0.01117	0.00692	0.00836	0.0078	0.00586	0.01256	0.01096	0.00924	0.02567	0.00788	0.01288	0.01788	0.01079	0.01037	0.0125	0.01366	0.01365	0.01258	0.01365	0.0091	0.01438	0.00849	0.01234	0.02149
608.681	0.01169	0.00719	0.00885	0.00797	0.0063	0.01316	0.01141	0.00963	0.0269	0.00812	0.0133	0.01878	0.01118	0.011	0.01283	0.01413	0.01422	0.01317	0.01437	0.00945	0.01512	0.00882	0.01304	0.02236
606.617	0.01205	0.0071	0.00902	0.00797	0.00645	0.01334	0.01145	0.00978	0.028	0.00828	0.01345	0.01956	0.01148	0.01132	0.01319	0.01449	0.01466	0.01354	0.01465	0.00977	0.01564	0.00896	0.01362	0.02332
604.554	0.01225	0.00711	0.00909	0.00801	0.00633	0.01347	0.01151	0.00979	0.02915	0.00849	0.01366	0.02023	0.01167	0.01127	0.01364	0.01482	0.01485	0.01396	0.01486	0.01006	0.01604	0.00908	0.01402	0.02448
602.491	0.0126	0.00745	0.00929	0.00828	0.00637	0.01402	0.01211	0.01001	0.03075	0.00896	0.01421	0.02117	0.01196	0.01141	0.01415	0.01545	0.01516	0.01462	0.01556	0.01032	0.01676	0.00926	0.01449	0.02583
600.427	0.01304	0.0077	0.00945	0.00865	0.00634	0.01471	0.01279	0.01038	0.03253	0.00932	0.01483	0.0222	0.01238	0.01174	0.01465	0.01609	0.01562	0.0151	0.01624	0.01052	0.01746	0.00939	0.01496	0.02707
598.364	0.01356	0.00786	0.00974	0.00893	0.00634	0.0155	0.01325	0.0108	0.03428	0.00949	0.01551	0.02316	0.01293	0.01204	0.01519	0.01654	0.01614	0.01534	0.01663	0.01091	0.01793	0.00953	0.01542	0.02827
596.301	0.01436	0.00823	0.01028	0.00921	0.00686	0.0166	0.01387	0.01143	0.03621	0.00989	0.01643	0.02434	0.0137	0.0126	0.0159	0.01716	0.01689	0.01584	0.0172	0.01159	0.0186	0.00993	0.01618	0.02995
594.237	0.01519	0.00863	0.01078	0.00967	0.0076	0.01773	0.01478	0.01214	0.03858	0.01042	0.01741	0.02585	0.01442	0.01339	0.01675	0.01811	0.01785	0.0168	0.01826	0.01225	0.01973	0.01045	0.01713	0.03222
592.174	0.0161	0.00906	0.01139	0.01031	0.00832	0.01889	0.01581	0.01294	0.04184	0.01103	0.01851	0.0278	0.01501	0.01434	0.01779	0.0194	0.01905	0.01812	0.01982	0.01295	0.02141	0.01111	0.01816	0.03508
590.111	0.01783	0.00997	0.01255	0.01131	0.00925	0.02085	0.01724	0.01432	0.04682	0.01219	0.02037	0.03079	0.01624	0.01582	0.01959	0.02153	0.02097	0.01989	0.022	0.01415	0.02386	0.01222	0.01993	0.03902
588.047	0.02054	0.01137	0.01428	0.01291	0.01047	0.02412	0.01964	0.01638	0.05404	0.01393	0.02332	0.03536	0.01863	0.01796	0.0225	0.02477	0.024	0.02245	0.02512	0.01601	0.02727	0.01393	0.02294	0.04454
585.984	0.0237	0.01307	0.0163	0.01475	0.01187	0.02806	0.0228	0.01867	0.06325	0.01589	0.02699	0.04128	0.02159	0.02052	0.02603	0.02853	0.02777	0.02581	0.02906	0.01836	0.03156	0.01596	0.02662	0.05149
583.921	0.02647	0.01472	0.01827	0.01636	0.01325	0.03142	0.0257	0.02065	0.07199	0.01767	0.03035	0.04673	0.02419	0.02282	0.02918	0.0317	0.03123	0.0289	0.03271	0.02077	0.03575	0.0177	0.02994	0.05797
581.857	0.02762	0.01544	0.01918	0.01715	0.01407	0.03281	0.02695	0.02147	0.07563	0.01856	0.03182	0.04894	0.02527	0.02377	0.03057	0.033	0.03272	0.02996	0.0342	0.02205	0.03761	0.01832	0.03137	0.06062
579.794	0.02657	0.01485	0.0184	0.01664	0.01379	0.03156	0.02601	0.02072	0.07223	0.01816	0.03066	0.04684	0.02429	0.023	0.02955	0.03179	0.03144	0.02865	0.03284	0.02142	0.036	0.01763	0.03014	0.05815
577.731	0.02434	0.01372	0.01694	0.01542	0.01274	0.02887	0.02381	0.01926	0.06524	0.017	0.02806	0.04241	0.02244	0.02141	0.02718	0.0291	0.02867	0.02636	0.03003	0.01976	0.03259	0.01653	0.02748	0.05301
575.667	0.02202	0.01264	0.01569	0.01435	0.01168	0.02615	0.02156	0.01787	0.05824	0.01562	0.02527	0.03779	0.02069	0.01964	0.02457	0.0263	0.02588	0.02423	0.02714	0.01806	0.02921	0.01551	0.02486	0.04755
573.604	0.02012	0.01176	0.01456	0.01344	0.01085	0.02375	0.01968	0.01652	0.05222	0.01433	0.02296	0.0338	0.01901	0.01794	0.02215	0.02403	0.02367	0.02253	0.02466	0.01648	0.0263	0.01431	0.02274	0.04252
571.541	0.01868	0.01131	0.01363	0.01266	0.0102	0.0218	0.01819	0.01517	0.0474	0.01337	0.02136	0.03092	0.01775	0.01676	0.0205	0.02228	0.02218	0.02115	0.02277	0.01518	0.02419	0.01324	0.02127	0.03852
569.477	0.01746	0.01117	0.01305	0.01218	0.00982	0.02048	0.01711	0.01421	0.04399	0.01275	0.02028	0.02903	0.01712	0.01605	0.0196	0.02093	0.02135	0.01984	0.0215	0.01424	0.02301	0.01265	0.02034	0.03578
567.414	0.01664	0.01092	0.01268	0.0119	0.00952	0.01977	0.01658	0.01377	0.04217	0.01234	0.01959	0.02777	0.01677	0.01563	0.01906	0.0202	0.02083	0.01885	0.02079	0.01367	0.02238	0.01228	0.01958	0.03423
565.351	0.01657	0.01064	0.01243	0.01171	0.00924	0.01971	0.01659	0.0135	0.04188	0.01214	0.01926	0.02731	0.0166	0.01561	0.01892	0.02004	0.02054	0.01863	0.02058	0.01352	0.02216	0.01202	0.01922	0.03384
563.287	0.01703	0.01055	0.01234	0.01151	0.00906	0.02008	0.01686	0.01332	0.04277	0.01205	0.01944	0.02771	0.01667	0.01562	0.01914	0.02027	0.02065	0.01892	0.02082	0.01361	0.02228	0.01189	0.01957	0.03438
561.224	0.01774	0.01066	0.01253	0.01141	0.00911	0.02038	0.01732	0.01354	0.04458	0.01212	0.02009	0.02875	0.01706	0.01568	0.0196	0.0208	0.02109	0.01949	0.02153	0.01397	0.02274	0.01195	0.02021	0.0357
559.161	0.01873	0.01115	0.0133	0.01211	0.00961	0.02097	0.01827	0.01434	0.04725	0.01271	0.02122	0.03061	0.01798	0.01649	0.02059	0.02182	0.02203	0.02047	0.02265	0.01488	0.02386	0.01246	0.02115	0.03782
557.097	0.01983	0.01192	0.01433	0.0134	0.01043	0.02225	0.01946	0.01532	0.05007	0.01363	0.02258	0.03273	0.01906	0.01788	0.02194	0.02334	0.02336	0.02155	0.02388	0.01609	0.02534	0.01334	0.02235	0.04001
555.034	0.0203	0.01221	0.01461	0.01397	0.01083	0.02319	0.01984	0.0157	0.05126	0.01411	0.02307	0.03342	0.01935	0.01853	0.02261	0.02412	0.02393	0.02197	0.02433	0.01677	0.02595	0.01378	0.02285	0.04078
552.971	0.01983	0.0118	0.01387	0.01344	0.01046	0.02279	0.01915	0.01542	0.04989	0.01387	0.02219	0.03212	0.01866	0.01794	0.02217	0.02335	0.02319	0.02147	0.02341	0.01649	0.02522	0.01334	0.02229	0.03963
550.907	0.01895	0.01139	0.01311	0.01276	0.00988	0.02166	0.01823	0.01486	0.04708	0.01333	0.02081	0.03002	0.0177	0.01701	0.02129	0.02212	0.02207	0.02055	0.02194	0.01564	0.02397	0.01259	0.02148	0.03748
548.844	0.01802	0.01106	0.01276	0.01231	0.00933	0.02041	0.01745	0.0141	0.04408	0.01273	0.01961	0.02814	0.01681	0.01648	0.02027	0.02107	0.02113	0.01947	0.02075	0.01467	0.02265	0.01207	0.02073	0.03523
546.781	0.01701	0.01036	0.01221	0.01172	0.00869	0.01901	0.01661	0.01332	0.0414	0.01202	0.01852	0.02672	0.01597	0.01611	0.01905	0.01994	0.02004	0.0183	0.01974	0.0137	0.02125	0.01165	0.01955	0.03317
544.717	0.01601	0.00953	0.01146	0.01097	0.00821	0.01773	0.01568	0.01262	0.03934	0.01131	0.01758	0.02544	0.01537	0.01556	0.01785	0.01887	0.01897	0.01735	0.01882	0.01275	0.01995	0.01125	0.01819	0.0313
542.654	0.01521	0.00909	0.01088	0.01045	0.00812	0.01694	0.01487	0.01203	0.03791	0.01093	0.01698	0.02419	0.01504	0.01493	0.01693	0.01807	0.01829	0.01679	0.01811	0.01201	0.01891	0.011	0.01724	0.02962
540.591	0.01459	0.00895	0.01036	0.01024	0.00817	0.01642	0.01419	0.01162	0.03668	0.01086	0.01635	0.02323	0.01465	0.01446	0.01648	0.01754	0.01779	0.01649	0.01761	0.01153	0.0183	0.01085	0.01663	0.0283
538.528	0.01408	0.00879	0.01008	0.01007	0.00807	0.01594	0.0137	0.01143	0.03561	0.01068	0.01561	0.02261	0.01415	0.01432	0.01647	0.0172	0.01728	0.01628	0.01714	0.01128	0.01807	0.01067	0.01609	0.02748
536.464	0.01397	0.0088	0.01042	0.01003	0.00806	0.01567	0.01371	0.01142	0.03523	0.01055	0.01519	0.02231	0.014	0.01446	0.01645	0.01689	0.01699	0.01623	0.01696	0.0114	0.01785	0.01054	0.01595	0.02711
534.401	0.0142	0.00888	0.01095	0.01016	0.00819	0.01562	0.01393	0.01132	0.03511	0.01075	0.01506	0.02204	0.01412	0.01443	0.01609	0.0165	0.01682	0.01608	0.01711	0.01154	0.01758	0.01045	0.01628	0.02687
532.338	0.0141	0.00845	0.01073	0.00995	0.00798	0.01549	0.0137	0.01084	0.0343	0.01077	0.01492	0.02138	0.01397	0.01394	0.01541	0.01606	0.0164	0.01553	0.01671	0.01115	0.01724	0.01009	0.01613	0.0264
530.274	0.01364	0.00782	0.01002	0.00939	0.0075	0.01513	0.01328	0.01031	0.0332	0.0102	0.01465	0.02063	0.01351	0.01339	0.01492	0.01575	0.01597	0.0149	0.0158	0.01067	0.01676	0.00966	0.01535	0.0258
528.211	0.01338	0.0076	0.00967	0.00903	0.00722	0.01467	0.01301	0.01032	0.03258	0.00947	0.01429	0.02025	0.01313	0.01329	0.01492	0.01563	0.01579	0.01463	0.01542	0.01068	0.01643	0.00956	0.01493	0.0254
526.148	0.01337	0.00764	0.00959	0.00899	0.00689	0.0142	0.01268	0.01069	0.03245	0.00918	0.01397	0.02005	0.01305	0.01337	0.01481	0.01535	0.01558	0.01453	0.01554	0.01078	0.01635	0.00968	0.01499	0.02519
524.084	0.01347	0.00786	0.00948	0.00912	0.00665	0.01395	0.01242	0.01107	0.03244	0.0096	0.01401	0.01985	0.01316	0.01326	0.01457	0.01508	0.01552	0.01446	0.0156	0.01078	0.01628	0.00989	0.01508	0.02498
522.021	0.01355	0.00832	0.00957	0.0095	0.00701	0.01417	0.01262	0.0114	0.03246	0.01017	0.01443	0.02005	0.01342	0.01344	0.01494	0.01532	0.01599	0.01481	0.01564	0.01102	0.01629	0.01017	0.01529	0.02483
519.958	0.01343	0.00872	0.00994	0.0098	0.00757	0.01456	0.0131	0.0116	0.03259	0.01031	0.01475	0.02063	0.01393	0.01394	0.01571	0.01598	0.01657	0.01544	0.01575	0.01121	0.01661	0.01034	0.01551	0.02492
517.894	0.01327	0.00867	0.01004	0.00949	0.0077	0.01466	0.01327	0.01159	0.0325	0.01014	0.01463	0.02086	0.01406	0.01398	0.01583	0.01644	0.01649	0.0155	0.0158	0.01103	0.01698	0.01016	0.01546	0.025
515.831	0.01328	0.0082	0.00957	0.00898	0.00724	0.01452	0.01294	0.01131	0.03197	0.00973	0.01426	0.02059	0.0135	0.01337	0.01517	0.01617	0.01589	0.01481	0.01552	0.01069	0.01685	0.00966	0.01518	0.02475
513.768	0.01334	0.00787	0.00929	0.00878	0.00687	0.01439	0.01271	0.01094	0.0316	0.00938	0.01415	0.02056	0.01314	0.01297	0.01471	0.01572	0.01562	0.01438	0.01506	0.0106	0.0165	0.0092	0.015	0.02457
511.704	0.0134	0.00782	0.00944	0.00869	0.00717	0.01438	0.01272	0.01079	0.03179	0.00943	0.01439	0.02078	0.01322	0.0129	0.01466	0.01571	0.01581	0.01454	0.01482	0.01063	0.01637	0.00926	0.01507	0.0247
509.641	0.01333	0.00785	0.00943	0.00857	0.00749	0.0145	0.01269	0.01072	0.03189	0.00979	0.0146	0.02069	0.01325	0.01285	0.01457	0.01566	0.01592	0.0146	0.01486	0.01043	0.01629	0.0099	0.01509	0.02477
507.578	0.0134	0.00817	0.00943	0.0087	0.00752	0.01463	0.01292	0.01071	0.0317	0.01036	0.01471	0.02059	0.01333	0.01307	0.01469	0.01553	0.01593	0.01462	0.01522	0.01038	0.01629	0.01048	0.01512	0.02485
505.514	0.0137	0.00857	0.00974	0.00902	0.0076	0.01481	0.01343	0.01085	0.0317	0.01069	0.01482	0.02067	0.01353	0.01347	0.01509	0.01569	0.01595	0.01499	0.01571	0.01088	0.01631	0.01059	0.0152	0.02522
503.451	0.01365	0.0086	0.00989	0.00888	0.0074	0.01482	0.01345	0.01072	0.03144	0.01024	0.01471	0.02051	0.01336	0.01336	0.01518	0.01562	0.01581	0.01511	0.01556	0.01124	0.0162	0.01035	0.01502	0.0252
501.388	0.01311	0.00833	0.0095	0.00845	0.00673	0.01432	0.01271	0.01034	0.0304	0.00954	0.01407	0.01991	0.01261	0.01269	0.01464	0.01503	0.01527	0.01467	0.01466	0.01087	0.01598	0.00979	0.01464	0.02418
499.324	0.01248	0.00794	0.00897	0.00841	0.0062	0.01357	0.01187	0.01021	0.02916	0.00932	0.01324	0.01911	0.01183	0.01211	0.01388	0.01452	0.01455	0.01429	0.01401	0.01024	0.01566	0.00924	0.01422	0.02284
497.261	0.01206	0.0076	0.00882	0.00861	0.00618	0.01325	0.01149	0.01035	0.02833	0.00933	0.01284	0.01841	0.01168	0.01175	0.01351	0.01421	0.01421	0.01403	0.01392	0.0099	0.01542	0.0091	0.01383	0.02211
495.198	0.01188	0.00752	0.00892	0.00866	0.00638	0.0134	0.01146	0.01041	0.02785	0.00931	0.01276	0.01796	0.01204	0.01157	0.01345	0.01404	0.01427	0.01382	0.01408	0.01	0.01523	0.0093	0.01371	0.02192
493.134	0.01197	0.00777	0.00918	0.00873	0.00637	0.01349	0.01182	0.0104	0.02765	0.00955	0.01279	0.01787	0.01232	0.01171	0.01352	0.01418	0.01445	0.01395	0.0145	0.01053	0.01513	0.00954	0.01389	0.02193
491.071	0.01215	0.008	0.00944	0.00871	0.00614	0.01337	0.01233	0.01042	0.02763	0.00962	0.01282	0.01794	0.01226	0.01174	0.01355	0.01413	0.0144	0.01411	0.01483	0.01087	0.01529	0.00952	0.01388	0.02185
489.008	0.01198	0.00788	0.00934	0.0084	0.00596	0.01323	0.01228	0.01028	0.02764	0.00905	0.01288	0.01794	0.01209	0.01154	0.01331	0.01364	0.01421	0.01389	0.01478	0.01067	0.01535	0.00928	0.01363	0.02158
486.944	0.01159	0.00777	0.00921	0.00811	0.00598	0.01306	0.01181	0.01006	0.02768	0.00858	0.01328	0.0182	0.01213	0.01169	0.01325	0.01358	0.01429	0.01367	0.01469	0.01032	0.01516	0.00921	0.01362	0.02144
484.881	0.01157	0.00783	0.00926	0.00804	0.00613	0.01293	0.01165	0.00995	0.02754	0.00872	0.01368	0.01859	0.01216	0.01191	0.01342	0.01411	0.01423	0.01376	0.01463	0.00992	0.01506	0.00923	0.01377	0.0215
482.818	0.01198	0.00771	0.009	0.00814	0.00634	0.01316	0.01199	0.00999	0.02745	0.00909	0.01361	0.01858	0.01207	0.01175	0.0133	0.01455	0.01383	0.01393	0.01455	0.0096	0.0151	0.00909	0.01371	0.02173
480.754	0.01238	0.00752	0.00859	0.00848	0.00646	0.01356	0.01234	0.01011	0.02786	0.00943	0.01352	0.01828	0.01203	0.01159	0.01326	0.01455	0.01379	0.01397	0.01453	0.00962	0.01519	0.00899	0.01356	0.02235
478.691	0.01227	0.00739	0.00838	0.0087	0.00596	0.01379	0.01223	0.01006	0.02827	0.00945	0.01366	0.01811	0.01179	0.01151	0.01341	0.01427	0.014	0.01388	0.01437	0.00951	0.01524	0.00889	0.01346	0.02294
476.628	0.01187	0.00744	0.0086	0.00846	0.00547	0.01396	0.01201	0.00997	0.02848	0.00917	0.01365	0.01818	0.01181	0.01145	0.01353	0.01443	0.01399	0.01395	0.01425	0.00948	0.01543	0.00877	0.01357	0.02312
474.564	0.01187	0.00769	0.00921	0.00842	0.00586	0.01413	0.01223	0.01032	0.02903	0.00941	0.01374	0.0186	0.01246	0.0115	0.01382	0.01518	0.01421	0.01438	0.01461	0.01014	0.01615	0.00899	0.01418	0.02352
472.501	0.0124	0.00788	0.00956	0.00902	0.00645	0.01447	0.01275	0.01079	0.03011	0.01032	0.01431	0.01949	0.01317	0.01169	0.01432	0.0158	0.01515	0.01476	0.01505	0.01092	0.01695	0.00946	0.01519	0.02446
470.438	0.01312	0.00812	0.00961	0.00941	0.00649	0.01521	0.01332	0.01107	0.03118	0.01099	0.01487	0.0206	0.01369	0.01236	0.01497	0.01608	0.01617	0.01491	0.01523	0.01123	0.01723	0.00988	0.01601	0.02557
468.374	0.01357	0.00828	0.0097	0.00911	0.00629	0.01581	0.01383	0.01125	0.03196	0.01092	0.01526	0.02152	0.01425	0.01327	0.01565	0.0163	0.01643	0.01506	0.01581	0.01103	0.01757	0.01002	0.01618	0.02677
466.311	0.01396	0.00832	0.00994	0.0089	0.00623	0.01612	0.0143	0.01149	0.03349	0.01046	0.01603	0.02269	0.01489	0.01397	0.01615	0.01675	0.0166	0.01549	0.01703	0.01086	0.01832	0.01006	0.01609	0.02827
464.248	0.01493	0.00859	0.01052	0.00932	0.00662	0.01701	0.01503	0.01229	0.03679	0.0105	0.0176	0.02511	0.01567	0.01479	0.0171	0.01784	0.01778	0.01661	0.01847	0.01153	0.01966	0.0105	0.01692	0.03052
462.185	0.01688	0.00939	0.01167	0.01035	0.00774	0.01926	0.01667	0.01398	0.04238	0.01169	0.02015	0.0291	0.01712	0.01624	0.0195	0.02009	0.02053	0.0187	0.02059	0.01307	0.02225	0.01146	0.01945	0.03462
460.121	0.01977	0.01098	0.01369	0.01226	0.00971	0.02302	0.01961	0.01645	0.05027	0.01392	0.02349	0.03454	0.01979	0.01841	0.02307	0.02369	0.02465	0.02188	0.02411	0.01536	0.02638	0.01328	0.02326	0.04125
458.058	0.02271	0.0127	0.01602	0.01461	0.01169	0.02719	0.02272	0.01883	0.05849	0.01623	0.02674	0.04	0.02293	0.02074	0.02628	0.02742	0.02832	0.02534	0.02795	0.01795	0.03083	0.01572	0.02676	0.04852
455.995	0.02416	0.01327	0.01702	0.01594	0.0125	0.029	0.02408	0.01974	0.06195	0.01729	0.02824	0.04211	0.02428	0.02216	0.02726	0.02901	0.02931	0.02687	0.02948	0.01924	0.03264	0.01701	0.02785	0.05171
453.931	0.02368	0.0132	0.01669	0.01618	0.0123	0.02818	0.02376	0.01936	0.05948	0.01728	0.02772	0.04065	0.02371	0.02255	0.02658	0.02847	0.02819	0.02645	0.02877	0.01897	0.03148	0.01694	0.02711	0.04992
451.868	0.02179	0.01297	0.01604	0.01546	0.01154	0.02635	0.02237	0.01811	0.05423	0.01673	0.026	0.03736	0.02254	0.02175	0.02528	0.02682	0.02611	0.02523	0.02709	0.01789	0.02893	0.01614	0.02575	0.04571
449.805	0.01954	0.01248	0.01527	0.01387	0.01071	0.02412	0.02041	0.01641	0.04887	0.01546	0.02398	0.0335	0.02105	0.01981	0.02329	0.02451	0.0235	0.02347	0.02487	0.01643	0.02595	0.01484	0.02401	0.04114
447.741	0.0177	0.01182	0.01424	0.01225	0.01009	0.02185	0.01848	0.01481	0.04474	0.01383	0.02217	0.03012	0.01909	0.01801	0.02134	0.02224	0.02116	0.02152	0.02273	0.01501	0.02347	0.01332	0.02234	0.03704
445.678	0.01628	0.01088	0.01306	0.011	0.00937	0.02014	0.01697	0.01345	0.04163	0.01259	0.02044	0.02766	0.01711	0.01701	0.02021	0.02045	0.01999	0.01972	0.02089	0.01386	0.02201	0.0122	0.02075	0.03359
443.615	0.01591	0.01019	0.01224	0.01041	0.00866	0.01926	0.01626	0.01306	0.03922	0.01218	0.01935	0.02656	0.01618	0.01639	0.0196	0.01948	0.01989	0.01847	0.01931	0.01343	0.02171	0.01207	0.01931	0.03178
441.551	0.01644	0.00998	0.01184	0.01043	0.00801	0.01867	0.0159	0.01335	0.03738	0.01193	0.01897	0.02598	0.01626	0.0155	0.01886	0.01907	0.01943	0.01774	0.01801	0.01302	0.02137	0.01196	0.01821	0.03067
439.488	0.0165	0.00986	0.01167	0.0108	0.00772	0.01799	0.01536	0.01328	0.0362	0.01154	0.01852	0.02497	0.01625	0.01486	0.01807	0.01877	0.01828	0.01728	0.01743	0.01221	0.02047	0.01122	0.01749	0.02899
437.425	0.0159	0.01003	0.01156	0.01128	0.008	0.01739	0.01507	0.01302	0.03533	0.0114	0.01773	0.02405	0.01588	0.0149	0.01744	0.01857	0.01725	0.01708	0.01751	0.01184	0.01976	0.01092	0.01762	0.02767
435.361	0.01521	0.01011	0.01122	0.01094	0.00804	0.01683	0.01505	0.01251	0.03422	0.01122	0.0167	0.02321	0.01523	0.0146	0.01672	0.01813	0.01671	0.01698	0.01746	0.01171	0.01903	0.01111	0.01814	0.02698
433.298	0.01475	0.00961	0.01085	0.01001	0.00745	0.01637	0.01454	0.01203	0.03322	0.01094	0.016	0.02216	0.01445	0.01371	0.01605	0.01737	0.01659	0.01695	0.01703	0.01124	0.01834	0.01088	0.01795	0.02654
431.235	0.01462	0.00928	0.0109	0.00984	0.00718	0.01637	0.01405	0.01207	0.03282	0.01088	0.01615	0.02162	0.01407	0.01346	0.01595	0.01702	0.01657	0.01722	0.01669	0.01109	0.01834	0.01059	0.01778	0.02667
429.171	0.01455	0.00911	0.01097	0.01045	0.00764	0.01679	0.01428	0.01219	0.03255	0.01088	0.01642	0.0217	0.01396	0.01396	0.0165	0.01705	0.01641	0.01739	0.0165	0.01139	0.01879	0.01067	0.01792	0.02706
427.108	0.01434	0.00857	0.01054	0.01065	0.00785	0.01692	0.01446	0.01199	0.03181	0.01069	0.01617	0.02144	0.01355	0.01416	0.01699	0.01695	0.01606	0.01673	0.01633	0.01121	0.01901	0.01062	0.01747	0.0265
425.045	0.01414	0.00807	0.00993	0.00978	0.00726	0.01632	0.01413	0.01149	0.03086	0.01028	0.01557	0.02067	0.01319	0.01363	0.01659	0.01657	0.01563	0.01541	0.01612	0.01066	0.01878	0.01011	0.01649	0.02515
422.981	0.01415	0.00817	0.00987	0.00884	0.00678	0.01555	0.01377	0.01132	0.03053	0.0101	0.01504	0.02038	0.01333	0.01353	0.01575	0.01601	0.01547	0.0146	0.01595	0.01085	0.01851	0.00954	0.01591	0.02464
420.918	0.01458	0.00869	0.01062	0.00905	0.00747	0.01564	0.01415	0.01213	0.03096	0.0102	0.01513	0.02087	0.0139	0.01481	0.01576	0.01635	0.01576	0.01492	0.01614	0.01226	0.0186	0.00962	0.01622	0.02536
418.855	0.01427	0.00878	0.01097	0.00945	0.00835	0.01608	0.0146	0.01233	0.03051	0.00965	0.01527	0.02117	0.01421	0.0155	0.01574	0.01768	0.01602	0.01557	0.01626	0.0131	0.01814	0.00999	0.01649	0.02593
416.791	0.01255	0.00808	0.01011	0.00881	0.008	0.0156	0.01408	0.01094	0.02904	0.009	0.01449	0.02038	0.01364	0.01412	0.01445	0.0173	0.01583	0.01522	0.01593	0.0114	0.01673	0.01009	0.0156	0.02533
414.728	0.012	0.0079	0.00979	0.0086	0.00824	0.01522	0.01398	0.01047	0.02899	0.00943	0.0142	0.02002	0.01349	0.01353	0.01421	0.016	0.01576	0.01493	0.01583	0.01023	0.01593	0.0103	0.01487	0.02461
412.665	0.01265	0.00862	0.01013	0.00917	0.00881	0.01522	0.01423	0.01124	0.02996	0.01003	0.0145	0.02056	0.0138	0.01392	0.01519	0.01533	0.01579	0.01517	0.01565	0.01048	0.01585	0.01027	0.01486	0.0244
410.601	0.01299	0.00922	0.01019	0.00955	0.00808	0.01517	0.0139	0.01207	0.03024	0.00981	0.01442	0.02033	0.01346	0.01344	0.01573	0.01473	0.01559	0.01459	0.01515	0.01061	0.01588	0.00991	0.01493	0.02432
408.538	0.01293	0.00882	0.01005	0.00944	0.00695	0.01528	0.01352	0.01246	0.02965	0.00943	0.01453	0.019	0.01258	0.01222	0.01568	0.01424	0.01538	0.01385	0.01478	0.0102	0.01583	0.0096	0.01494	0.02365
406.475	0.01317	0.00833	0.01043	0.00955	0.00666	0.01582	0.01395	0.01283	0.02941	0.0096	0.01541	0.01843	0.01274	0.01222	0.01572	0.01502	0.01541	0.01433	0.01468	0.01015	0.01611	0.00973	0.01559	0.02313
404.411	0.01358	0.00868	0.01074	0.01003	0.00721	0.01663	0.01451	0.01316	0.02966	0.01035	0.01603	0.01928	0.01406	0.01302	0.01569	0.01683	0.01555	0.01496	0.01474	0.01063	0.01724	0.01028	0.01651	0.02373
402.348	0.01382	0.00947	0.01065	0.01071	0.0088	0.01751	0.01479	0.01327	0.02965	0.01214	0.01616	0.02091	0.01501	0.01357	0.01594	0.01872	0.01608	0.01546	0.01531	0.01149	0.01905	0.0108	0.01743	0.02493
400.285	0.0138	0.01006	0.01048	0.01152	0.01053	0.01776	0.01532	0.01324	0.0294	0.01396	0.01619	0.02226	0.01483	0.01461	0.01702	0.0203	0.01703	0.01619	0.01626	0.01284	0.02061	0.01123	0.01841	0.02597
398.221	0.0135	0.00945	0.01023	0.01169	0.01075	0.01622	0.01563	0.01253	0.02942	0.01379	0.01547	0.02252	0.01353	0.01599	0.01805	0.02028	0.01748	0.01607	0.01699	0.01383	0.02101	0.01156	0.01798	0.02618

## Sheet: 3_weeks
wavenm		stent 1			stent 2			stent 3			stent 4			stent 5			stent 6			stent 7			stent 8
3996.66	0.00169	0.00205	0.00261	0.00262	0.00287	0.0037	0.00301	0.00299	0.00345	0.00346	0.00322	0.00365	0.00454	0.00366	0.00403	0.00347	0.00453	0.00381	0.0042	0.0038	0.00401	0.00405	0.00414	0.00517
3994.59	0.00162	0.00203	0.00264	0.00267	0.00284	0.00362	0.00305	0.00296	0.00353	0.00343	0.00322	0.00359	0.00448	0.00372	0.004	0.00361	0.00447	0.00378	0.00421	0.00379	0.00392	0.00409	0.00405	0.00539
3992.53	0.0014	0.00207	0.00259	0.00248	0.00273	0.0035	0.00295	0.00292	0.00342	0.00325	0.00308	0.00354	0.0042	0.00357	0.00376	0.00355	0.00426	0.00362	0.00405	0.00373	0.00375	0.00398	0.00394	0.00544
3990.47	0.00125	0.00216	0.00255	0.00238	0.00279	0.00343	0.00292	0.00298	0.00329	0.00319	0.00298	0.00358	0.00399	0.00345	0.00369	0.00339	0.00422	0.00363	0.00397	0.00371	0.00374	0.0039	0.0039	0.00526
3988.4	0.00112	0.00208	0.00249	0.00245	0.00283	0.00333	0.00292	0.00303	0.00323	0.00319	0.00299	0.00348	0.00384	0.00337	0.00371	0.00329	0.00422	0.00377	0.00388	0.0037	0.0037	0.00384	0.00379	0.00506
3986.34	0.0011	0.00209	0.00253	0.00256	0.00282	0.00336	0.00297	0.00304	0.00328	0.00318	0.00303	0.00337	0.00379	0.00332	0.00368	0.00334	0.0042	0.00384	0.00376	0.00373	0.00362	0.00389	0.0037	0.00497
3984.28	0.00127	0.00224	0.00263	0.00264	0.00287	0.00352	0.00312	0.00307	0.00339	0.00319	0.00307	0.0035	0.00388	0.00344	0.00368	0.00341	0.0042	0.00381	0.00382	0.00386	0.00371	0.00404	0.00381	0.00508
3982.21	0.00133	0.0021	0.00254	0.00255	0.00283	0.00352	0.00318	0.00298	0.00334	0.0031	0.00303	0.00363	0.00394	0.0036	0.00364	0.0033	0.00421	0.00372	0.00394	0.00388	0.00385	0.00403	0.00388	0.00521
3980.15	0.00123	0.00182	0.0024	0.00248	0.00269	0.00328	0.00313	0.00281	0.00317	0.00289	0.00288	0.00358	0.00399	0.00352	0.00363	0.00317	0.00424	0.0036	0.00392	0.00383	0.00386	0.00392	0.0038	0.00519
3978.09	0.00127	0.00182	0.00245	0.00251	0.0026	0.00305	0.0031	0.00279	0.00309	0.00276	0.00281	0.00349	0.00406	0.00327	0.00368	0.00312	0.00418	0.00344	0.0039	0.00383	0.00381	0.00388	0.00376	0.00498
3976.02	0.00142	0.00196	0.00255	0.00247	0.0026	0.00301	0.00314	0.00285	0.00308	0.00281	0.00287	0.00341	0.00407	0.00319	0.00363	0.00312	0.00411	0.00337	0.00392	0.00383	0.00391	0.00386	0.0038	0.0049
3973.96	0.00149	0.00207	0.0026	0.00241	0.00267	0.00314	0.00322	0.00293	0.00311	0.00299	0.00294	0.00335	0.00407	0.00334	0.00355	0.00319	0.00412	0.00343	0.00399	0.00382	0.00411	0.00388	0.00384	0.00517
3971.9	0.00152	0.00222	0.00269	0.00249	0.00274	0.00337	0.00321	0.00314	0.00328	0.00314	0.00306	0.0034	0.00414	0.00352	0.00369	0.00334	0.00425	0.00352	0.00414	0.00389	0.00421	0.00392	0.00388	0.00541
3969.83	0.00162	0.00225	0.00266	0.0025	0.00279	0.00354	0.00316	0.00326	0.00342	0.00311	0.00316	0.00356	0.00414	0.00357	0.00392	0.00343	0.00438	0.00358	0.00428	0.00398	0.00413	0.00384	0.00396	0.00532
3967.77	0.00166	0.00212	0.00249	0.00234	0.00276	0.00351	0.00314	0.00312	0.00333	0.00304	0.00304	0.00366	0.00399	0.00352	0.00388	0.00329	0.00434	0.00358	0.00427	0.00393	0.00391	0.00368	0.004	0.00514
3965.71	0.0016	0.00205	0.00246	0.00223	0.00269	0.00342	0.00317	0.003	0.00321	0.00309	0.00292	0.00361	0.00391	0.00345	0.00366	0.00317	0.00421	0.00355	0.00418	0.00382	0.00372	0.00363	0.00399	0.00514
3963.64	0.00155	0.00205	0.00262	0.00234	0.00272	0.00341	0.0032	0.0031	0.00323	0.00321	0.00305	0.00359	0.00396	0.00341	0.00355	0.00327	0.00425	0.00357	0.00418	0.00386	0.00381	0.00381	0.004	0.00535
3961.58	0.00153	0.00213	0.00272	0.00259	0.00281	0.00345	0.00318	0.00331	0.00326	0.0033	0.00332	0.00366	0.00398	0.00346	0.00358	0.00343	0.00443	0.00367	0.00431	0.00396	0.0041	0.00408	0.00401	0.00555
3959.52	0.00144	0.00228	0.00261	0.00267	0.00272	0.00344	0.00306	0.00329	0.00317	0.00324	0.00329	0.00358	0.00386	0.00351	0.00371	0.00337	0.00443	0.00367	0.00428	0.00387	0.00416	0.00414	0.00391	0.0054
3957.45	0.00127	0.00224	0.00236	0.00247	0.00251	0.00326	0.00288	0.00303	0.00306	0.00308	0.00298	0.00339	0.00374	0.00346	0.00375	0.00309	0.00423	0.00348	0.00412	0.00364	0.00393	0.00395	0.00378	0.00511
3955.39	0.0012	0.00204	0.00224	0.00231	0.00254	0.00311	0.00282	0.00286	0.00309	0.00308	0.00284	0.00329	0.0037	0.00342	0.00368	0.00292	0.00412	0.00334	0.0041	0.00354	0.00378	0.00377	0.00381	0.00498
3953.33	0.00131	0.002	0.0024	0.00238	0.00282	0.00319	0.00288	0.00293	0.00325	0.00333	0.00298	0.00338	0.0038	0.00355	0.00368	0.00306	0.00432	0.00355	0.00422	0.0038	0.00387	0.00385	0.004	0.00513
3951.26	0.00155	0.0022	0.00265	0.00264	0.00317	0.00348	0.003	0.00319	0.00345	0.00369	0.00324	0.00366	0.00415	0.00381	0.00396	0.00347	0.00473	0.00404	0.00446	0.00425	0.00421	0.00423	0.00427	0.00562
3949.2	0.0018	0.00238	0.00281	0.00295	0.00328	0.00372	0.00319	0.00348	0.0036	0.00391	0.00351	0.00393	0.0045	0.00398	0.00433	0.00385	0.00502	0.00442	0.00467	0.00452	0.00462	0.00463	0.00447	0.00606
3947.14	0.00182	0.00232	0.00276	0.00294	0.00299	0.00371	0.00326	0.00348	0.0036	0.00379	0.00353	0.00393	0.00447	0.00388	0.0043	0.00393	0.00485	0.00433	0.00458	0.0044	0.00462	0.00457	0.00437	0.00598
3945.08	0.00182	0.00236	0.00279	0.00282	0.00289	0.00368	0.00335	0.00337	0.00365	0.00375	0.00349	0.00394	0.00445	0.0039	0.00413	0.00407	0.00465	0.00413	0.00453	0.00432	0.00445	0.00452	0.00434	0.00589
3943.01	0.00201	0.00255	0.00305	0.00294	0.00319	0.00378	0.00355	0.00352	0.00381	0.00399	0.00351	0.00419	0.00471	0.00418	0.00428	0.00436	0.00488	0.0042	0.00476	0.00445	0.00457	0.00474	0.00453	0.00613
3940.95	0.002	0.00241	0.00302	0.00288	0.00322	0.00365	0.0035	0.00347	0.00372	0.00386	0.00322	0.00418	0.00465	0.00398	0.00417	0.00409	0.00492	0.00408	0.00464	0.00428	0.00451	0.00439	0.00435	0.00602
3938.89	0.00171	0.00216	0.00268	0.00253	0.00287	0.00335	0.00326	0.00313	0.00349	0.00345	0.00286	0.00385	0.00433	0.00346	0.00375	0.0035	0.00458	0.00375	0.00421	0.00399	0.00411	0.00371	0.00398	0.00554
3936.82	0.00154	0.00217	0.00258	0.00237	0.00262	0.00325	0.00319	0.00301	0.00339	0.00329	0.00285	0.00368	0.00422	0.0033	0.00359	0.00335	0.00439	0.0036	0.00404	0.00399	0.00392	0.00355	0.00393	0.00527
3934.76	0.00167	0.0024	0.00279	0.00264	0.00277	0.00351	0.00343	0.00319	0.00351	0.00343	0.00322	0.00384	0.0044	0.00365	0.00388	0.00371	0.00466	0.0038	0.00431	0.00428	0.00422	0.00402	0.00428	0.00549
3932.7	0.00202	0.00271	0.00306	0.00305	0.00325	0.00396	0.00386	0.00351	0.0038	0.00375	0.00377	0.00423	0.00478	0.00418	0.0044	0.00417	0.00512	0.00424	0.00478	0.00469	0.00472	0.00468	0.00479	0.00616
3930.63	0.00211	0.00269	0.00303	0.00298	0.00343	0.0041	0.00388	0.00361	0.00376	0.00392	0.00393	0.00429	0.00483	0.00418	0.00445	0.00412	0.00511	0.00427	0.00483	0.00463	0.00474	0.00474	0.00475	0.00635
3928.57	0.00187	0.00234	0.00275	0.00256	0.00313	0.00387	0.00342	0.00339	0.00346	0.00383	0.0036	0.0039	0.00443	0.00376	0.00403	0.00371	0.00474	0.0038	0.00444	0.00417	0.00432	0.00426	0.00431	0.00591
3926.51	0.00177	0.00224	0.00277	0.00243	0.003	0.00386	0.00321	0.00338	0.00349	0.00391	0.00345	0.00375	0.00436	0.00377	0.00401	0.00373	0.00476	0.0038	0.00442	0.00417	0.00431	0.00419	0.00443	0.00585
3924.44	0.00183	0.00238	0.003	0.00258	0.0031	0.00399	0.00327	0.00357	0.00374	0.00401	0.00353	0.00386	0.00468	0.00406	0.00431	0.00413	0.00497	0.00423	0.00471	0.00457	0.00461	0.00451	0.00477	0.00606
3922.38	0.00183	0.00241	0.00297	0.00264	0.00308	0.00387	0.00318	0.00348	0.00377	0.00374	0.00346	0.00378	0.00478	0.00404	0.00432	0.00423	0.00493	0.00427	0.00474	0.00456	0.00459	0.00455	0.0047	0.00594
3920.32	0.0019	0.00253	0.00287	0.00274	0.00308	0.00381	0.00324	0.00339	0.00379	0.00357	0.00353	0.0038	0.00477	0.00403	0.00432	0.00416	0.00497	0.00422	0.00479	0.00445	0.00466	0.00465	0.0047	0.00604
3918.25	0.0021	0.00282	0.00301	0.00294	0.00321	0.00401	0.00356	0.00358	0.00388	0.00371	0.00378	0.00419	0.00489	0.00428	0.00453	0.00418	0.00518	0.00452	0.00504	0.00462	0.005	0.00504	0.00494	0.00642
3916.19	0.00214	0.0029	0.00314	0.00291	0.0032	0.00403	0.00365	0.00359	0.0037	0.00368	0.00371	0.00426	0.00471	0.00426	0.00444	0.00398	0.00507	0.0046	0.00489	0.00455	0.00494	0.00503	0.00477	0.00624
3914.13	0.00182	0.0026	0.00291	0.00261	0.00297	0.00364	0.00335	0.00326	0.00331	0.0033	0.00326	0.00374	0.00419	0.00381	0.00398	0.00347	0.0046	0.00409	0.00432	0.00414	0.00437	0.00439	0.00412	0.00548
3912.06	0.00148	0.00227	0.00253	0.00231	0.0027	0.00324	0.00303	0.00294	0.00308	0.00304	0.00296	0.0033	0.00381	0.0034	0.00368	0.00311	0.00424	0.00357	0.00398	0.00379	0.00387	0.00373	0.00366	0.00493
3910	0.00137	0.00221	0.00239	0.00219	0.00258	0.00314	0.00291	0.0028	0.00303	0.00308	0.00298	0.00325	0.00372	0.00327	0.00364	0.00308	0.00408	0.00344	0.0041	0.00371	0.00372	0.00351	0.00359	0.00494
3907.94	0.00165	0.00252	0.00275	0.00252	0.0029	0.00347	0.00325	0.00316	0.00336	0.00349	0.00347	0.00374	0.0041	0.00368	0.00403	0.00353	0.00444	0.00394	0.00462	0.00418	0.00422	0.00406	0.00405	0.00555
3905.87	0.0024	0.00331	0.00366	0.00356	0.00382	0.00438	0.00419	0.00427	0.00444	0.00458	0.00464	0.00494	0.00528	0.00489	0.00513	0.00476	0.00566	0.00525	0.00575	0.00544	0.00552	0.00551	0.00539	0.00689
3903.81	0.00314	0.0041	0.00457	0.0047	0.00475	0.00526	0.00501	0.00538	0.0057	0.00572	0.00576	0.006	0.00656	0.00615	0.00637	0.00614	0.00703	0.00661	0.00699	0.00681	0.00681	0.00693	0.0068	0.00827
3901.75	0.00315	0.00416	0.00474	0.00491	0.00483	0.0053	0.00501	0.00543	0.00589	0.00586	0.00564	0.00594	0.00675	0.00638	0.00669	0.0064	0.00732	0.00694	0.00722	0.00706	0.00701	0.00714	0.00697	0.00851
3899.68	0.00262	0.0037	0.00423	0.00422	0.00425	0.00476	0.00451	0.0047	0.00517	0.00519	0.00475	0.00522	0.006	0.00569	0.00595	0.00567	0.0065	0.0063	0.00647	0.0063	0.00622	0.00634	0.00619	0.00768
3897.62	0.00203	0.00308	0.00351	0.00328	0.00352	0.00412	0.00385	0.00384	0.00433	0.0044	0.00398	0.00441	0.00501	0.00461	0.00478	0.00464	0.00532	0.00521	0.00538	0.00531	0.00513	0.00527	0.00513	0.00654
3895.56	0.00179	0.00266	0.00311	0.00281	0.00308	0.00379	0.00352	0.0034	0.00379	0.00399	0.00365	0.004	0.00451	0.00387	0.00418	0.00391	0.00466	0.00443	0.00475	0.00475	0.00454	0.00466	0.00441	0.00593
3893.49	0.00197	0.00269	0.0032	0.00299	0.00321	0.00399	0.00379	0.00371	0.00378	0.00411	0.00385	0.00426	0.00483	0.00397	0.00442	0.00395	0.00491	0.00447	0.00496	0.0049	0.00481	0.00482	0.00459	0.00615
3891.43	0.00212	0.00277	0.00335	0.00327	0.00352	0.0042	0.00406	0.00415	0.00395	0.00428	0.00409	0.00458	0.0052	0.0044	0.00474	0.00424	0.00537	0.00482	0.00536	0.0052	0.0052	0.00505	0.00503	0.00644
3889.37	0.00196	0.00259	0.00321	0.00314	0.00343	0.00385	0.00375	0.00402	0.00377	0.00411	0.00387	0.00431	0.00496	0.00436	0.00455	0.00402	0.00521	0.00469	0.00521	0.00491	0.005	0.00473	0.00487	0.00613
3887.3	0.00189	0.00259	0.00312	0.00311	0.00343	0.00371	0.00363	0.00394	0.00377	0.00412	0.00391	0.0042	0.00495	0.00435	0.00467	0.00401	0.00518	0.00476	0.00521	0.00482	0.00507	0.00479	0.00493	0.00612
3885.24	0.0021	0.00281	0.00333	0.00341	0.00378	0.00413	0.00402	0.00424	0.00422	0.00446	0.00448	0.0046	0.00541	0.00467	0.00532	0.00461	0.00564	0.00523	0.00563	0.00531	0.00561	0.00543	0.00558	0.00668
3883.18	0.00249	0.00303	0.0037	0.00366	0.00411	0.00459	0.0044	0.0046	0.00464	0.00464	0.00487	0.00498	0.00582	0.00499	0.00575	0.0051	0.00608	0.00536	0.00597	0.00575	0.00593	0.00577	0.00611	0.00705
3881.11	0.00288	0.00331	0.00413	0.00385	0.00424	0.00494	0.00466	0.00491	0.00481	0.0047	0.00507	0.00522	0.00612	0.00538	0.00585	0.00529	0.00646	0.00544	0.00618	0.00612	0.00609	0.0059	0.00635	0.00729
3879.05	0.00261	0.0031	0.00395	0.00356	0.00375	0.00461	0.00431	0.00447	0.00421	0.00428	0.00467	0.00482	0.00563	0.00506	0.00522	0.00477	0.00602	0.00499	0.00558	0.00573	0.00554	0.00543	0.00562	0.00692
3876.99	0.00199	0.00259	0.00332	0.003	0.00318	0.00392	0.00367	0.00381	0.00352	0.00377	0.004	0.00421	0.00487	0.00433	0.00442	0.00409	0.00519	0.00429	0.00477	0.00495	0.00469	0.00479	0.00465	0.00634
3874.92	0.00199	0.00259	0.00321	0.00298	0.00336	0.00387	0.00368	0.00396	0.00374	0.00398	0.00404	0.00439	0.00498	0.00444	0.00452	0.00443	0.00529	0.0046	0.00495	0.0051	0.00482	0.00504	0.00476	0.00653
3872.86	0.0025	0.00297	0.00353	0.00339	0.00387	0.00434	0.00416	0.00452	0.00439	0.00449	0.00449	0.00492	0.00558	0.00501	0.00513	0.00521	0.006	0.00551	0.00567	0.00576	0.0056	0.00567	0.00554	0.00708
3870.8	0.00295	0.00335	0.0039	0.00385	0.00424	0.00481	0.00469	0.00495	0.00495	0.00496	0.00497	0.00524	0.00605	0.00543	0.00573	0.00571	0.00662	0.00609	0.00635	0.00622	0.00632	0.00611	0.0063	0.00773
3868.73	0.00292	0.00346	0.00401	0.00392	0.00418	0.00486	0.00469	0.00494	0.00499	0.00511	0.0051	0.00519	0.00599	0.00543	0.00585	0.00564	0.00655	0.00596	0.00651	0.00612	0.00639	0.00603	0.00645	0.00792
3866.67	0.00278	0.00341	0.00386	0.00375	0.00396	0.00468	0.00429	0.0047	0.00476	0.0049	0.00492	0.00507	0.00572	0.00517	0.00556	0.0054	0.00607	0.00567	0.00628	0.00581	0.00609	0.00575	0.00615	0.00753
3864.61	0.00285	0.0035	0.00384	0.00379	0.00402	0.00478	0.00419	0.00466	0.00489	0.0048	0.00496	0.00526	0.00589	0.00514	0.00562	0.0055	0.00607	0.00585	0.00637	0.00596	0.0061	0.00597	0.00614	0.00745
3862.54	0.00256	0.00328	0.00372	0.00359	0.00384	0.0047	0.00393	0.0043	0.00475	0.00445	0.0047	0.00509	0.0057	0.00487	0.0055	0.00519	0.00586	0.00565	0.00613	0.00578	0.00578	0.00593	0.00582	0.00721
3860.48	0.00207	0.00284	0.0034	0.00316	0.00345	0.00435	0.00358	0.00379	0.0043	0.00399	0.00408	0.00458	0.00509	0.00441	0.00498	0.00449	0.00531	0.00496	0.00544	0.00511	0.00516	0.0054	0.00524	0.00662
3858.42	0.00211	0.00282	0.00341	0.00319	0.00355	0.00442	0.00387	0.00386	0.0044	0.0042	0.00403	0.00463	0.00509	0.00454	0.00497	0.00435	0.00537	0.0049	0.00533	0.00509	0.00522	0.0054	0.00533	0.00659
3856.35	0.00283	0.00332	0.00395	0.00383	0.00421	0.00495	0.00462	0.00448	0.00507	0.005	0.00471	0.00539	0.00591	0.0054	0.00579	0.00505	0.00624	0.00571	0.00612	0.00596	0.0061	0.00629	0.00622	0.00743
3854.29	0.00376	0.00408	0.0047	0.00475	0.00516	0.00557	0.0053	0.00533	0.00584	0.00594	0.00577	0.00653	0.0071	0.00657	0.00708	0.00628	0.00757	0.00705	0.00744	0.00725	0.00743	0.00779	0.00745	0.00885
3852.23	0.0035	0.00396	0.0045	0.00465	0.00512	0.00544	0.00499	0.00528	0.00552	0.00579	0.0057	0.00637	0.00694	0.00631	0.00706	0.00629	0.0074	0.00712	0.00733	0.0072	0.00737	0.00778	0.00719	0.00885
3850.16	0.00249	0.00308	0.00359	0.00358	0.00407	0.00463	0.004	0.00429	0.00438	0.00456	0.00444	0.00487	0.00547	0.00486	0.0056	0.00491	0.00582	0.00559	0.00574	0.00574	0.00574	0.00596	0.00558	0.00723
3848.1	0.00203	0.00258	0.00313	0.00295	0.0034	0.00406	0.00348	0.0037	0.00375	0.00368	0.00368	0.00388	0.00459	0.00408	0.00457	0.00402	0.00499	0.0045	0.00478	0.00479	0.00473	0.00469	0.00459	0.00616
3846.04	0.00206	0.00252	0.00311	0.00293	0.00331	0.00397	0.00353	0.00374	0.00378	0.00354	0.0037	0.00369	0.00459	0.00408	0.00434	0.004	0.0051	0.00435	0.00473	0.00475	0.00474	0.00452	0.00453	0.00595
3843.97	0.00234	0.00282	0.00342	0.00338	0.00365	0.00433	0.00396	0.00419	0.00423	0.00405	0.00426	0.00416	0.0052	0.00466	0.00484	0.00462	0.00571	0.00494	0.0053	0.00539	0.00537	0.00521	0.0052	0.00639
3841.91	0.0027	0.00332	0.00395	0.00396	0.00419	0.00481	0.0045	0.00478	0.00481	0.00479	0.00492	0.00493	0.00607	0.00542	0.00571	0.00549	0.00639	0.0058	0.00603	0.0062	0.00617	0.00618	0.00614	0.0073
3839.85	0.00302	0.00369	0.00437	0.00432	0.00469	0.00509	0.00482	0.00523	0.00532	0.00525	0.00542	0.00557	0.00672	0.00594	0.00638	0.00612	0.00687	0.00655	0.00663	0.00681	0.0069	0.00694	0.00685	0.00819
3837.78	0.00304	0.00367	0.00444	0.00421	0.00479	0.00507	0.00472	0.00524	0.00542	0.00515	0.0055	0.00561	0.00662	0.00603	0.00634	0.00594	0.00683	0.00666	0.00685	0.00673	0.00702	0.00707	0.00684	0.00816
3835.72	0.00273	0.00336	0.00418	0.00366	0.00431	0.0047	0.00423	0.00474	0.00484	0.00467	0.00492	0.00505	0.00588	0.00549	0.00568	0.00504	0.0062	0.00594	0.00639	0.00582	0.00627	0.00631	0.00618	0.00733
3833.66	0.00239	0.00301	0.00378	0.00321	0.00374	0.00424	0.00371	0.00415	0.00416	0.00418	0.00407	0.00454	0.00524	0.00478	0.00498	0.00427	0.00556	0.00515	0.0057	0.00502	0.00546	0.00528	0.00552	0.00676
3831.59	0.00211	0.00268	0.00334	0.00296	0.00337	0.00395	0.00339	0.00367	0.00375	0.0038	0.00346	0.00427	0.0049	0.00432	0.00442	0.00394	0.00511	0.00473	0.00508	0.00472	0.00498	0.0045	0.005	0.00645
3829.53	0.00195	0.0025	0.00309	0.00287	0.00327	0.00383	0.00329	0.00351	0.00359	0.00366	0.00332	0.00414	0.00481	0.00414	0.00424	0.0039	0.00491	0.00461	0.00468	0.00462	0.00477	0.0043	0.00473	0.00621
3827.47	0.00201	0.00258	0.00309	0.00293	0.00338	0.00379	0.00339	0.00361	0.00367	0.00371	0.00352	0.00407	0.00489	0.00417	0.00447	0.00397	0.00497	0.00459	0.00463	0.0046	0.00478	0.00454	0.00477	0.0062
3825.4	0.00229	0.00284	0.00319	0.00298	0.00352	0.00377	0.00363	0.00375	0.0039	0.00383	0.00382	0.00406	0.00506	0.00434	0.00468	0.00415	0.00516	0.00456	0.00487	0.00473	0.00493	0.0048	0.00502	0.00637
3823.34	0.00274	0.00341	0.00358	0.00329	0.00392	0.00413	0.00418	0.00425	0.00438	0.00434	0.0044	0.00455	0.00549	0.00494	0.00521	0.00483	0.00578	0.0051	0.00553	0.00547	0.00556	0.0054	0.00574	0.0069
3821.28	0.00314	0.00395	0.0042	0.00394	0.00449	0.00495	0.00486	0.005	0.00504	0.00515	0.00519	0.00545	0.00603	0.00579	0.00617	0.00575	0.00669	0.00609	0.00651	0.00659	0.00657	0.0064	0.00671	0.00784
3819.21	0.0029	0.00369	0.00414	0.00393	0.00437	0.0051	0.00471	0.00486	0.00499	0.00516	0.00516	0.00543	0.00577	0.00557	0.00617	0.00563	0.00663	0.00594	0.00657	0.00648	0.0067	0.00636	0.00649	0.0079
3817.15	0.00248	0.00323	0.00369	0.00355	0.00398	0.00467	0.00428	0.00427	0.00452	0.00472	0.00466	0.0049	0.00533	0.00493	0.00549	0.00504	0.00609	0.00524	0.00607	0.00582	0.00616	0.00565	0.00581	0.00731
3815.09	0.00212	0.00284	0.00328	0.00321	0.00349	0.00419	0.00392	0.00377	0.00401	0.00419	0.00407	0.00446	0.00502	0.00448	0.00477	0.00442	0.00543	0.00467	0.00542	0.00524	0.00535	0.00492	0.00527	0.00656
3813.02	0.00172	0.00228	0.00275	0.00275	0.00284	0.00361	0.00331	0.0033	0.0034	0.00353	0.00339	0.00378	0.00437	0.00375	0.00401	0.00357	0.00451	0.0039	0.00449	0.00433	0.00427	0.00403	0.00442	0.00554
3810.96	0.00155	0.00197	0.00244	0.0025	0.00265	0.00336	0.00298	0.00313	0.00315	0.00322	0.00313	0.00333	0.00395	0.00331	0.00373	0.00322	0.00412	0.00348	0.00402	0.00378	0.00376	0.00361	0.00386	0.00501
3808.9	0.0017	0.0023	0.0027	0.0028	0.00308	0.00371	0.00321	0.00345	0.00352	0.00346	0.00345	0.00366	0.00433	0.00364	0.00417	0.0037	0.00462	0.00388	0.00434	0.00415	0.00421	0.00411	0.00421	0.00555
3806.83	0.00198	0.00293	0.00327	0.00333	0.00371	0.00424	0.00373	0.00411	0.00423	0.00394	0.00402	0.00441	0.00507	0.00438	0.00488	0.00451	0.00542	0.00476	0.00503	0.00505	0.00514	0.00501	0.00505	0.00664
3804.77	0.00221	0.0033	0.0036	0.00354	0.00414	0.00445	0.00421	0.0046	0.0047	0.00431	0.00441	0.00489	0.00532	0.00487	0.00538	0.00502	0.00582	0.00532	0.0055	0.0057	0.00574	0.00547	0.00562	0.00718
3802.71	0.00253	0.0037	0.00396	0.0039	0.00462	0.00475	0.00483	0.00494	0.00507	0.00493	0.00491	0.00543	0.00561	0.0055	0.00604	0.0056	0.00636	0.00584	0.00614	0.00633	0.00636	0.00607	0.00638	0.00767
3800.64	0.00265	0.00378	0.00406	0.0041	0.00459	0.00489	0.00495	0.00475	0.00505	0.00521	0.00503	0.0056	0.0058	0.00575	0.00622	0.00568	0.0066	0.0059	0.0064	0.00647	0.00648	0.00633	0.00669	0.00786
3798.58	0.00244	0.00326	0.00355	0.00374	0.00395	0.00453	0.00438	0.00399	0.00455	0.00462	0.00443	0.00498	0.00541	0.00516	0.00553	0.00493	0.0059	0.00527	0.0058	0.00579	0.00571	0.00566	0.00593	0.00724
3796.52	0.00218	0.0027	0.00305	0.00332	0.00354	0.00411	0.00386	0.00352	0.00419	0.00403	0.00391	0.00438	0.00497	0.00462	0.005	0.00438	0.00516	0.00475	0.00522	0.00516	0.00506	0.00506	0.00514	0.00653
3794.45	0.00177	0.00214	0.00271	0.00278	0.00314	0.00362	0.00335	0.00327	0.00388	0.00358	0.00336	0.00381	0.00432	0.00404	0.00455	0.00387	0.00448	0.00409	0.00452	0.00441	0.00447	0.00442	0.00443	0.00569
3792.39	0.00142	0.00176	0.00255	0.00238	0.00277	0.00327	0.00294	0.00309	0.00362	0.00323	0.00289	0.00345	0.00378	0.00345	0.00404	0.00338	0.00405	0.00348	0.00391	0.00374	0.00396	0.00383	0.00395	0.005
3790.33	0.00138	0.00186	0.0026	0.00237	0.00273	0.00323	0.00288	0.00308	0.0035	0.00315	0.00284	0.00351	0.00372	0.00321	0.00372	0.00325	0.00404	0.00338	0.00379	0.00357	0.00385	0.00369	0.00383	0.00478
3788.26	0.0015	0.00225	0.00271	0.00252	0.00288	0.00338	0.00305	0.00318	0.00346	0.00332	0.00302	0.00375	0.00388	0.00325	0.0037	0.00342	0.00416	0.00356	0.00393	0.00377	0.00402	0.00389	0.00392	0.00488
3786.2	0.00164	0.00254	0.00276	0.00264	0.00301	0.00356	0.00321	0.0033	0.00346	0.00353	0.00317	0.00393	0.00403	0.0035	0.00395	0.00368	0.00428	0.00378	0.00414	0.00409	0.00427	0.00419	0.00412	0.00522
3784.14	0.00168	0.00245	0.00286	0.0027	0.00301	0.00356	0.00328	0.00316	0.00341	0.00351	0.00319	0.00391	0.00414	0.00369	0.00414	0.00374	0.00433	0.00388	0.00433	0.00433	0.00431	0.00425	0.00416	0.00549
3782.07	0.00169	0.00221	0.00303	0.00274	0.00289	0.00348	0.0034	0.00292	0.00344	0.00345	0.00323	0.00382	0.00429	0.00372	0.00415	0.0037	0.00445	0.00395	0.00451	0.00451	0.00431	0.00422	0.00413	0.00556
3780.01	0.0018	0.00213	0.00305	0.00278	0.00288	0.00352	0.00345	0.00293	0.00361	0.00359	0.00346	0.00385	0.00451	0.00386	0.00419	0.00377	0.00469	0.0041	0.0047	0.00471	0.00454	0.00432	0.00434	0.00566
3777.95	0.00167	0.00203	0.0028	0.00269	0.00283	0.00341	0.00321	0.00292	0.0035	0.00351	0.00343	0.00371	0.00431	0.00372	0.00397	0.00357	0.00451	0.00389	0.00451	0.00451	0.00438	0.00414	0.00424	0.00535
3775.88	0.00134	0.00192	0.00252	0.00251	0.00256	0.00318	0.00282	0.00274	0.00315	0.00319	0.00305	0.00331	0.00373	0.00315	0.0036	0.00312	0.00402	0.00335	0.00405	0.004	0.00376	0.00375	0.00373	0.00461
3773.82	0.00128	0.002	0.00251	0.00246	0.00249	0.00325	0.00269	0.00283	0.00305	0.00304	0.00296	0.00316	0.00364	0.00292	0.00354	0.00306	0.0039	0.00319	0.00399	0.00388	0.00357	0.00372	0.0036	0.00445
3771.76	0.00169	0.00237	0.00297	0.00278	0.00297	0.00377	0.00313	0.00344	0.00342	0.00324	0.00348	0.00362	0.00433	0.00347	0.00405	0.00371	0.0044	0.00379	0.00458	0.00441	0.00419	0.00435	0.00426	0.00529
3769.69	0.00222	0.00271	0.00351	0.00313	0.00353	0.00426	0.00371	0.00394	0.00382	0.00357	0.00399	0.00414	0.00489	0.00426	0.00477	0.00441	0.00511	0.00454	0.00524	0.005	0.00486	0.00505	0.00507	0.00615
3767.63	0.00234	0.00264	0.00356	0.00303	0.00359	0.00416	0.00373	0.00372	0.00381	0.00368	0.00397	0.00403	0.00468	0.00446	0.00493	0.0044	0.00532	0.00459	0.00525	0.00505	0.00484	0.00498	0.00511	0.00606
3765.57	0.00206	0.00246	0.00328	0.0028	0.00343	0.00376	0.00334	0.00337	0.00372	0.00363	0.0037	0.00378	0.00428	0.0042	0.00464	0.00409	0.0051	0.00426	0.00493	0.00482	0.00456	0.00457	0.00466	0.00567
3763.5	0.0017	0.00229	0.00295	0.00266	0.00322	0.00339	0.00299	0.00318	0.00358	0.00348	0.00329	0.00364	0.00394	0.00377	0.00419	0.00374	0.00468	0.00392	0.0046	0.00444	0.00424	0.00424	0.00424	0.00556
3761.44	0.00176	0.00227	0.00302	0.00287	0.00322	0.00351	0.00323	0.00341	0.00372	0.00362	0.00338	0.0038	0.00407	0.00379	0.00417	0.00385	0.00482	0.0041	0.0047	0.00446	0.00438	0.00443	0.00443	0.00592
3759.38	0.00214	0.00247	0.00345	0.00333	0.00356	0.00407	0.00386	0.00403	0.00423	0.00408	0.00403	0.0043	0.0048	0.00437	0.00475	0.00449	0.00553	0.0048	0.00532	0.00504	0.00511	0.00507	0.00515	0.00641
3757.31	0.00216	0.00252	0.00348	0.00332	0.00375	0.00424	0.00401	0.00412	0.00432	0.0041	0.00414	0.00448	0.00514	0.0046	0.00494	0.00472	0.00552	0.00496	0.00554	0.00519	0.00541	0.00509	0.00531	0.00627
3755.25	0.0021	0.0026	0.00332	0.00312	0.00373	0.00424	0.00399	0.00388	0.00425	0.00411	0.00401	0.00454	0.00503	0.00465	0.00489	0.00478	0.00525	0.00489	0.00557	0.00519	0.00552	0.00492	0.00528	0.00622
3753.19	0.00253	0.00321	0.00361	0.00357	0.00411	0.00487	0.00455	0.00433	0.00482	0.00492	0.00457	0.00523	0.00544	0.00542	0.00563	0.00559	0.00603	0.00568	0.00626	0.00612	0.0064	0.00575	0.00619	0.00724
3751.12	0.00323	0.00395	0.00418	0.0044	0.00486	0.00573	0.00541	0.00526	0.00562	0.00603	0.00531	0.00619	0.00635	0.00653	0.00671	0.00672	0.00737	0.00675	0.00716	0.00743	0.00758	0.0072	0.00747	0.00862
3749.06	0.00338	0.00398	0.0044	0.00442	0.00494	0.00573	0.00555	0.00544	0.00567	0.00613	0.00529	0.00632	0.00664	0.00661	0.00677	0.00674	0.00757	0.00673	0.00719	0.00755	0.00767	0.00757	0.00747	0.00881
3747	0.00327	0.00402	0.00452	0.00426	0.00481	0.00549	0.00549	0.00527	0.00555	0.00584	0.00538	0.00612	0.00661	0.00632	0.00676	0.00642	0.00739	0.00668	0.00723	0.00733	0.0075	0.00749	0.00723	0.00862
3744.93	0.00328	0.00429	0.00476	0.00455	0.00509	0.00563	0.00571	0.00523	0.00562	0.00581	0.0058	0.00613	0.00682	0.00631	0.00725	0.00637	0.0076	0.00719	0.00758	0.0075	0.00774	0.00769	0.00752	0.00875
3742.87	0.00307	0.00391	0.00451	0.00438	0.0048	0.00535	0.00536	0.00477	0.00527	0.00533	0.00543	0.00571	0.00637	0.00587	0.00684	0.00586	0.0071	0.00675	0.00698	0.00706	0.00718	0.00694	0.00699	0.00828
3740.81	0.0028	0.0033	0.00402	0.0038	0.00401	0.00468	0.00469	0.0043	0.00481	0.00469	0.00478	0.00508	0.00553	0.00522	0.00585	0.00519	0.00628	0.00571	0.00606	0.00636	0.00619	0.00592	0.00606	0.00743
3738.74	0.00292	0.00341	0.00413	0.00391	0.00393	0.00465	0.0047	0.00457	0.00504	0.00483	0.00494	0.00511	0.00562	0.00537	0.00576	0.00535	0.00646	0.00569	0.00625	0.00655	0.00623	0.00625	0.00625	0.00747
3736.68	0.00357	0.00435	0.00512	0.00491	0.00489	0.00558	0.0056	0.00573	0.00614	0.00603	0.00597	0.00612	0.0069	0.0066	0.00696	0.00671	0.00776	0.00697	0.0077	0.00784	0.00753	0.00804	0.00766	0.00888
3734.62	0.00385	0.00483	0.00578	0.00546	0.00542	0.00604	0.00599	0.00637	0.00678	0.00687	0.00656	0.00679	0.00771	0.00728	0.00783	0.0076	0.00838	0.00764	0.00852	0.00856	0.00832	0.00903	0.0083	0.00968
3732.55	0.00307	0.004	0.00479	0.00448	0.00448	0.00505	0.00496	0.00534	0.00583	0.00591	0.00564	0.00572	0.00676	0.00612	0.00675	0.00645	0.00705	0.00639	0.00721	0.00727	0.00712	0.00754	0.00695	0.00825
3730.49	0.00229	0.00315	0.00357	0.00335	0.00364	0.00408	0.00408	0.00415	0.00471	0.00462	0.00446	0.0045	0.00559	0.00486	0.00533	0.00504	0.00567	0.00516	0.00566	0.00573	0.00566	0.00575	0.00553	0.00684
3728.43	0.00214	0.00303	0.00338	0.00313	0.00362	0.00396	0.00408	0.00392	0.00443	0.00426	0.00406	0.00436	0.00524	0.00455	0.00497	0.00459	0.00552	0.00495	0.00526	0.00525	0.00534	0.00527	0.00526	0.00663
3726.36	0.00238	0.00324	0.00378	0.00356	0.00389	0.00435	0.00437	0.0043	0.0047	0.00445	0.00429	0.00476	0.00547	0.00488	0.00529	0.00484	0.00609	0.00529	0.00574	0.00553	0.00577	0.0057	0.00567	0.007
3724.3	0.00247	0.00328	0.00382	0.00385	0.00389	0.00445	0.00423	0.00438	0.00474	0.0045	0.00438	0.00479	0.00556	0.005	0.00538	0.00494	0.00625	0.00539	0.00609	0.00565	0.00585	0.00584	0.00573	0.00716
3722.24	0.00222	0.00306	0.00357	0.00366	0.00371	0.00412	0.00376	0.00403	0.00443	0.0044	0.00406	0.0044	0.00527	0.00469	0.0051	0.00467	0.00576	0.00515	0.00584	0.00536	0.0054	0.00545	0.00524	0.00688
3720.17	0.00188	0.0027	0.00332	0.0032	0.00343	0.00377	0.00341	0.00374	0.0041	0.00408	0.00364	0.00395	0.00491	0.00423	0.0047	0.00438	0.00514	0.00483	0.0052	0.00494	0.00481	0.00492	0.00462	0.00624
3718.11	0.00159	0.00235	0.00305	0.00277	0.00308	0.00346	0.00327	0.0035	0.00376	0.00361	0.00335	0.00358	0.00458	0.00377	0.00436	0.00404	0.00465	0.00438	0.00448	0.00452	0.00428	0.00436	0.00415	0.00556
3716.05	0.00158	0.00239	0.00301	0.00276	0.00306	0.0035	0.00341	0.00345	0.00372	0.0036	0.00339	0.0037	0.00458	0.00375	0.00447	0.00394	0.00471	0.00431	0.00436	0.00449	0.00432	0.00428	0.0043	0.00549
3713.98	0.00206	0.00294	0.00342	0.0033	0.00366	0.00418	0.00399	0.00388	0.0043	0.00434	0.00401	0.00453	0.00516	0.00444	0.00515	0.00448	0.00554	0.00506	0.00517	0.00514	0.00522	0.00516	0.00534	0.00621
3711.92	0.00276	0.00353	0.00396	0.00386	0.00439	0.00501	0.00464	0.00461	0.00508	0.00518	0.00495	0.00542	0.00593	0.00536	0.00589	0.00523	0.00657	0.00607	0.00629	0.00595	0.00637	0.00644	0.00658	0.00711
3709.86	0.00266	0.00324	0.0038	0.00356	0.00423	0.0048	0.00436	0.00464	0.00481	0.00492	0.00482	0.00518	0.0057	0.0052	0.00564	0.00493	0.00634	0.00591	0.00619	0.00566	0.00624	0.00623	0.00639	0.00675
3707.79	0.00197	0.00246	0.00321	0.00288	0.00346	0.00391	0.00354	0.00393	0.00387	0.00393	0.00378	0.00422	0.00469	0.0042	0.00464	0.00404	0.00515	0.00487	0.00509	0.00468	0.00512	0.00481	0.00521	0.00561
3705.73	0.00168	0.00206	0.00294	0.00269	0.003	0.0034	0.00319	0.00337	0.00344	0.00334	0.00321	0.00359	0.00408	0.00354	0.00397	0.00369	0.00451	0.0042	0.00438	0.00427	0.00443	0.00398	0.00455	0.00519
3703.67	0.00184	0.00218	0.00307	0.00289	0.00304	0.00338	0.00338	0.00336	0.00364	0.00342	0.00336	0.00364	0.00421	0.00357	0.00407	0.00391	0.00473	0.00425	0.00448	0.00456	0.00456	0.00409	0.00472	0.00554
3701.6	0.00199	0.00244	0.00321	0.00299	0.00325	0.00354	0.00363	0.00353	0.00397	0.00375	0.00363	0.00398	0.00452	0.00385	0.00446	0.00413	0.00503	0.00449	0.00483	0.00492	0.00495	0.00445	0.00494	0.00581
3699.54	0.00176	0.00229	0.00285	0.00271	0.00313	0.00353	0.00335	0.00322	0.00384	0.00357	0.00339	0.00381	0.00435	0.00372	0.00426	0.00386	0.00469	0.00408	0.00459	0.00455	0.00461	0.00424	0.00443	0.00548
3697.48	0.00145	0.00196	0.00241	0.00242	0.00282	0.00342	0.00294	0.00282	0.00344	0.00314	0.003	0.00345	0.0041	0.00341	0.00386	0.00351	0.0042	0.00356	0.00415	0.00391	0.00398	0.00391	0.00378	0.00517
3695.41	0.00141	0.00193	0.00245	0.00233	0.00263	0.00335	0.00289	0.00283	0.00331	0.00301	0.00288	0.0034	0.00411	0.00342	0.00389	0.00347	0.00408	0.0035	0.0041	0.00374	0.00385	0.00391	0.00371	0.00524
3693.35	0.0017	0.00235	0.00302	0.00262	0.00281	0.00356	0.00325	0.00328	0.00372	0.00345	0.00324	0.00375	0.00442	0.00389	0.00442	0.00383	0.00455	0.00388	0.00459	0.00416	0.00438	0.00438	0.0044	0.0057
3691.29	0.00225	0.00314	0.00395	0.00347	0.00351	0.00424	0.00397	0.00409	0.0046	0.00444	0.00426	0.00448	0.00526	0.00486	0.00544	0.00475	0.00566	0.00485	0.00567	0.00514	0.00553	0.00544	0.00575	0.00667
3689.22	0.00263	0.00357	0.00442	0.00415	0.00394	0.00473	0.00447	0.00458	0.00507	0.00499	0.00502	0.00501	0.00595	0.00555	0.00604	0.00539	0.0063	0.0057	0.00642	0.00592	0.00632	0.00614	0.00646	0.0075
3687.16	0.00227	0.003	0.00376	0.00368	0.00349	0.0042	0.00407	0.00397	0.00441	0.00424	0.00441	0.00444	0.00539	0.00492	0.00519	0.00459	0.00541	0.0051	0.00574	0.00538	0.00554	0.00538	0.00548	0.00705
3685.1	0.00164	0.00235	0.00293	0.00296	0.003	0.00347	0.00342	0.00321	0.00365	0.00346	0.00349	0.00355	0.00442	0.00387	0.00418	0.0036	0.00436	0.00404	0.00473	0.00442	0.00435	0.00438	0.00438	0.006
3683.03	0.00134	0.00221	0.00263	0.00274	0.0029	0.00328	0.00318	0.00304	0.00338	0.00343	0.00312	0.00322	0.00407	0.00342	0.00392	0.0034	0.00409	0.0037	0.00428	0.00414	0.00398	0.00404	0.0041	0.00535
3680.97	0.00153	0.00257	0.00287	0.003	0.00325	0.00366	0.00337	0.00346	0.00362	0.00389	0.00335	0.0036	0.00448	0.00376	0.00433	0.00394	0.00449	0.00411	0.0045	0.00468	0.00448	0.00442	0.00458	0.00564
3678.91	0.00212	0.00323	0.0034	0.00364	0.00392	0.0044	0.00386	0.00427	0.00439	0.00457	0.00418	0.00444	0.00535	0.00476	0.00515	0.00504	0.00543	0.00505	0.00541	0.00575	0.00557	0.00545	0.00565	0.00682
3676.84	0.00288	0.00393	0.00406	0.00452	0.00474	0.0052	0.00467	0.00523	0.00556	0.00529	0.00542	0.00552	0.00641	0.00608	0.0062	0.00643	0.00691	0.00644	0.00687	0.0071	0.00701	0.00692	0.00708	0.00831
3674.78	0.00318	0.00393	0.00427	0.00475	0.00503	0.00525	0.00502	0.00547	0.00592	0.00531	0.00595	0.00601	0.00677	0.00644	0.00667	0.00682	0.00765	0.00704	0.00746	0.0075	0.0075	0.00745	0.00755	0.00877
3672.72	0.00291	0.00329	0.00384	0.00422	0.00451	0.00464	0.00459	0.00488	0.00525	0.00483	0.00536	0.00551	0.00622	0.00567	0.0063	0.00595	0.00698	0.00637	0.00666	0.0067	0.0066	0.0067	0.00671	0.008
3670.65	0.00279	0.00308	0.00365	0.00409	0.00421	0.00469	0.00441	0.00472	0.00509	0.00482	0.00507	0.00533	0.00616	0.00542	0.00624	0.00555	0.00661	0.00612	0.0063	0.00645	0.00621	0.00645	0.00636	0.00766
3668.59	0.00248	0.00281	0.00338	0.00374	0.00374	0.0047	0.00407	0.00449	0.0048	0.00447	0.00456	0.00503	0.00582	0.00509	0.00572	0.00506	0.00602	0.0056	0.00584	0.00593	0.00576	0.00594	0.00584	0.00709
3666.53	0.00187	0.00216	0.00282	0.0029	0.00292	0.00388	0.00336	0.0037	0.00384	0.00358	0.00347	0.00411	0.00453	0.00411	0.00442	0.00406	0.00484	0.00429	0.00469	0.00456	0.00462	0.00469	0.00466	0.00571
3664.46	0.00143	0.00185	0.00245	0.00241	0.00247	0.00318	0.00291	0.00309	0.00319	0.00307	0.00278	0.00345	0.00363	0.00339	0.00356	0.00337	0.00418	0.00339	0.00385	0.00361	0.00387	0.00387	0.00387	0.00472
3662.4	0.00123	0.00187	0.00227	0.00233	0.00249	0.0029	0.0028	0.00284	0.00303	0.00294	0.00262	0.00328	0.00352	0.00316	0.00329	0.00312	0.00406	0.0031	0.00362	0.0034	0.00365	0.00365	0.00358	0.00454
3660.34	0.00122	0.00199	0.00227	0.00236	0.00266	0.00293	0.00299	0.00287	0.00314	0.00289	0.00279	0.00348	0.00383	0.00327	0.00338	0.00333	0.00421	0.00325	0.00378	0.00357	0.00383	0.00384	0.00363	0.00496
3658.27	0.00142	0.00225	0.00254	0.0025	0.00293	0.0033	0.00348	0.00329	0.00349	0.0031	0.0033	0.00406	0.00433	0.00366	0.00383	0.00393	0.00469	0.00384	0.00424	0.00402	0.00446	0.00443	0.00412	0.00563
3656.21	0.00166	0.0025	0.0029	0.00269	0.0032	0.00374	0.00398	0.00376	0.00389	0.00348	0.0037	0.00459	0.00479	0.00405	0.00438	0.00435	0.00519	0.00444	0.00473	0.00448	0.0051	0.00493	0.00478	0.00607
3654.15	0.00185	0.0026	0.00306	0.00286	0.00341	0.00391	0.00418	0.00384	0.00413	0.00362	0.00376	0.00465	0.00497	0.00414	0.00473	0.00434	0.00541	0.0047	0.00498	0.00471	0.00527	0.00502	0.00509	0.00622
3652.08	0.00243	0.00312	0.00358	0.00348	0.00414	0.00453	0.0047	0.00443	0.00486	0.0043	0.0045	0.00523	0.00576	0.00478	0.00566	0.00505	0.0063	0.00566	0.0059	0.00567	0.00596	0.00586	0.00602	0.00726
3650.02	0.00366	0.00436	0.00479	0.0048	0.00558	0.00606	0.0059	0.00592	0.00634	0.00612	0.00618	0.00682	0.00759	0.00641	0.00749	0.00688	0.00821	0.00769	0.00789	0.00779	0.00775	0.00796	0.0081	0.0094
3647.96	0.00419	0.00487	0.00515	0.00528	0.00602	0.00666	0.00614	0.00632	0.00669	0.007	0.00656	0.00724	0.00818	0.00704	0.008	0.00747	0.00873	0.00832	0.00853	0.00853	0.00847	0.00873	0.0086	0.00989
3645.89	0.00319	0.00393	0.00411	0.00422	0.00495	0.00542	0.00495	0.00508	0.00536	0.00574	0.00515	0.00574	0.00665	0.0058	0.00626	0.00595	0.00702	0.00664	0.00699	0.0068	0.00692	0.00701	0.00664	0.00811
3643.83	0.0021	0.00293	0.00317	0.0032	0.00389	0.00416	0.00392	0.00399	0.00421	0.0044	0.00396	0.00442	0.00528	0.00458	0.00461	0.00457	0.00541	0.00503	0.00557	0.00513	0.00524	0.00528	0.00497	0.0066
3641.77	0.00165	0.00232	0.00269	0.00279	0.00333	0.0036	0.00354	0.00345	0.00371	0.00368	0.00352	0.00384	0.00476	0.00401	0.00394	0.00404	0.00467	0.00432	0.00488	0.00444	0.00435	0.00453	0.00435	0.00588
3639.7	0.00164	0.00217	0.00256	0.00278	0.00315	0.00356	0.00362	0.00324	0.00359	0.00335	0.00353	0.00376	0.0047	0.00391	0.00396	0.00401	0.00457	0.00421	0.00459	0.00431	0.00411	0.00444	0.00432	0.0056
3637.64	0.00178	0.00243	0.00277	0.00297	0.0032	0.0038	0.00386	0.00331	0.00368	0.00333	0.00365	0.00396	0.00476	0.00407	0.00431	0.00413	0.0048	0.00438	0.00465	0.00439	0.00434	0.00459	0.00455	0.00566
3635.58	0.00188	0.00261	0.00298	0.0031	0.00324	0.004	0.00394	0.00353	0.0038	0.00353	0.00373	0.00418	0.00483	0.00426	0.00463	0.00424	0.00508	0.00462	0.00492	0.00457	0.0047	0.00481	0.00484	0.00587
3633.51	0.00196	0.00266	0.00307	0.00326	0.00334	0.00417	0.004	0.00387	0.00399	0.00398	0.0039	0.00439	0.00504	0.00457	0.00484	0.00441	0.00542	0.00488	0.00529	0.00485	0.00506	0.00522	0.0051	0.00627
3631.45	0.0025	0.00315	0.00352	0.00397	0.00387	0.00475	0.00451	0.00459	0.00463	0.00498	0.00458	0.00509	0.00581	0.00537	0.00548	0.00512	0.0062	0.00555	0.00622	0.00558	0.006	0.00614	0.00581	0.00744
3629.39	0.00335	0.00391	0.00423	0.00487	0.00479	0.00555	0.00524	0.00542	0.00551	0.00607	0.00548	0.00626	0.00684	0.00634	0.00646	0.00631	0.00723	0.00665	0.00751	0.00668	0.00729	0.00724	0.00706	0.00891
3627.32	0.00305	0.00365	0.00395	0.00445	0.00461	0.00521	0.00481	0.00489	0.00516	0.00561	0.00499	0.00597	0.00641	0.00584	0.00603	0.00603	0.00674	0.00634	0.00713	0.00631	0.00675	0.00667	0.00681	0.00825
3625.26	0.00199	0.00274	0.00306	0.00337	0.00351	0.00426	0.00376	0.00359	0.00401	0.00437	0.00383	0.00465	0.00516	0.00454	0.00477	0.00466	0.00538	0.00499	0.00563	0.0049	0.00515	0.00526	0.00538	0.00651
3623.2	0.0017	0.00247	0.00281	0.00297	0.00307	0.00407	0.00357	0.00317	0.00359	0.00397	0.00358	0.00426	0.00482	0.00418	0.00444	0.00415	0.00499	0.00463	0.00503	0.00456	0.00466	0.005	0.00492	0.00613
3621.13	0.00227	0.00308	0.00333	0.00324	0.00354	0.00468	0.00429	0.00379	0.00418	0.00455	0.0043	0.00497	0.00553	0.00495	0.00514	0.00475	0.00572	0.00543	0.00572	0.00553	0.00538	0.00603	0.0057	0.00712
3619.07	0.00289	0.00394	0.00411	0.00381	0.00426	0.00535	0.00504	0.00473	0.00511	0.00548	0.00521	0.00599	0.0065	0.00597	0.00607	0.00571	0.00672	0.00634	0.00679	0.00662	0.00638	0.00714	0.00673	0.00827
3617.01	0.00287	0.00393	0.00428	0.00412	0.00443	0.00526	0.00503	0.00498	0.0053	0.00572	0.00528	0.00617	0.00666	0.00606	0.00626	0.00588	0.00689	0.00634	0.00689	0.00664	0.00652	0.00706	0.0068	0.00836
3614.94	0.00257	0.00337	0.00397	0.00402	0.00423	0.00481	0.0047	0.00472	0.005	0.00543	0.00487	0.00569	0.00627	0.00559	0.00605	0.0055	0.00667	0.006	0.00646	0.00626	0.00617	0.00657	0.00647	0.00796
3612.88	0.00234	0.00306	0.00374	0.00374	0.004	0.00452	0.00444	0.00447	0.00476	0.00521	0.00458	0.0053	0.00586	0.00527	0.00583	0.00529	0.00652	0.00573	0.00614	0.00607	0.00589	0.00639	0.0062	0.0077
3610.82	0.00238	0.0031	0.00373	0.00361	0.00397	0.00451	0.00435	0.00443	0.0046	0.00514	0.00448	0.00526	0.00574	0.00533	0.00564	0.00534	0.00643	0.00556	0.00601	0.00591	0.00578	0.00634	0.00595	0.00764
3608.75	0.00263	0.00332	0.00378	0.00368	0.00415	0.00478	0.00451	0.00458	0.00466	0.00508	0.00467	0.00552	0.00603	0.00557	0.00569	0.00557	0.00646	0.00575	0.00618	0.00584	0.00591	0.00643	0.00594	0.00775
3606.69	0.00256	0.00323	0.00358	0.00341	0.00396	0.00477	0.00441	0.00439	0.0046	0.00459	0.00465	0.00533	0.00584	0.00523	0.00536	0.00543	0.0061	0.00558	0.006	0.00549	0.00556	0.00615	0.00558	0.00738
3604.63	0.00217	0.00278	0.00324	0.00292	0.0035	0.00438	0.00398	0.00388	0.00424	0.00397	0.00415	0.00466	0.00518	0.00441	0.00466	0.0048	0.00551	0.00491	0.00534	0.00488	0.00483	0.00543	0.00488	0.00668
3602.56	0.00204	0.00257	0.00314	0.0029	0.00344	0.00425	0.00393	0.00363	0.00409	0.00387	0.00385	0.00438	0.00504	0.00405	0.0045	0.00453	0.0054	0.00463	0.00505	0.00472	0.00476	0.00513	0.0048	0.00652
3600.5	0.00209	0.00266	0.00316	0.00319	0.00356	0.00436	0.00411	0.00363	0.00415	0.00404	0.00388	0.0045	0.00519	0.00427	0.00474	0.00469	0.00551	0.00471	0.00513	0.00483	0.00518	0.00531	0.0051	0.00667
3598.44	0.00196	0.00269	0.00308	0.00332	0.0034	0.00428	0.00397	0.00364	0.00409	0.00415	0.00384	0.00451	0.00508	0.00444	0.00476	0.00468	0.00542	0.00474	0.00508	0.00471	0.00533	0.00541	0.00513	0.00659
3596.37	0.00186	0.00277	0.00315	0.00345	0.00335	0.00425	0.00388	0.00382	0.00411	0.00434	0.00394	0.00462	0.00518	0.00455	0.00481	0.00469	0.00542	0.00498	0.00519	0.00483	0.00534	0.00555	0.00522	0.00665
3594.31	0.00192	0.0029	0.0034	0.00358	0.00343	0.00439	0.00397	0.00391	0.0042	0.00439	0.00412	0.00482	0.00533	0.00476	0.00491	0.00477	0.00551	0.00522	0.00539	0.0051	0.00531	0.00563	0.00535	0.00688
3592.25	0.00189	0.00286	0.00343	0.00347	0.00335	0.00433	0.00385	0.00368	0.00411	0.00414	0.00405	0.00463	0.00508	0.0047	0.00471	0.0046	0.00544	0.00502	0.00525	0.00495	0.00504	0.0053	0.00519	0.00685
3590.18	0.00208	0.00312	0.0036	0.00368	0.00366	0.00444	0.00401	0.00386	0.00442	0.00435	0.00432	0.00475	0.00536	0.00494	0.00491	0.00485	0.00585	0.00525	0.00554	0.00527	0.00537	0.00548	0.00555	0.0071
3588.12	0.00259	0.00369	0.00411	0.00428	0.00436	0.00496	0.00469	0.00455	0.00518	0.00515	0.005	0.00558	0.00623	0.00564	0.00573	0.00575	0.0068	0.00609	0.0065	0.0063	0.00635	0.00645	0.00649	0.00787
3586.06	0.00247	0.00355	0.00401	0.00396	0.00415	0.00484	0.0047	0.00448	0.00502	0.00508	0.00475	0.00559	0.00598	0.00535	0.00562	0.00567	0.00662	0.00593	0.00645	0.00614	0.00622	0.00646	0.00619	0.00778
3583.99	0.00177	0.00279	0.00315	0.0029	0.00314	0.00409	0.00391	0.00371	0.00392	0.00409	0.00371	0.00457	0.00475	0.00422	0.00451	0.00449	0.00535	0.00476	0.00517	0.00484	0.00499	0.00523	0.00486	0.00663
3581.93	0.00134	0.0022	0.00252	0.00236	0.00255	0.00365	0.00333	0.00317	0.00319	0.00348	0.00318	0.00391	0.00399	0.00362	0.00384	0.00374	0.00457	0.004	0.00422	0.00406	0.00418	0.00429	0.00416	0.00577
3579.87	0.00139	0.002	0.00239	0.00237	0.00249	0.00356	0.00317	0.00302	0.0031	0.00349	0.00327	0.00385	0.00402	0.00367	0.00386	0.00367	0.00454	0.0039	0.00404	0.00402	0.00418	0.00414	0.00428	0.00557
3577.8	0.00163	0.00207	0.00244	0.00243	0.00251	0.00354	0.00316	0.00297	0.00313	0.00361	0.00338	0.00393	0.00436	0.00385	0.00404	0.00381	0.00464	0.00403	0.00418	0.00413	0.00443	0.0043	0.00447	0.00567
3575.74	0.00163	0.00212	0.00245	0.00245	0.0025	0.00355	0.003	0.00289	0.00306	0.00356	0.00322	0.00389	0.00447	0.00383	0.004	0.00377	0.00452	0.00407	0.00431	0.00402	0.00445	0.0043	0.00433	0.00567
3573.68	0.00153	0.00212	0.00254	0.00257	0.00262	0.00363	0.00284	0.00295	0.00307	0.00347	0.00306	0.00387	0.00443	0.00379	0.00392	0.00363	0.00447	0.00411	0.00437	0.00394	0.00441	0.00425	0.00417	0.00552
3571.61	0.00178	0.00239	0.00287	0.00288	0.00298	0.00385	0.0031	0.00328	0.00342	0.00365	0.00333	0.00422	0.00469	0.00413	0.00429	0.0039	0.00486	0.00448	0.00479	0.00438	0.00473	0.00456	0.00451	0.00575
3569.55	0.00243	0.00321	0.00355	0.00362	0.00376	0.00446	0.00397	0.00408	0.00428	0.0045	0.00437	0.00529	0.00556	0.00511	0.0054	0.00507	0.00596	0.00553	0.00606	0.00559	0.00579	0.00569	0.00557	0.00696
3567.49	0.00292	0.00404	0.00435	0.00435	0.00454	0.00518	0.00486	0.00485	0.00511	0.00541	0.00549	0.00643	0.00666	0.00619	0.00649	0.00645	0.00716	0.00664	0.00738	0.00677	0.00697	0.00704	0.00673	0.00839
3565.42	0.00246	0.00362	0.00424	0.00396	0.00421	0.00496	0.00459	0.00448	0.00478	0.00494	0.00514	0.00598	0.00645	0.00578	0.00602	0.00611	0.0068	0.0063	0.00689	0.00626	0.00648	0.00672	0.00636	0.00808
3563.36	0.00173	0.00263	0.00338	0.00313	0.00325	0.00416	0.0037	0.00358	0.00392	0.00384	0.0041	0.0047	0.00524	0.00451	0.00474	0.0047	0.00547	0.00516	0.00538	0.00494	0.00504	0.00535	0.00508	0.00678
3561.3	0.00149	0.00216	0.00281	0.00283	0.00285	0.00384	0.00328	0.00316	0.0035	0.0034	0.00372	0.00414	0.0045	0.00384	0.00415	0.004	0.00477	0.00457	0.00457	0.0044	0.00439	0.00466	0.00443	0.00608
3559.23	0.0014	0.00201	0.00259	0.00275	0.00283	0.00385	0.00327	0.00301	0.0033	0.00335	0.00361	0.00402	0.0042	0.00365	0.00403	0.00385	0.00454	0.00437	0.00435	0.00433	0.00431	0.00446	0.00416	0.0058
3557.17	0.00127	0.002	0.00251	0.00258	0.00272	0.00379	0.0033	0.00284	0.00305	0.00324	0.00339	0.00388	0.00406	0.00364	0.00395	0.00374	0.00443	0.00415	0.00416	0.0041	0.00426	0.00429	0.0039	0.00562
3555.11	0.00144	0.00225	0.00262	0.00263	0.00277	0.00381	0.00335	0.00297	0.00308	0.0033	0.00338	0.00402	0.00428	0.00394	0.00412	0.00385	0.00463	0.00414	0.00416	0.00402	0.00447	0.00437	0.00404	0.00566
3553.04	0.00182	0.00257	0.00277	0.00286	0.00309	0.00395	0.00345	0.00334	0.00341	0.00355	0.00363	0.00435	0.00481	0.00434	0.00443	0.00417	0.00505	0.0044	0.00446	0.00427	0.00484	0.00467	0.00452	0.00591
3550.98	0.00188	0.00254	0.00275	0.00278	0.00319	0.00392	0.00348	0.00343	0.00358	0.0037	0.00367	0.00442	0.00502	0.00438	0.00442	0.00423	0.00524	0.00456	0.00463	0.00439	0.00482	0.0048	0.00472	0.00611
3548.92	0.00176	0.0024	0.00284	0.00262	0.00312	0.00386	0.00357	0.00343	0.00372	0.00396	0.00365	0.00443	0.00499	0.00428	0.00437	0.00431	0.00535	0.0047	0.00478	0.00456	0.00477	0.00492	0.00478	0.00637
3546.85	0.00191	0.00261	0.00325	0.0029	0.0033	0.00416	0.00386	0.00373	0.00404	0.00444	0.004	0.00466	0.00518	0.00457	0.00474	0.00477	0.0057	0.0051	0.00521	0.00506	0.00519	0.00535	0.00518	0.00687
3544.79	0.00207	0.00285	0.0034	0.00313	0.0035	0.00438	0.00396	0.00383	0.00401	0.00449	0.00422	0.00467	0.00514	0.00477	0.00485	0.00496	0.0057	0.0052	0.00536	0.00508	0.00527	0.00542	0.00537	0.00702
3542.73	0.00188	0.00268	0.00297	0.00285	0.00328	0.00401	0.00363	0.00342	0.00355	0.00396	0.00382	0.00434	0.00466	0.00438	0.0043	0.00452	0.00514	0.00462	0.00489	0.00441	0.00461	0.00478	0.00492	0.00652
3540.66	0.00163	0.00244	0.00252	0.0025	0.00288	0.00351	0.00325	0.00305	0.00323	0.00359	0.00331	0.0041	0.00429	0.00383	0.00377	0.00403	0.00474	0.00412	0.00441	0.00388	0.00409	0.00426	0.00435	0.00599
3538.6	0.00158	0.00248	0.00245	0.00247	0.00285	0.00343	0.00324	0.00308	0.00328	0.00366	0.00327	0.00412	0.00434	0.00367	0.00378	0.00389	0.00483	0.0042	0.00438	0.00383	0.00418	0.00433	0.00418	0.00588
3536.54	0.00158	0.00257	0.00256	0.00257	0.00301	0.00359	0.00341	0.00325	0.0034	0.00376	0.00349	0.00419	0.00457	0.00391	0.00403	0.00394	0.00507	0.00434	0.00455	0.00396	0.00439	0.00456	0.00429	0.00604
3534.47	0.0014	0.00241	0.00256	0.00248	0.00289	0.00362	0.0034	0.0032	0.00331	0.00356	0.00351	0.00411	0.00459	0.00407	0.00403	0.00385	0.005	0.00413	0.00444	0.00397	0.00422	0.00443	0.00426	0.00607
3532.41	0.00131	0.00228	0.00253	0.00242	0.00275	0.00362	0.00333	0.00312	0.00326	0.00339	0.00345	0.00409	0.00454	0.00404	0.00403	0.00378	0.00474	0.00392	0.00428	0.00405	0.004	0.00427	0.0042	0.00603
3530.35	0.00154	0.00228	0.00266	0.00263	0.00276	0.0038	0.0034	0.00317	0.00344	0.00352	0.00359	0.00423	0.00471	0.00407	0.00427	0.00393	0.00474	0.00407	0.00447	0.00426	0.00414	0.00445	0.00437	0.00613
3528.28	0.00181	0.00236	0.0029	0.0029	0.00289	0.00414	0.00362	0.00335	0.00365	0.00383	0.00382	0.00441	0.00503	0.00431	0.00458	0.00416	0.0051	0.00452	0.00489	0.0045	0.00448	0.00483	0.00472	0.00634
3526.22	0.00196	0.0026	0.00312	0.00317	0.00316	0.00448	0.00395	0.00363	0.00386	0.00418	0.00402	0.00461	0.00538	0.00469	0.00488	0.0045	0.00554	0.00498	0.00522	0.0048	0.00489	0.0052	0.0051	0.00667
3524.16	0.00194	0.00277	0.00306	0.0033	0.00326	0.00449	0.00406	0.00367	0.00394	0.0043	0.00398	0.00468	0.00539	0.00478	0.00496	0.00467	0.00561	0.0051	0.00528	0.00483	0.00511	0.00519	0.00522	0.00678
3522.09	0.00167	0.00256	0.00268	0.00312	0.00298	0.00411	0.0038	0.00328	0.00358	0.00404	0.00357	0.00449	0.00491	0.00438	0.00459	0.00432	0.00517	0.00476	0.00492	0.00439	0.00474	0.00471	0.0048	0.00637
3520.03	0.00129	0.00225	0.00233	0.00284	0.00267	0.00379	0.00355	0.00296	0.00318	0.00369	0.00318	0.00429	0.0045	0.00404	0.00413	0.00395	0.00472	0.0043	0.00445	0.00402	0.00429	0.00434	0.00424	0.00604
3517.97	0.00109	0.00217	0.00226	0.00271	0.00262	0.00379	0.00351	0.003	0.00315	0.00357	0.00308	0.00425	0.00443	0.00399	0.00396	0.0039	0.00463	0.00401	0.00426	0.00401	0.00431	0.00436	0.00403	0.00611
3515.9	0.00106	0.00212	0.00228	0.0026	0.00264	0.0037	0.00341	0.00299	0.00319	0.00356	0.00297	0.00414	0.00439	0.00384	0.00391	0.00385	0.00465	0.0038	0.00426	0.00401	0.00441	0.00436	0.00405	0.00606
3513.84	0.00105	0.00198	0.00226	0.00245	0.00261	0.00352	0.00326	0.00286	0.00313	0.00354	0.00285	0.00398	0.00432	0.00367	0.00384	0.00369	0.00464	0.00377	0.00439	0.00388	0.00434	0.00428	0.00414	0.00583
3511.78	0.00115	0.002	0.00239	0.00248	0.00277	0.00363	0.00339	0.0029	0.00325	0.00358	0.00301	0.004	0.00446	0.0038	0.00397	0.00372	0.00482	0.00418	0.0047	0.00398	0.00446	0.00446	0.00437	0.00583
3509.71	0.00135	0.00221	0.00258	0.00257	0.0029	0.00383	0.00357	0.00297	0.00346	0.0035	0.0032	0.00412	0.00467	0.00398	0.00409	0.00388	0.00501	0.00465	0.0048	0.00418	0.00462	0.00469	0.0045	0.00601
3507.65	0.00134	0.00227	0.00246	0.0024	0.00263	0.00363	0.00342	0.00281	0.00339	0.00319	0.00313	0.00406	0.00453	0.00381	0.00383	0.0038	0.00473	0.00454	0.00441	0.00405	0.00436	0.00456	0.00421	0.00596
3505.59	0.00129	0.0022	0.00233	0.00232	0.00238	0.00337	0.00332	0.00274	0.00329	0.00316	0.00323	0.00406	0.00436	0.00371	0.00362	0.00377	0.00453	0.00433	0.00423	0.00399	0.00414	0.00451	0.00402	0.00592
3503.52	0.00149	0.00228	0.00258	0.0026	0.00255	0.00355	0.00349	0.00302	0.00346	0.00361	0.00363	0.00419	0.00454	0.00413	0.00388	0.00409	0.00491	0.00463	0.00465	0.00434	0.00441	0.00484	0.00434	0.00623
3501.46	0.00169	0.00242	0.00291	0.00282	0.00283	0.00391	0.00358	0.00329	0.00356	0.00394	0.00378	0.00417	0.00468	0.00449	0.0041	0.00423	0.00517	0.00486	0.00495	0.00449	0.00461	0.00502	0.00461	0.00644
3499.4	0.00167	0.00243	0.003	0.00284	0.00291	0.00407	0.00351	0.00331	0.00355	0.00391	0.00361	0.00414	0.00468	0.00428	0.00401	0.00403	0.005	0.00467	0.00488	0.00427	0.00447	0.00488	0.00456	0.00637
3497.33	0.0016	0.00239	0.00302	0.0029	0.0028	0.00415	0.00347	0.00333	0.00351	0.00385	0.00351	0.0043	0.00473	0.00396	0.00386	0.0039	0.00491	0.00448	0.00475	0.00406	0.00435	0.00471	0.00454	0.00634
3495.27	0.00155	0.00242	0.00303	0.0029	0.00274	0.0041	0.00351	0.00344	0.0034	0.00381	0.0035	0.00439	0.00472	0.00386	0.0038	0.00388	0.00486	0.00445	0.00462	0.00394	0.00432	0.00456	0.00454	0.0064
3493.21	0.00147	0.00246	0.00291	0.00278	0.00278	0.00388	0.00355	0.0035	0.00341	0.00372	0.00349	0.00433	0.00466	0.0039	0.00378	0.00393	0.0047	0.00439	0.00452	0.00388	0.00432	0.0045	0.00448	0.00638
3491.14	0.00143	0.00242	0.00279	0.00264	0.00275	0.00372	0.00352	0.00344	0.00342	0.00364	0.00346	0.00428	0.00465	0.00401	0.0038	0.00407	0.00465	0.00429	0.00445	0.00394	0.00443	0.00459	0.00451	0.00629
3489.08	0.00145	0.00235	0.00278	0.0026	0.00266	0.00377	0.00351	0.00334	0.00336	0.00369	0.00341	0.0043	0.00464	0.00406	0.00395	0.00421	0.0048	0.00433	0.0044	0.00408	0.00458	0.00475	0.00457	0.00632
3487.02	0.00144	0.00237	0.00281	0.00275	0.00266	0.00391	0.00358	0.00321	0.00339	0.00379	0.00341	0.00435	0.00461	0.00401	0.00408	0.00422	0.00499	0.00446	0.00442	0.00418	0.00457	0.00484	0.00458	0.00652
3484.95	0.00143	0.00234	0.00287	0.00287	0.00278	0.00403	0.00358	0.00305	0.00338	0.00378	0.00341	0.00433	0.00456	0.00397	0.00401	0.00413	0.00506	0.0045	0.00453	0.00417	0.00444	0.00488	0.00462	0.0067
3482.89	0.00156	0.00228	0.00298	0.00283	0.00294	0.00409	0.00363	0.00303	0.00329	0.00377	0.00341	0.0043	0.00459	0.00408	0.00395	0.00417	0.0051	0.00452	0.0047	0.00416	0.00437	0.00496	0.00471	0.00683
3480.83	0.00175	0.0024	0.00304	0.00291	0.0031	0.00419	0.00378	0.00323	0.0034	0.00396	0.00347	0.00441	0.00469	0.00422	0.00406	0.00429	0.00519	0.00462	0.00479	0.00425	0.00445	0.00507	0.00474	0.00687
3478.76	0.00176	0.00259	0.00304	0.00307	0.00313	0.00425	0.00382	0.00339	0.00356	0.00409	0.00346	0.00455	0.00466	0.00417	0.00416	0.00424	0.00511	0.00461	0.00468	0.00428	0.00452	0.00509	0.00468	0.00672
3476.7	0.00163	0.00269	0.00302	0.00302	0.00304	0.00423	0.00373	0.00338	0.00353	0.00402	0.00347	0.00467	0.00456	0.00405	0.00415	0.00415	0.00496	0.00447	0.00463	0.00424	0.0045	0.00499	0.00466	0.00656
3474.64	0.00148	0.00266	0.00286	0.00284	0.00293	0.00419	0.0036	0.00326	0.0033	0.00385	0.00352	0.00465	0.00447	0.00397	0.00407	0.00406	0.00486	0.00438	0.00463	0.00416	0.0044	0.00483	0.00464	0.00642
3472.57	0.00134	0.00247	0.00264	0.00272	0.00278	0.00408	0.00342	0.00309	0.00301	0.00369	0.00342	0.00432	0.00435	0.00379	0.00384	0.00388	0.00471	0.00434	0.00448	0.00393	0.00417	0.0047	0.00439	0.00625
3470.51	0.00139	0.00228	0.00263	0.00266	0.00261	0.00401	0.00337	0.00297	0.00292	0.00366	0.00326	0.00411	0.00427	0.00369	0.00364	0.00377	0.00462	0.00426	0.0044	0.00369	0.00405	0.00465	0.00418	0.00628
3468.45	0.00154	0.00229	0.00278	0.0026	0.00256	0.00408	0.0035	0.003	0.00305	0.00378	0.00333	0.00427	0.00419	0.00379	0.00377	0.00378	0.00472	0.00422	0.00455	0.00368	0.00413	0.00469	0.00431	0.00646
3466.38	0.00165	0.00243	0.00295	0.0027	0.00271	0.00425	0.00367	0.00322	0.00323	0.00395	0.00364	0.00455	0.00422	0.00391	0.00415	0.00393	0.00494	0.00434	0.00474	0.00389	0.00435	0.00479	0.00464	0.00653
3464.32	0.00185	0.00262	0.00321	0.00301	0.00299	0.00453	0.00387	0.00355	0.00349	0.00415	0.00397	0.00484	0.00463	0.00412	0.00451	0.00427	0.00531	0.0047	0.00494	0.00426	0.00469	0.00495	0.00497	0.00674
3462.26	0.00196	0.0028	0.00339	0.00325	0.00317	0.00472	0.00403	0.00373	0.0038	0.00423	0.00412	0.00504	0.00515	0.00437	0.00467	0.00453	0.00566	0.00503	0.00512	0.00456	0.00488	0.00515	0.00509	0.00706
3460.19	0.00181	0.00281	0.00323	0.00316	0.0031	0.00462	0.00402	0.00363	0.00382	0.00409	0.00404	0.00491	0.00524	0.00436	0.00451	0.00447	0.00566	0.00499	0.00508	0.00454	0.00476	0.00516	0.00484	0.00706
[truncated: 1,484 more rows]

## Sheet: 6_weeks
wave		stent 1			stent 2			stent 3			stent 4			stent 5			stent 6			stent 7			stent 8
[truncated: 1,745 more rows]

[truncated: 1 more sheets: 9_weeks]
